# Supplementary material for: Endophytic Bacillus altitudinis Strain Uses Different Novelty Molecular Pathways to Enhance Plant Growth
Source: Front Microbiol. 2021 Jun 25;12:692313. doi: 10.3389/fmicb.2021.692313 (PMC8268155; doi:10.3389/fmicb.2021.692313)
Supplement: Supplementary Table 2 — Annotation Arabidopsis–B. altitudinis interaction. [file Table_2.XLSX]

## Sheet: 16S rRNA EzBioCloud 
SB001
	Hit taxon	Similarity	Completeness	Diff/Total nt	Taxonomy	aligend_hseq	aligned_qseq
16S rRNA full	Bacillus altitudinis	100	100	0/1471	Bacteria;Firmicutes;Bacilli;Bacillales;Bacillaceae;Bacillus;	----------------------GACGAACGCTGGCGGCGTGCCTAATACATGCAAGTCGAGCGGACAGAAGGGAGCTTGCTCCCGGATGTTAGCGGCGGACGGGTGAGTAACACGTGGGTAACCTGCCTGTAAGACTGGGATAACTCCGGGAAACCGGAGCTAATACCGGATAGTTCCTTGAACCGCATGGTTCAAGGATGAAAGACGGTTTCGGCTGTCACTTACAGATGGACCCGCGGCGCATTAGCTAGTTGGTGAGGTAACGGCTCACCAAGGCGACGATGCGTAGCCGACCTGAGAGGGTGATCGGCCACACTGGGACTGAGACACGGCCCAGACTCCTACGGGAGGCAGCAGTAGGGAATCTTCCGCAATGGACGAAAGTCTGACGGAGCAAC…	GGAGAGTTTGATCCTGGCTCAGGACGAACGCTGGCGGCGTGCCTAATACATGCAAGTCGAGCGGACAGAAGGGAGCTTGCTCCCGGATGTTAGCGGCGGACGGGTGAGTAACACGTGGGTAACCTGCCTGTAAGACTGGGATAACTCCGGGAAACCGGAGCTAATACCGGATAGTTCCTTGAACCGCATGGTTCAAGGATGAAAGACGGTTTCGGCTGTCACTTACAGATGGACCCGCGGCGCATTAGCTAGTTGGTGAGGTAACGGCTCACCAAGGCGACGATGCGTAGCCGACCTGAGAGGGTGATCGGCCACACTGGGACTGAGACACGGCCCAGACTCCTACGGGAGGCAGCAGTAGGGAATCTTCCGCAATGGACGAAAGTCTGACGGAGCAAC…
16S rRNA partial	Bacillus altitudinis	96.94	100	35/1143	Bacteria;Firmicutes;Bacilli;Bacillales;Bacillaceae;Bacillus;	GACGAACGCTGGCGGCGTGCCTAATACATGCAAGTCGAGCGGACAGAAGGGAGCTTGCTCCCGGATGTTAGCGGCGGACGGGTGAGTAACACGTGGGTAACCTGCCTGTAAGACTGGGATAACTCCGGGAAACCGGAGCTAATACCGGATAGTTCCTTGAACCGCATGGTTCAAGGATGAAAGACGGTTTCGGCTGTCACTTACAGATGGACCCGCGGCGCATTAGCTAGTTGGTGAGGTAACGGCTCACCAAGGCGACGATGCGTAGCCGACCTGAGAGGGTGATCGGCCACACTGGGACTGAGACACGGCCCAGACTCCTACGGGAGGCAGCAGTAGGGAATCTTCCGCAATGGACGAAAGTCTGACGGAGCAACGCCGCGTGAGTGATGAAGGTTT…	----------------------------------------------------------------------------------------------------------------------------------------------------------------------------------------------------------------------------------------------------------------------------------------------------------------------TTCAAGACTGCTACGGGAGGCAGCAGTA-GGAATCTTC--GCATGACGGAAGGTCTGAC-GAGCAACGCTGCTGAGGTGATGAAGTTTT…

## Sheet: NCBI
Genes	Scientific Name	Max Score	Total Score	Query Cover	Evalue	Per. Ident	Acc. Len	Accession
Glycosyl hydrolase lipoprotein	Bacillus altitudinis	722	722	0.99	0	100	360	WP_202733949.1
SDR family oxidoreductase	Bacillus altitudinis	602	602	0.99	0	100	289	WP_146271696.1
