# Supplementary material for: Endophytic Bacillus altitudinis Strain Uses Different Novelty Molecular Pathways to Enhance Plant Growth
Source: Front Microbiol. 2021 Jun 25;12:692313. doi: 10.3389/fmicb.2021.692313 (PMC8268155; doi:10.3389/fmicb.2021.692313)
Supplement: Supplementary Table 3 — New transcript annotation Arabidopsis-SB001 interaction. [file Table_3.XLSX]

## Sheet: Annotation
Gene ID	Chromosome	Start Site	End Site	Direction	Length	Name	GO	KEGG	EC	eggNOG Class	eggNOG	Description	NCBI_GI	UniProtID
AT1G01010	1	3631	5899	+	1688	NAC001	GO:0003677;GO:0003677;GO:0003677;GO:0003700;GO:0003700;GO:0005634;GO:0005634;GO:0006351;GO:0006355;GO:0006355;GO:0006355;GO:0016020;GO:0016021;GO:0016021;	-	-	NOG265473	-	NAC domain-containing protein 1[Source:UniProtKB/Swiss-Prot;Acc:Q0WV96]	839580	Q0WV96;A0A178WAE4
AT1G01020	1	6788	9130	-	1571	ARV1	GO:0016020;GO:0016021;GO:0016021;GO:0016020;GO:0016021;GO:0016021;GO:0016020;GO:0016021;GO:0016021;GO:0016020;GO:0016021;GO:0016021;GO:0016020;GO:0016021;GO:0016021;GO:0005783;GO:0005783;GO:0005794;GO:0005794;GO:0006665;GO:0006665;GO:0006665;GO:0016020;GO:0016021;GO:0016021;GO:0016125;GO:0016125;GO:0016125;GO:0032366;GO:0032366;GO:0032541;GO:0032541;GO:0097036;GO:0097036;	K21848	-	-	-	ARV1 family protein[Source:UniProtKB/TrEMBL;Acc:Q5MK24]	839569	F4HQG4
AT1G01030	1	11649	13714	-	1905	NGA3	GO:0003677;GO:0003677;GO:0003677;GO:0003700;GO:0003700;GO:0005634;GO:0005634;GO:0006351;GO:0006351;GO:0006355;GO:0006355;GO:0006355;GO:0009908;GO:0009908;GO:0048366;GO:0048366;GO:1901371;GO:1901371;GO:0003677;GO:0003677;GO:0003677;GO:0005634;GO:0005634;GO:0006351;GO:0006351;GO:0006355;GO:0006355;	-	-	NOG237610	-	B3 domain-containing transcription factor NGA3[Source:UniProtKB/Swiss-Prot;Acc:Q9MAN1]	839321	Q9MAN1;A0A384L4G6;C3VMM4
AT1G01040	1	23121	31227	+	6279	DCL1	GO:0000166;GO:0003677;GO:0003677;GO:0003723;GO:0003723;GO:0003723;GO:0004386;GO:0004386;GO:0004518;GO:0004519;GO:0004525;GO:0004525;GO:0004525;GO:0005515;GO:0005515;GO:0005515;GO:0005524;GO:0005524;GO:0005524;GO:0005634;GO:0005634;GO:0005634;GO:0005737;GO:0005737;GO:0006396;GO:0006396;GO:0016075;GO:0016075;GO:0016442;GO:0016442;GO:0016787;GO:0016787;GO:0016787;GO:0016891;GO:0016891;GO:0030422;GO:…	K11592	EC:3.1.26.-	COG1111	L	Dicer-like 1 [Source:UniProtKB/TrEMBL;Acc:F4HQG6]"	839574	Q9SP32;A0A178WCE6
AT1G01050	1	31170	33171	-	1165	PPA1	GO:0000287;GO:0000287;GO:0004427;GO:0004427;GO:0004427;GO:0004427;GO:0005634;GO:0005634;GO:0005737;GO:0005737;GO:0005737;GO:0005737;GO:0005829;GO:0005829;GO:0005829;GO:0006796;GO:0006796;GO:0006796;GO:0016787;GO:0019915;GO:0019915;GO:0019915;GO:0046872;GO:0000287;GO:0000287;GO:0004427;GO:0004427;GO:0004427;GO:0004427;GO:0005634;GO:0005634;GO:0005737;GO:0005737;GO:0005737;GO:0005737;GO:0005829;GO:…	K01507	EC:3.6.1.1	COG0221	C	Soluble inorganic pyrophosphatase 1[Source:UniProtKB/Swiss-Prot;Acc:Q93V56]	839579	Q93V56;A0A178WLC4
AT1G01060	1	33365	37871	-	3421	LHY	GO:0003677;GO:0003677;GO:0003677;GO:0003677;GO:0003677;GO:0003700;GO:0003700;GO:0003700;GO:0005634;GO:0005634;GO:0006351;GO:0006355;GO:0006355;GO:0006355;GO:0007623;GO:0007623;GO:0009409;GO:0009409;GO:0009651;GO:0009651;GO:0009723;GO:0009723;GO:0009733;GO:0009733;GO:0009737;GO:0009737;GO:0009739;GO:0009739;GO:0009751;GO:0009751;GO:0009753;GO:0009753;GO:0042752;GO:0042752;GO:0042754;GO:0042754;GO:…	K12133	-	NOG269073	-	LHY1 [Source:UniProtKB/TrEMBL;Acc:A0A178W761]"	839341	Q6R0H1;A0A178W761
AT1G01070	1	38444	41017	-	1831	-	GO:0005886;GO:0005886;GO:0005886;GO:0006868;GO:0015186;GO:0015186;GO:0016020;GO:0016020;GO:0016020;GO:0016021;GO:0016021;GO:0016021;GO:0022857;GO:0022857;GO:0044746;GO:0048316;GO:0048316;GO:0055085;GO:0016020;GO:0016021;GO:0022857;	-	-	NOG304087	-	WAT1-related protein[Source:UniProtKB/TrEMBL;Acc:A0A178WFU3]	839550	Q5XEZ0;A0A178WFU3
AT1G01080	1	44970	47059	-	1774	-	GO:0003676;GO:0003676;GO:0003723;GO:0003723;GO:0003676;GO:0003676;GO:0003723;GO:0003723;GO:0019013;GO:0030529;GO:0003676;GO:0003676;GO:0003723;GO:0003723;GO:0003723;GO:0003729;GO:0003729;GO:0003729;GO:0005634;GO:0005634;GO:0008150;GO:0009507;GO:0009507;GO:0009570;GO:0009570;GO:0009941;GO:0009941;GO:0010494;GO:0010494;GO:0061158;GO:0061158;GO:1990446;GO:1990446;GO:1990904;GO:1990904;	-	-	NOG310824	-	RNA-binding (RRM/RBD/RNP motifs) family protein[Source:UniProtKB/TrEMBL;Acc:F4HQH8]	839463	F4HQH8
AT1G01090	1	47234	49304	-	1896	PDH-E1 ALPHA	GO:0004739;GO:0004739;GO:0004739;GO:0006086;GO:0006086;GO:0006096;GO:0006096;GO:0008152;GO:0009507;GO:0009507;GO:0009507;GO:0009536;GO:0009570;GO:0009570;GO:0009941;GO:0009941;GO:0016491;GO:0016624;GO:0016624;GO:0043231;GO:0043231;GO:0055114;	K00161	EC:1.2.4.1	COG1071	C	Pyruvate dehydrogenase E1 component subunit alpha[Source:UniProtKB/TrEMBL;Acc:A0A178W8A7]	839429	O24457;A0A178W8A7
AT1G01100	1	49909	51210	-	856	RPP1A	GO:0002181;GO:0002181;GO:0003735;GO:0003735;GO:0003735;GO:0003735;GO:0005622;GO:0005622;GO:0005634;GO:0005634;GO:0005829;GO:0005829;GO:0005840;GO:0005840;GO:0005840;GO:0005886;GO:0005886;GO:0006414;GO:0006414;GO:0022625;GO:0022625;GO:0022626;GO:0022626;GO:0030295;GO:0030295;GO:0030529;GO:0032147;GO:0042788;GO:0042788;GO:0043021;GO:0043021;GO:0045860;GO:0002181;GO:0002181;GO:0003735;GO:0003735;GO:…	K02942	-	COG2058	J	60S acidic ribosomal protein P1-1[Source:UniProtKB/Swiss-Prot;Acc:Q8LCW9]	839410	Q8LCW9;A0A178WHE0
AT1G01110	1	51953	54737	+	2200	IQD18	GO:0005515;	-	-	NOG238257	-	IQ-domain 18 [Source:UniProtKB/TrEMBL;Acc:Q9MAM4]"	839394	Q9MAM4;A0A178WBA3
AT1G01120	1	57164	59215	-	2052	KCS1	GO:0003824;GO:0003824;GO:0005783;GO:0005783;GO:0005783;GO:0005789;GO:0005789;GO:0006633;GO:0006633;GO:0006633;GO:0008152;GO:0009409;GO:0009409;GO:0009416;GO:0009416;GO:0009922;GO:0009922;GO:0010025;GO:0010025;GO:0016020;GO:0016020;GO:0016020;GO:0016020;GO:0016021;GO:0016021;GO:0016740;GO:0016746;GO:0016747;GO:0016747;GO:0022626;GO:0022626;GO:0102336;GO:0102336;GO:0102337;GO:0102337;GO:0102338;GO:…	K15397	EC:2.3.1.199	COG3424	Q	3-ketoacyl-CoA synthase[Source:UniProtKB/TrEMBL;Acc:A0A178W124]	839395	Q9MAM3;A0A178W124
AT1G01130	1	61905	63811	-	375	-	GO:0005575;GO:0008150;GO:0016301;GO:0016301;GO:0016310;	-	-	-	-	CONTAINS InterPro DOMAIN/s: CBL-interacting proteinkinase (InterPro:IPR020660), Calcium/calmodulin-dependentprotein kinase-like (InterPro:IPR020636); BEST Arabidopsisthaliana protein match is: unknown protein(TAIR:AT5G47170.1); Has 176 Blast hit /.../76 proteins in20 species: Archae - 0; Bacteria - 0; Metazoa - 0; Fungi -0; Plants - 176; Viruses - 0; Other Eukaryotes - 0(source: NCBI BLink). [Sou…	839359	F4HQI8
AT1G01140	1	64166	67774	-	1856	CIPK9	GO:0000166;GO:0004672;GO:0004672;GO:0004674;GO:0004674;GO:0004674;GO:0005515;GO:0005524;GO:0005524;GO:0005524;GO:0005634;GO:0005634;GO:0005737;GO:0005737;GO:0005737;GO:0006468;GO:0006468;GO:0007165;GO:0007165;GO:0009409;GO:0009409;GO:0009611;GO:0009611;GO:0009651;GO:0009651;GO:0010555;GO:0010555;GO:0016301;GO:0016310;GO:0016740;GO:0018105;GO:0018107;GO:0035556;GO:0043266;GO:0043266;GO:0051365;GO:…	-	-	COG0515	T	CBL-interacting protein kinase 9[Source:TAIR;Acc:AT1G01140]	839349	Q9MAM1;A0A178W7T6
AT1G01150	1	69911	72138	-	1603	-	GO:0000783;GO:0003677;GO:0003677;GO:0003677;GO:0003691;GO:0031627;GO:0046872;GO:0046872;GO:0003677;GO:0003677;GO:0046872;GO:0046872;GO:0003677;GO:0003677;GO:0003677;GO:0046872;GO:0046872;	-	-	-	-	Homeodomain-like protein with RING/FYVE/PHD-typezinc finger domain-containing protein[Source:UniProtKB/TrEMBL;Acc:F4HQJ2]	839294	A0A1P8AUM7
AT1G01160	1	72339	74096	+	1147	GIF2	GO:0003713;GO:0003713;GO:0005515;GO:0005634;GO:0005634;GO:0006351;GO:0006355;GO:0008283;GO:0008283;GO:0045893;GO:0045893;GO:0045944;GO:0045944;GO:0048366;GO:0048366;GO:1903506;GO:1903508;GO:0003713;GO:0003713;GO:0003713;GO:0005515;GO:0005634;GO:0005634;GO:0008283;GO:0008283;GO:0048366;GO:0048366;GO:1903506;GO:1903508;	-	-	NOG274014	-	GRF1-interacting factor 2[Source:UniProtKB/TrEMBL;Acc:F4HQJ3]	839278	Q9MAL9;A0A178W6L5
AT1G01170	1	73931	74737	-	515	-	GO:0005739;GO:0005739;GO:0016020;GO:0016020;GO:0016020;GO:0016021;GO:0016021;GO:0005739;GO:0005739;GO:0016020;GO:0016020;GO:0016020;GO:0016021;GO:0016021;	-	-	NOG269527	-	At1g01170 [Source:UniProtKB/TrEMBL;Acc:Q2HIQ2]"	839263	Q2HIQ2;A0A178WGM0
AT1G01180	1	75390	76845	+	1456	-	GO:0008168;GO:0008168;GO:0016020;GO:0016021;GO:0016021;GO:0016740;GO:0032259;	-	-	-	-	S-adenosyl-L-methionine-dependentmethyltransferases superfamily protein[Source:UniProtKB/TrEMBL;Acc:F4HS78]	839239	F4HS78;A0A178W7N2
AT1G01190	1	82984	84946	-	1751	CYP78A8	GO:0004497;GO:0004497;GO:0005506;GO:0005506;GO:0016020;GO:0016020;GO:0016021;GO:0016021;GO:0016491;GO:0016705;GO:0016705;GO:0016709;GO:0020037;GO:0020037;GO:0044550;GO:0046872;GO:0055114;GO:0055114;GO:0055114;GO:0004497;GO:0004497;GO:0005506;GO:0005506;GO:0016020;GO:0016020;GO:0016021;GO:0016021;GO:0016491;GO:0016705;GO:0016705;GO:0016709;GO:0020037;GO:0020037;GO:0044550;GO:0046872;GO:0055114;GO:…	-	-	-	-	CYP78A8 [Source:UniProtKB/TrEMBL;Acc:A0A178WIC4]"	839233	F4HS79
AT1G01200	1	86486	88409	-	1207	RABA3	GO:0000166;GO:0003924;GO:0003924;GO:0003924;GO:0005525;GO:0005525;GO:0005525;GO:0005634;GO:0005634;GO:0005768;GO:0005768;GO:0005768;GO:0005768;GO:0005794;GO:0005794;GO:0005794;GO:0006886;GO:0006886;GO:0009504;GO:0009504;GO:0010008;GO:0010008;GO:0015031;GO:0016020;GO:0032482;GO:0032482;GO:0042546;GO:0042546;	-	-	COG1100	R	RABA3 [Source:UniProtKB/TrEMBL;Acc:A0A178W3F7]"	839493	Q9LNK1;A0A178W3F7
AT1G01210	1	88622	90502	+	1081	-	GO:0001056;GO:0003676;GO:0003676;GO:0003899;GO:0003899;GO:0003899;GO:0005634;GO:0005666;GO:0005666;GO:0005730;GO:0005730;GO:0006351;GO:0006351;GO:0006355;GO:0006355;GO:0006379;GO:0006386;GO:0006386;GO:0008270;GO:0008270;GO:0042779;GO:0042779;GO:0046872;GO:0001056;GO:0003676;GO:0003676;GO:0003899;GO:0003899;GO:0003899;GO:0005634;GO:0005666;GO:0005666;GO:0005730;GO:0005730;GO:0006351;GO:0006351;GO:…	K03019	-	COG1594	K	DNA-directed RNA polymerase subunit[Source:UniProtKB/TrEMBL;Acc:Q9LNK0]	839481	Q9LNK0;A0A384LJI7
AT1G01220	1	91342	95681	+	3963	FKGP	GO:0005524;GO:0005524;GO:0016301;GO:0016301;GO:0016310;GO:0016772;GO:0016772;GO:0005524;GO:0005524;GO:0016301;GO:0016301;GO:0016310;GO:0016772;GO:0016772;GO:0000166;GO:0003824;GO:0005524;GO:0005524;GO:0005524;GO:0005975;GO:0005975;GO:0008152;GO:0016301;GO:0016310;GO:0016740;GO:0016772;GO:0016772;GO:0042352;GO:0042352;GO:0042352;GO:0046872;GO:0046872;GO:0047341;GO:0047341;GO:0047341;GO:0050201;GO:…	K05305	EC:2.7.1.52	COG2605	R	Bifunctional fucokinase/fucose pyrophosphorylase[Source:UniProtKB/Swiss-Prot;Acc:Q9LNJ9]	839420	Q9LNJ9
AT1G01225	1	95935	97407	+	1077	-	-	-	-	NOG287992	-	At1g01225 [Source:UniProtKB/TrEMBL;Acc:Q29PY0]"	839358	Q29PY0
AT1G01230	1	97412	99240	+	876	-	GO:0005515;GO:0005783;GO:0005783;GO:0005789;GO:0005789;GO:0006672;GO:0006672;GO:0006979;GO:0006979;GO:0010150;GO:0010150;GO:0016020;GO:0016021;GO:0016021;GO:0016021;GO:0030148;GO:0030148;GO:0034976;GO:0034976;GO:0035339;GO:0035339;GO:0042742;GO:0042742;GO:0090156;GO:0090156;GO:0090156;GO:1900060;GO:1900060;	-	-	COG5081	S	ORMDL family protein[Source:UniProtKB/TrEMBL;Acc:Q9C5I0]	839331	Q9C5I0;A0A178WFK4
AT1G01240	1	99865	101987	+	2123	-	GO:0016020;GO:0016021;GO:0016021;GO:0016020;GO:0016021;GO:0016021;GO:0016020;GO:0016021;GO:0016021;GO:0016020;GO:0016021;GO:0016021;GO:0016020;GO:0016021;GO:0016021;	-	-	-	-	At1g01240/F6F3_11[Source:UniProtKB/TrEMBL;Acc:Q9LNJ7]	839274	Q9LNJ7
AT1G01250	1	104440	105330	-	891	ERF023	GO:0003677;GO:0003677;GO:0003677;GO:0003700;GO:0003700;GO:0003700;GO:0005634;GO:0005634;GO:0006351;GO:0006355;GO:0006355;GO:0006355;GO:0009873;GO:0009873;	K09286	-	NOG259440	-	Ethylene-responsive transcription factor ERF023[Source:UniProtKB/Swiss-Prot;Acc:Q1ECI2]	839322	Q1ECI2
AT1G01260	1	108946	111699	+	2754	BHLH13	GO:0003677;GO:0003700;GO:0003700;GO:0005515;GO:0005515;GO:0005634;GO:0005634;GO:0005634;GO:0005737;GO:0005737;GO:0006351;GO:0006355;GO:0006355;GO:0006355;GO:0010629;GO:0010629;GO:0044212;GO:0044212;GO:0046983;GO:0046983;GO:0003677;GO:0003700;GO:0003700;GO:0005515;GO:0005515;GO:0005634;GO:0005634;GO:0005634;GO:0005737;GO:0005737;GO:0006351;GO:0006355;GO:0006355;GO:0006355;GO:0010629;GO:0010629;GO:…	-	-	NOG313259	-	Transcription factor bHLH13[Source:UniProtKB/Swiss-Prot;Acc:Q9LNJ5]	839545	Q9LNJ5;A0A178WJW5
AT1G01280	1	112263	113947	+	1602	CYP703A2	GO:0002933;GO:0002933;GO:0004497;GO:0005506;GO:0005506;GO:0009555;GO:0009555;GO:0010208;GO:0010208;GO:0010584;GO:0010584;GO:0010584;GO:0016020;GO:0016020;GO:0016020;GO:0016021;GO:0016021;GO:0016491;GO:0016705;GO:0016705;GO:0016709;GO:0016709;GO:0016709;GO:0020037;GO:0020037;GO:0044550;GO:0046872;GO:0048653;GO:0048653;GO:0051791;GO:0051791;GO:0051792;GO:0051792;GO:0052722;GO:0052722;GO:0055114;GO:…	K20496	EC:1.14.14.130	COG2124	Q	CYP703A2 [Source:UniProtKB/TrEMBL;Acc:A0A178WMS1]"	839470	Q9LNJ4;A0A178WMS1
AT1G01290	1	114202	116407	+	2021	CNX3	GO:0005739;GO:0005739;GO:0005739;GO:0005739;GO:0005759;GO:0005759;GO:0006777;GO:0006777;GO:0006777;GO:0009507;GO:0009507;GO:0016829;GO:0061799;GO:0061799;GO:0005739;GO:0005739;GO:0005739;GO:0005739;GO:0005759;GO:0005759;GO:0006777;GO:0006777;GO:0006777;GO:0009507;GO:0009507;GO:0016829;GO:0061799;GO:0061799;	K03637	EC:4.6.1.17	COG0315	H	Cyclic pyranopterin monophosphate synthase,mitochondrial [Source:UniProtKB/Swiss-Prot;Acc:Q39056]	839445	Q39056
AT1G01300	1	116784	118845	+	2062	APF2	GO:0004190;GO:0004190;GO:0004190;GO:0004190;GO:0006508;GO:0006508;GO:0006508;GO:0006508;GO:0008233;GO:0009505;GO:0009505;GO:0016020;GO:0016020;GO:0016787;GO:0030163;GO:0030163;GO:0080167;GO:0080167;	K22683	EC:3.4.23.-	-	-	Aspartyl protease family protein 2[Source:UniProtKB/Swiss-Prot;Acc:Q9LNJ3]	839375	Q9LNJ3
AT1G01305	1	119381	119997	+	617	-	GO:0003674;GO:0008150;	-	-	-	-	Putative uncharacterized protein[Source:UniProtKB/TrEMBL;Acc:Q1G401]	6240609	Q1G401;A0A178WAA9
AT1G01310	1	120154	121130	+	977	-	GO:0003674;GO:0005576;GO:0005576;GO:0005615;GO:0005615;GO:0008150;	-	-	COG2340	S	At1g01310 [Source:UniProtKB/TrEMBL;Acc:Q6ID87]"	839333	Q6ID87
AT1G01320	1	121067	130577	-	6079	-	GO:0005515;GO:0005515;GO:0005515;GO:0005634;GO:0005634;GO:0005737;GO:0005829;GO:0005829;	K03255	-	-	-	Tetratricopeptide repeat (TPR)-like superfamilyprotein [Source:UniProtKB/TrEMBL;Acc:F4HS99]	839293	F4HS98
AT1G01335	1	130736	130858	+	123	AREP1	GO:0005634;GO:0005634;GO:0005737;GO:0005737;GO:0009734;GO:0009734;GO:0010930;GO:0010930;GO:0016020;GO:0016021;GO:0016021;GO:0048364;GO:0048364;	-	-	-	-	Auxin-responsive endogenous peptide 1[Source:UniProtKB/Swiss-Prot;Acc:P0DKH9]	28716020	P0DKH9
AT1G01340	1	132270	135924	-	2686	CNGC10	GO:0000166;GO:0005216;GO:0005216;GO:0005249;GO:0005515;GO:0005516;GO:0005516;GO:0005886;GO:0005886;GO:0005887;GO:0006811;GO:0006811;GO:0006811;GO:0016020;GO:0016020;GO:0016020;GO:0016021;GO:0016021;GO:0030552;GO:0030552;GO:0030553;GO:0030553;GO:0034220;GO:0042391;GO:0055085;GO:0055085;GO:0071805;GO:0005216;GO:0005515;GO:0006811;GO:0016020;GO:0055085;	K05391	-	NOG243903	-	Probable cyclic nucleotide-gated ion channel 10[Source:UniProtKB/Swiss-Prot;Acc:Q9LNJ0]	838832	Q9LNJ0;A0A178W8D7
AT1G01350	1	136090	138162	+	1434	-	GO:0003677;GO:0003677;GO:0005684;GO:0005684;GO:0034247;GO:0034247;GO:0045292;GO:0046872;GO:0046872;GO:0046872;	K13127	-	COG5152	R	Zinc finger CCCH domain-containing protein 1[Source:UniProtKB/Swiss-Prot;Acc:Q8GX84]	838964	Q8GX84;C0SUR6
AT1G01355	1	138489	139680	+	878	-	GO:0003676;GO:0003676;GO:0004519;GO:0004519;GO:0016787;GO:0090305;GO:0003676;GO:0003676;GO:0004519;GO:0004519;GO:0005777;GO:0005777;GO:0010468;GO:0010468;GO:0016787;GO:0090305;GO:0003676;GO:0003676;GO:0004519;GO:0004519;GO:0005777;GO:0005777;GO:0010468;GO:0010468;GO:0016787;GO:0090305;	-	-	-	-	Putative endonuclease or glycosyl hydrolase[Source:UniProtKB/TrEMBL;Acc:F4HSA3]	6241268	F4HSA3
AT1G01360	1	141870	143261	+	1179	PYL9	GO:0004864;GO:0004864;GO:0004864;GO:0004872;GO:0005515;GO:0005515;GO:0005515;GO:0005634;GO:0005634;GO:0005634;GO:0005737;GO:0005737;GO:0005737;GO:0005886;GO:0005886;GO:0009738;GO:0009738;GO:0009738;GO:0010427;GO:0010427;GO:0010427;GO:0010427;GO:0016020;GO:0032515;GO:0038023;GO:0038023;GO:0038023;GO:0042803;GO:0042803;GO:0043086;GO:0080163;GO:0080163;	K14496	-	NOG320241	-	RCAR1 [Source:UniProtKB/TrEMBL;Acc:A0A178W4H4]"	838452	Q84MC7;A0A178W4H4
AT1G01370	1	143489	146479	+	1779	HTR12	GO:0000775;GO:0000775;GO:0000775;GO:0000776;GO:0000777;GO:0000777;GO:0000785;GO:0000785;GO:0000786;GO:0000786;GO:0000786;GO:0000786;GO:0003677;GO:0003677;GO:0003677;GO:0005515;GO:0005634;GO:0005634;GO:0005634;GO:0005634;GO:0005694;GO:0006334;GO:0006334;GO:0009567;GO:0009567;GO:0031492;GO:0031492;GO:0034508;GO:0034508;GO:0046982;GO:0046982;GO:0051301;GO:0051301;GO:0051307;GO:0051307;GO:0051321;GO:…	K11253	-	COG2036	B	Histone H3-like centromeric protein HTR12[Source:UniProtKB/Swiss-Prot;Acc:Q8RVQ9]	839104	Q8RVQ9;A0A178WB57
AT1G01380	1	147043	148014	+	854	ETC1	GO:0003677;GO:0003677;GO:0000981;GO:0001135;GO:0003677;GO:0003677;GO:0003677;GO:0003700;GO:0003700;GO:0005634;GO:0005634;GO:0005634;GO:0006351;GO:0006355;GO:0006355;GO:0006357;GO:0007275;GO:0030154;GO:0030154;GO:0043565;GO:0043565;GO:0044212;GO:0044212;GO:0080147;GO:0080147;GO:1900033;GO:1900033;GO:0003677;GO:0003677;	K09422	-	NOG241001	-	MYB-like transcription factor ETC1[Source:UniProtKB/Swiss-Prot;Acc:Q9LNI5]	838096	Q9LNI5;A0A178WDR4
AT1G01390	1	148013	149848	-	1836	-	GO:0005783;GO:0008152;GO:0016740;GO:0016757;GO:0016758;GO:0016758;GO:0043231;GO:0080043;GO:0080044;GO:0005783;GO:0005783;GO:0008152;GO:0008194;GO:0008194;GO:0016740;GO:0016757;GO:0016758;GO:0016758;GO:0043231;GO:0043231;GO:0080043;GO:0080043;GO:0080044;GO:0080044;	K08237	EC:2.4.1.218	NOG254441	-	UDP-Glycosyltransferase superfamily protein[Source:TAIR;Acc:AT1G01390]	837790	Q8W4C2;W8PVF7;A0A384L9J0
AT1G01400	1	150689	152210	-	1145	-	GO:0008150;	-	-	NOG274155	-	F6F3.20 protein[Source:UniProtKB/TrEMBL;Acc:Q9LNI3]	837049	Q9LNI3
AT1G01410	1	153113	154198	+	1086	APUM22	GO:0003723;GO:0003723;GO:0003723;GO:0005737;GO:0005737;GO:0006417;GO:0006417;	-	-	NOG237520	-	Putative pumilio homolog 22[Source:UniProtKB/Swiss-Prot;Acc:Q9LNI2]	837547	Q9LNI2
AT1G01420	1	154367	156178	-	1812	UGT72B3	GO:0005783;GO:0008152;GO:0016740;GO:0016757;GO:0016758;GO:0016758;GO:0080043;GO:0080044;GO:0005783;GO:0005783;GO:0008152;GO:0008194;GO:0008194;GO:0016740;GO:0016757;GO:0016758;GO:0016758;GO:0043231;GO:0043231;GO:0080043;GO:0080043;GO:0080043;GO:0080044;GO:0080044;	K08237	EC:2.4.1.218	NOG314479	-	UDP-glucosyl transferase 72B3[Source:TAIR;Acc:AT1G01420]	837503	Q9LNI1;W8PW48
AT1G01430	1	156477	158823	-	2134	TBL25	GO:0005794;GO:0005794;GO:0016020;GO:0016021;GO:0016021;GO:0016413;GO:0016413;GO:0016413;GO:0016740;GO:0071554;	-	-	NOG244657	-	Mannan O-acetyltransferase 3[Source:UniProtKB/TrEMBL;Acc:A0A346P850]	837247	Q84JH9;A0A346P850
AT1G01440	1	159628	162953	-	2830	-	GO:0008150;	-	-	NOG276339	-	At1g01440 [Source:UniProtKB/TrEMBL;Acc:Q6NQ63]"	837155	Q6NQ63;A0A178W949
AT1G01450	1	164105	165517	-	1413	-	GO:0004672;GO:0004672;GO:0004672;GO:0004712;GO:0004712;GO:0004871;GO:0005524;GO:0005524;GO:0005737;GO:0006468;GO:0006468;GO:0006468;GO:0016020;GO:0016021;GO:0016301;GO:0016310;GO:0035556;	-	-	-	-	Protein kinase superfamily protein[Source:UniProtKB/TrEMBL;Acc:F4HSB4]	837060	F4HSB4
AT1G01453	1	166589	168088	-	1500	-	GO:0016020;GO:0016021;GO:0016021;GO:0003674;GO:0004672;GO:0005524;GO:0005886;GO:0005886;GO:0006468;GO:0008150;GO:0016020;GO:0016021;GO:0016021;	-	-	-	-	unknown protein; FUNCTIONS IN: molecular_functionunknown; INVOLVED IN: biological_process unknown; LOCATEDIN: cellular_component unknown; BEST Arabidopsis thalianaprotein match is: unknown protein (TAIR:AT4G01110.1); Has30201 Blast hits to 17322 /.../ins in 780 species: Archae- 12; Bacteria - 1396; Metazoa - 17338; Fungi - 3422;Plants - 5037; Viruses - 0; Other Eukaryotes - 2996(source: NCBI BLin…	6240388	B3H6G3;A0A178WIR0
AT1G01460	1	168559	171386	+	1837	PIP5K10	GO:0000166;GO:0005524;GO:0005524;GO:0016301;GO:0016307;GO:0016307;GO:0016307;GO:0016308;GO:0016308;GO:0016310;GO:0016740;GO:0046488;GO:0046488;GO:0046488;GO:0046854;	K00889	EC:2.7.1.68	COG5253	T	Phosphatidylinositol 4-phosphate 5-kinase 10[Source:UniProtKB/Swiss-Prot;Acc:Q9LMN1]	839469	Q9LMN1;Q08AA6
AT1G01470	1	171525	172948	-	1348	LEA14	GO:0003674;GO:0005829;GO:0005829;GO:0005829;GO:0009269;GO:0009269;GO:0009611;GO:0009611;GO:0009644;GO:0009644;GO:0050832;GO:0050832;	-	-	NOG271766	-	LSR3 [Source:UniProtKB/TrEMBL;Acc:A0A178W160]"	837071	O03983;A0A178W160
AT1G01480	1	175706	178406	+	2068	ACS2	GO:0003824;GO:0003824;GO:0005515;GO:0009058;GO:0009058;GO:0009693;GO:0009693;GO:0009693;GO:0009835;GO:0009835;GO:0016829;GO:0016847;GO:0016847;GO:0016847;GO:0030170;GO:0030170;GO:0042218;GO:0003824;GO:0009058;GO:0030170;	K20772	EC:4.4.1.14	COG0436	E	1-aminocyclopropane-1-carboxylate synthase 2[Source:UniProtKB/Swiss-Prot;Acc:Q06402]	837082	Q06402;A0A178WMN2
AT1G01490	1	180017	182749	-	2239	-	GO:0030001;GO:0030001;GO:0046872;GO:0046872;GO:0005737;GO:0030001;GO:0030001;GO:0030001;GO:0046872;GO:0046872;GO:0046872;GO:0046914;GO:0046916;GO:0005737;GO:0030001;GO:0030001;GO:0030001;GO:0046872;GO:0046872;GO:0046872;GO:0046914;GO:0046916;	-	-	NOG282717	-	Heavy metal transport/detoxification superfamilyprotein [Source:TAIR;Acc:AT1G01490]	839440	O03982
AT1G01500	1	185033	187135	+	1773	-	GO:0004617;GO:0004617;GO:0006520;GO:0008150;GO:0016020;GO:0016021;GO:0016021;GO:0055114;	-	-	NOG270032	-	Uncharacterized protein At1g01500[Source:UniProtKB/Swiss-Prot;Acc:Q8GUH2]	839430	Q8GUH2;A0A178WLZ0
AT1G01510	1	187145	190472	+	2637	AN	GO:0000226;GO:0000226;GO:0005515;GO:0005737;GO:0005794;GO:0005802;GO:0005802;GO:0005829;GO:0005829;GO:0005874;GO:0005874;GO:0006970;GO:0006970;GO:0007275;GO:0008360;GO:0008360;GO:0009651;GO:0009651;GO:0009965;GO:0009965;GO:0010091;GO:0010091;GO:0010482;GO:0010482;GO:0010494;GO:0010494;GO:0031129;GO:0031129;GO:0034063;GO:0034063;GO:0042802;GO:0042802;GO:0042803;GO:0042803;GO:0042814;GO:0042814;GO:…	-	-	COG1052	C	C-terminal binding protein AN[Source:UniProtKB/Swiss-Prot;Acc:O23702]	839401	O23702;A0A178WFD8
AT1G01520	1	190408	192436	+	1588	-	GO:0003677;GO:0003677;GO:0003677;GO:0005634;GO:0005634;GO:0006351;GO:0006355;GO:0003677;GO:0003677;GO:0003677;GO:0005634;GO:0005634;GO:0006351;GO:0006355;GO:0003677;GO:0003677;GO:0003677;GO:0005634;GO:0005634;GO:0006351;GO:0006355;GO:0003677;GO:0003677;GO:0003677;GO:0003700;GO:0003700;GO:0005634;GO:0005634;GO:0006351;GO:0006355;GO:0006355;GO:0009651;GO:0009651;GO:0003677;GO:0003677;	-	-	KOG0724	K	ASG4 [Source:UniProtKB/TrEMBL;Acc:A0A384LJW3]"	839337	Q6R0H0;A0A178W672
AT1G01530	1	192634	193670	-	758	AGL28	GO:0000977;GO:0000977;GO:0000981;GO:0000982;GO:0000982;GO:0003677;GO:0003677;GO:0003677;GO:0003700;GO:0003700;GO:0005634;GO:0005634;GO:0005634;GO:0006351;GO:0006351;GO:0006355;GO:0007275;GO:0007275;GO:0008134;GO:0008134;GO:0009911;GO:0009911;GO:0043565;GO:0043565;GO:0044212;GO:0044212;GO:0045944;GO:0045944;GO:0046983;GO:0046983;	-	-	-	-	AGL28 [Source:UniProtKB/TrEMBL;Acc:A0A178WE04]"	837142	Q9LMM8;A0A178WE04
AT1G01540	1	195645	198787	+	2227	-	GO:0000166;GO:0004672;GO:0004672;GO:0004674;GO:0004674;GO:0004674;GO:0004675;GO:0004675;GO:0005524;GO:0005524;GO:0005524;GO:0005886;GO:0005886;GO:0005886;GO:0006468;GO:0006468;GO:0006468;GO:0007166;GO:0007178;GO:0016020;GO:0016021;GO:0016021;GO:0016301;GO:0016310;GO:0016740;GO:0046777;GO:0046777;GO:0000166;GO:0004672;GO:0004672;GO:0004674;GO:0004674;GO:0005524;GO:0005524;GO:0005524;GO:0006468;GO:…	-	-	COG0515	T	Probable serine/threonine-protein kinase At1g01540[Source:UniProtKB/Swiss-Prot;Acc:Q3EDL4]	839533	Q3EDL4;A0A178WIU5
AT1G01550	1	199527	201775	+	1698	BPS1	GO:0005886;GO:0005886;GO:0009507;GO:0009507;GO:0009536;GO:0009793;GO:0009793;GO:0048364;GO:0048364;GO:0048367;GO:0048367;GO:0005886;GO:0005886;GO:0009507;GO:0009507;GO:0009536;GO:0009793;GO:0009793;GO:0048364;GO:0048364;GO:0048367;GO:0048367;	-	-	NOG262981	-	Protein BPS1, chloroplastic[Source:UniProtKB/Swiss-Prot;Acc:Q9LMM6]	839536	Q9LMM6;A0A178WGC1
AT1G01560	1	202103	204440	+	1848	MPK11	GO:0000165;GO:0000166;GO:0004672;GO:0004672;GO:0004674;GO:0004707;GO:0004707;GO:0004707;GO:0005524;GO:0005524;GO:0005524;GO:0005622;GO:0005622;GO:0006468;GO:0006468;GO:0016301;GO:0016310;GO:0016740;GO:0000165;GO:0000166;GO:0004672;GO:0004672;GO:0004674;GO:0004707;GO:0004707;GO:0004707;GO:0004707;GO:0004707;GO:0005515;GO:0005524;GO:0005524;GO:0005524;GO:0005622;GO:0005622;GO:0005634;GO:0005634;GO:…	K04464	EC:2.7.11.24	COG0515	T	Mitogen-activated protein kinase 11[Source:UniProtKB/Swiss-Prot;Acc:Q9LMM5]	839523	Q9LMM5;A0A178W1B0
AT1G01570	1	204935	207642	+	1885	-	GO:0005783;GO:0008375;GO:0008375;GO:0016020;GO:0016021;GO:0016021;GO:0016740;GO:0005783;GO:0005783;GO:0016740;GO:0016740;	-	-	-	-	F22L4.11 protein[Source:UniProtKB/TrEMBL;Acc:Q9LMM4]	837183	Q9LMM4;A0A384KHB2
AT1G01580	1	208995	213082	+	2850	FRO2	GO:0000293;GO:0000293;GO:0005886;GO:0005886;GO:0006811;GO:0009617;GO:0015688;GO:0016020;GO:0016021;GO:0016021;GO:0016491;GO:0016491;GO:0016491;GO:0046872;GO:0055072;GO:0055114;GO:0055114;GO:0055114;GO:0000293;GO:0000293;GO:0000293;GO:0005886;GO:0005886;GO:0005886;GO:0006811;GO:0006811;GO:0009617;GO:0009617;GO:0015688;GO:0015688;GO:0016020;GO:0016021;GO:0016021;GO:0016491;GO:0016491;GO:0016491;GO:…	K00521	EC:1.16.1.7	NOG287712	-	ferric reduction oxidase 2[Source:TAIR;Acc:AT1G01580]	839411	P92949;A0A178WMG4
AT1G01590	1	214150	217734	+	2624	FRO1	GO:0000293;GO:0000293;GO:0000293;GO:0006811;GO:0006811;GO:0016020;GO:0016021;GO:0016021;GO:0016491;GO:0016491;GO:0016491;GO:0046872;GO:0046872;GO:0055114;GO:0055114;GO:0055114;	K00521	EC:1.16.1.7	NOG287712	-	Probable ferric reduction oxidase 1[Source:UniProtKB/Swiss-Prot;Acc:Q9LMM2]	837194	Q9LMM2;A0A178W4T7
AT1G01600	1	218834	221286	+	2323	CYP86A4	GO:0004497;GO:0004497;GO:0005506;GO:0005506;GO:0006631;GO:0006631;GO:0016020;GO:0016021;GO:0016021;GO:0016491;GO:0016705;GO:0016705;GO:0018685;GO:0018685;GO:0020037;GO:0020037;GO:0046872;GO:0055114;GO:0055114;GO:0055114;GO:0070330;GO:0070330;	K15398	EC:1.14.-.-	-	-	Cytochrome P450 86A4 [Source:UniProtKB/Swiss-Prot;Acc:Q9LMM1]	839347	Q9LMM1;A0A178WHA9
AT1G01610	1	221642	224351	-	1916	GPAT4	GO:0006629;GO:0008152;GO:0008654;GO:0008654;GO:0010143;GO:0010143;GO:0010143;GO:0016020;GO:0016020;GO:0016020;GO:0016021;GO:0016021;GO:0016311;GO:0016740;GO:0016746;GO:0016746;GO:0016746;GO:0016791;GO:0016791;GO:0016791;GO:0090447;GO:0090447;GO:0090447;GO:0102419;GO:0102419;	K13508	-	NOG293406	-	GPAT4 [Source:UniProtKB/TrEMBL;Acc:A0A178W9F8]"	839297	Q9LMM0;A0A178W9F8
AT1G01620	1	225665	227543	-	1549	PIP1-3	GO:0005515;GO:0005773;GO:0005773;GO:0005886;GO:0005886;GO:0005886;GO:0005886;GO:0005887;GO:0006833;GO:0006833;GO:0009414;GO:0009414;GO:0009414;GO:0009506;GO:0009506;GO:0009507;GO:0009507;GO:0015250;GO:0015250;GO:0015250;GO:0015267;GO:0015267;GO:0016020;GO:0016020;GO:0016020;GO:0016020;GO:0016021;GO:0016021;GO:0034220;GO:0055085;GO:0055085;GO:0015267;GO:0015267;GO:0016020;GO:0016020;GO:0016020;GO:…	K09872	-	COG0580	G	TMP-B [Source:UniProtKB/TrEMBL;Acc:A0A178WIA6]"	839235	Q08733;A0A178WIA6
AT1G01630	1	228799	230979	+	1479	-	-	-	-	-	-	Polyphosphoinositide binding protein, putative[Source:UniProtKB/TrEMBL;Acc:Q9LQ96]	839231	Q9LQ96;A0A178W2W3
AT1G01640	1	230908	232630	-	1126	-	GO:0005515;GO:0005515;GO:0005737;GO:0016567;GO:0016567;GO:0019005;GO:0030162;GO:0031625;GO:0042787;GO:0043161;GO:0005515;	K10523	-	NOG321590	-	BTB/POZ domain-containing protein At1g01640[Source:UniProtKB/Swiss-Prot;Acc:Q9LQ95]	839534	Q9LQ95;A0A178WIE3
AT1G01650	1	232840	237905	-	2789	SPPL4	GO:0004190;GO:0004190;GO:0005765;GO:0005765;GO:0005768;GO:0006508;GO:0006508;GO:0008233;GO:0010008;GO:0010008;GO:0016020;GO:0016021;GO:0016021;GO:0016021;GO:0016787;GO:0030660;GO:0030660;GO:0033619;GO:0033619;GO:0042500;GO:0042500;GO:0071458;GO:0071458;GO:0071556;GO:0071556;GO:0004190;GO:0004190;GO:0006508;GO:0016020;GO:0016021;GO:0016021;GO:0016021;GO:0004190;GO:0004190;GO:0006508;GO:0016020;GO:…	K09597	EC:3.4.23.-	-	-	Signal peptide peptidase-like 4[Source:UniProtKB/Swiss-Prot;Acc:Q0WMJ8]	839499	Q0WMJ8;A0A178WMP2
AT1G01660	1	239841	242703	-	2026	-	GO:0004842;GO:0004842;GO:0016567;GO:0016567;GO:0004842;GO:0004842;GO:0016567;GO:0016567;GO:0016567;GO:0016740;	-	-	KOG0167	S	RING/U-box superfamily protein[Source:TAIR;Acc:AT1G01660]	839461	P0C6E7
AT1G01670	1	242713	246054	-	1693	PUB56	GO:0004842;GO:0004842;GO:0016567;GO:0016567;GO:0016567;GO:0016740;GO:0004842;GO:0004842;GO:0016567;GO:0016567;GO:0016567;GO:0016740;GO:0004842;GO:0004842;GO:0016567;GO:0016567;	-	-	KOG0167	S	U-box domain-containing protein 56[Source:UniProtKB/Swiss-Prot;Acc:Q8GXQ7]	839365	Q8GXQ7
AT1G01680	1	246262	248440	-	1187	PUB54	GO:0004842;GO:0004842;GO:0005634;GO:0005634;GO:0005737;GO:0005737;GO:0006950;GO:0016567;GO:0016567;GO:0016567;GO:0016740;	-	-	NOG331289	-	U-box domain-containing protein 54[Source:UniProtKB/Swiss-Prot;Acc:Q9LQ92]	839251	Q9LQ92;A0A178WFK8
AT1G01690	1	249041	252522	+	1858	ATPRD3	GO:0048236;GO:0048236;GO:0070192;GO:0070192;GO:0005634;GO:0005634;GO:0009553;GO:0009553;GO:0009553;GO:0009555;GO:0009555;GO:0009556;GO:0009556;GO:0042138;GO:0042138;GO:0042138;GO:0048236;GO:0048236;GO:0051026;GO:0051026;GO:0070192;GO:0070192;GO:0009553;GO:0009555;GO:0042138;GO:0048236;GO:0048236;GO:0051026;GO:0070192;GO:0070192;	-	-	-	-	Putative recombination initiation defects 3[Source:UniProtKB/TrEMBL;Acc:F4HU48]	839243	F4HU48;A0A178WE16
AT1G01695	1	252626	254530	+	1658	-	GO:0008150;GO:0016740;GO:0016740;GO:0048236;GO:0070192;	-	-	-	-	TRM33 [Source:UniProtKB/TrEMBL;Acc:A0A178WAP9]"	6241450	A0A178WAP9;B3H5G8
AT1G01700	1	259307	261667	-	2108	ATROPGEF2	GO:0005085;GO:0005089;GO:0005089;GO:0005089;GO:0005089;GO:0065009;GO:0005085;GO:0005089;GO:0005089;GO:0016020;GO:0016021;GO:0016021;GO:0065009;GO:0005085;GO:0005089;GO:0005089;GO:0065009;GO:0005085;GO:0005089;GO:0005089;GO:0065009;GO:0005085;GO:0005089;GO:0005089;GO:0016020;GO:0016021;GO:0016021;GO:0065009;	-	-	NOG241756	-	RHO guanyl-nucleotide exchange factor 2[Source:TAIR;Acc:AT1G01700]	839250	Q9LQ89
AT1G01710	1	262828	266324	+	1701	-	GO:0005777;GO:0005777;GO:0005782;GO:0005829;GO:0005829;GO:0006637;GO:0006637;GO:0006637;GO:0009062;GO:0009062;GO:0047617;GO:0047617;GO:0047617;	K01068	EC:3.1.2.2	-	-	Acyl-CoA thioesterase II[Source:UniProtKB/TrEMBL;Acc:F4HU51]	839254	F4HU51;A0A178W7C0
AT1G01715	1	266333	267883	+	884	-	-	-	-	-	-	-	28716021	A0A1P8AM80
AT1G01720	1	267993	269819	+	1653	NAC002	GO:0003677;GO:0003677;GO:0003677;GO:0003700;GO:0003700;GO:0005634;GO:0005634;GO:0006351;GO:0006355;GO:0006355;GO:0006355;GO:0009611;GO:0009611;GO:0009788;GO:0009788;GO:0019900;GO:0019900;	-	-	NOG265262	-	NAC domain-containing protein 2[Source:UniProtKB/Swiss-Prot;Acc:Q39013]	839265	Q39013;A0A384KJW1;Q2HIR8
AT1G01725	1	269792	270859	-	537	-	GO:0008150;	-	-	NOG305563	-	Adenylosuccinate synthetase[Source:UniProtKB/TrEMBL;Acc:Q9LQ84]	839271	Q9LQ84;A0A178WIF8
AT1G01730	1	270797	272189	+	1197	-	GO:0008150;	-	-	-	-	T1N6.14 protein[Source:UniProtKB/TrEMBL;Acc:Q9LQ83]	839260	Q9LQ83
AT1G01740	1	272111	274930	-	2049	BSK4	GO:0004672;GO:0004672;GO:0005515;GO:0005524;GO:0005524;GO:0006468;GO:0006468;GO:0016301;GO:0016310;GO:0000166;GO:0004672;GO:0004672;GO:0004674;GO:0004674;GO:0004675;GO:0005515;GO:0005524;GO:0005524;GO:0005524;GO:0005886;GO:0005886;GO:0005886;GO:0006468;GO:0006468;GO:0006468;GO:0007166;GO:0007178;GO:0009742;GO:0009742;GO:0009742;GO:0016020;GO:0016301;GO:0016310;GO:0016740;GO:0000166;GO:0004672;GO:…	K14500	EC:2.7.11.1	-	-	Serine/threonine-protein kinase BSK4[Source:UniProtKB/Swiss-Prot;Acc:F4HU55]	839253	F4HU55;A0A178WDH9
AT1G01750	1	275188	276310	+	1048	ADF11	GO:0003779;GO:0003779;GO:0003779;GO:0005622;GO:0005622;GO:0005737;GO:0005737;GO:0005856;GO:0015629;GO:0015629;GO:0030042;GO:0030042;GO:0030042;GO:0003779;GO:0003779;GO:0003779;GO:0005622;GO:0005622;GO:0015629;GO:0015629;GO:0030042;GO:0030042;	K05765	-	NOG303866	-	actin depolymerizing factor 11[Source:TAIR;Acc:AT1G01750]	839281	Q9LQ81;A0A178WJX4
AT1G01760	1	276266	278599	-	1583	-	GO:0003723;GO:0003723;GO:0004000;GO:0004000;GO:0005634;GO:0005634;GO:0006396;GO:0006396;GO:0006400;GO:0006400;GO:0008033;GO:0008251;GO:0008251;GO:0016787;GO:0042803;GO:0042803;GO:0046872;GO:0046872;GO:0003723;GO:0003723;GO:0004000;GO:0004000;GO:0006396;GO:0006396;GO:0003723;GO:0003723;GO:0004000;GO:0004000;GO:0005634;GO:0005634;GO:0006396;GO:0006396;GO:0006400;GO:0006400;GO:0008033;GO:0008251;GO:…	K15440	EC:3.5.4.34	-	-	TAD1 [Source:UniProtKB/TrEMBL;Acc:A0A178W782]"	839252	F4HU58
AT1G01770	1	278600	282891	+	2377	-	GO:0008150;	-	-	-	-	Propionyl-CoA carboxylase[Source:UniProtKB/TrEMBL;Acc:Q8GZ85]	837323	Q8GZ85
AT1G01780	1	282761	284245	+	939	PLIM2B	GO:0003779;GO:0005737;GO:0005737;GO:0005856;GO:0005856;GO:0046872;GO:0046872;GO:0051015;GO:0051015;GO:0051017;GO:0051017;	-	-	NOG294681	-	LIM domain-containing protein PLIM2b[Source:UniProtKB/Swiss-Prot;Acc:Q1ECF5]	839267	Q1ECF5;A0A178WGL7
AT1G01790	1	284350	291203	+	4347	KEA1	GO:0006811;GO:0006812;GO:0006812;GO:0006813;GO:0006813;GO:0006813;GO:0008324;GO:0008324;GO:0009507;GO:0009507;GO:0009507;GO:0009507;GO:0009536;GO:0009658;GO:0009658;GO:0009941;GO:0009941;GO:0010109;GO:0010109;GO:0015297;GO:0015299;GO:0015299;GO:0015386;GO:0015386;GO:0016020;GO:0016020;GO:0016020;GO:0016021;GO:0016021;GO:0016021;GO:0031969;GO:0031969;GO:0031969;GO:0055085;GO:0055085;GO:0071805;GO:…	-	-	COG1226	P	K(+) efflux antiporter 1, chloroplastic[Source:UniProtKB/Swiss-Prot;Acc:Q9ZTZ7]	837332	Q9ZTZ7
AT1G01800	1	293246	295086	+	1240	-	GO:0009505;GO:0009505;GO:0055114;GO:0055114;	-	-	COG1028	IQ	AT1G01800 protein[Source:UniProtKB/TrEMBL;Acc:Q94K30]	839259	A8MQD9
AT1G01810	1	295207	295859	+	653	-	GO:0003674;GO:0008150;	-	-	NOG271522	-	T1N6.23 [Source:UniProtKB/TrEMBL;Acc:Q9LQ74]"	839247	Q9LQ74;A0A178WCB2
AT1G01820	1	296001	298334	-	1262	PEX11C	GO:0005515;GO:0005777;GO:0005777;GO:0005778;GO:0005778;GO:0005778;GO:0005779;GO:0005779;GO:0005779;GO:0007031;GO:0007031;GO:0007031;GO:0009506;GO:0009506;GO:0016020;GO:0016021;GO:0016559;GO:0016559;GO:0016559;GO:0016559;GO:0016559;GO:0042802;GO:0042802;GO:0044375;GO:0044375;GO:0044375;	-	-	NOG311020	-	Peroxisomal membrane protein 11C[Source:UniProtKB/Swiss-Prot;Acc:Q9LQ73]	839257	Q9LQ73;A0A178W4K0
AT1G01830	1	298451	302310	-	2698	-	GO:0005515;GO:0005634;GO:0005737;GO:0005515;GO:0005634;GO:0005737;GO:0005515;GO:0005634;GO:0005737;	-	-	NOG268795	-	ARM repeat superfamily protein[Source:UniProtKB/TrEMBL;Acc:Q93YW3]	839264	Q93YW3;A0A178WI35
AT1G01840	1	303537	304358	+	822	-	GO:0008150;	-	-	NOG272942	-	AP2-like ethylene-responsive transcription factorSNZ [Source:UniProtKB/TrEMBL;Acc:Q9LQ71]	839291	Q9LQ71;A0A178W6N6
AT1G01860	1	304133	306310	-	1581	PFC1	GO:0000154;GO:0000154;GO:0000179;GO:0000179;GO:0000179;GO:0000179;GO:0003723;GO:0003723;GO:0005737;GO:0006364;GO:0006364;GO:0006364;GO:0008168;GO:0008649;GO:0008649;GO:0009409;GO:0009409;GO:0009507;GO:0009507;GO:0009536;GO:0016422;GO:0016422;GO:0016740;GO:0031167;GO:0031167;GO:0031167;GO:0031167;GO:0032259;GO:0080009;GO:0000154;GO:0000154;GO:0000179;GO:0000179;GO:0000179;GO:0003723;GO:0003723;GO:…	-	-	COG0030	J	rRNA adenine N(6)-methyltransferase[Source:UniProtKB/TrEMBL;Acc:A0A178WMV6]	839283	O65090
AT1G01880	1	306467	309541	-	2263	GEN1	GO:0003677;GO:0003677;GO:0003677;GO:0003690;GO:0003690;GO:0003690;GO:0003697;GO:0003697;GO:0003697;GO:0003824;GO:0003824;GO:0004518;GO:0004518;GO:0004518;GO:0004519;GO:0005634;GO:0005634;GO:0005634;GO:0006281;GO:0006281;GO:0006281;GO:0006974;GO:0008821;GO:0008821;GO:0008821;GO:0009555;GO:0009555;GO:0009555;GO:0016787;GO:0017108;GO:0017108;GO:0035312;GO:0045145;GO:0045145;GO:0046872;GO:0046872;GO:…	K15338	EC:3.1.-.-	COG0258	L	Flap endonuclease GEN-like 1[Source:UniProtKB/Swiss-Prot;Acc:Q9LPD2]	837373	Q9LPD2;A0A178WE55
AT1G01900	1	310169	313130	+	2607	SBTI1.1	GO:0004252;GO:0004252;GO:0004252;GO:0005576;GO:0005578;GO:0005618;GO:0005618;GO:0006508;GO:0006508;GO:0006508;GO:0008233;GO:0008236;GO:0016787;GO:0031012;GO:0031012;	-	-	COG1404	O	SBTI1.1 [Source:UniProtKB/TrEMBL;Acc:A0A178W900]"	839318	Q84WS0;A0A178W900
AT1G01910	1	313101	316090	-	1823	-	GO:0000166;GO:0005515;GO:0005515;GO:0005524;GO:0005524;GO:0005524;GO:0005737;GO:0005783;GO:0005783;GO:0005829;GO:0005829;GO:0006620;GO:0006620;GO:0016787;GO:0016887;GO:0016887;GO:0016887;GO:0043529;GO:0043529;GO:0043621;GO:0043621;GO:0045048;GO:0045048;GO:0046872;GO:0048767;GO:0048767;GO:0071816;GO:0071816;GO:0000166;GO:0005515;GO:0005515;GO:0005524;GO:0005524;GO:0005524;GO:0005737;GO:0005783;GO:…	K01551	-	COG0003	P	ATPase [Source:UniProtKB/TrEMBL;Acc:A0A178WPT5]"	839305	B3H5S5
AT1G01920	1	315983	319667	+	2371	-	GO:0005515;GO:0005515;GO:0005515;GO:0005515;GO:0005515;GO:0005515;GO:0016279;GO:0016279;GO:0018026;GO:0018026;	-	-	NOG263351	-	SET domain-containing protein[Source:UniProtKB/TrEMBL;Acc:F4HU79]	839313	Q501D3;A0A178W1A9
AT1G01930	1	319769	322895	-	2101	-	GO:0004843;GO:0005515;GO:0030433;GO:0030433;GO:0036266;GO:0036266;GO:0071630;GO:0071630;GO:0072671;GO:0072671;	-	-	-	-	F22M8.6 protein[Source:UniProtKB/TrEMBL;Acc:Q9LPC8]	839310	Q9LPC8;A0A178WFV1
AT1G01940	1	322886	324917	+	877	CYP18-1	GO:0000413;GO:0000413;GO:0000413;GO:0003755;GO:0003755;GO:0003755;GO:0003755;GO:0005737;GO:0005737;GO:0006457;GO:0006457;GO:0016853;	K12734	EC:5.2.1.8	COG0652	O	Peptidyl-prolyl cis-trans isomerase CYP18-1[Source:UniProtKB/Swiss-Prot;Acc:Q9LPC7]	839309	Q9LPC7
AT1G01950	1	325316	330619	+	3213	ARK2	GO:0000166;GO:0003774;GO:0003777;GO:0003777;GO:0003777;GO:0005515;GO:0005524;GO:0005524;GO:0005524;GO:0005737;GO:0005737;GO:0005856;GO:0005871;GO:0005871;GO:0005874;GO:0005874;GO:0005874;GO:0007018;GO:0007018;GO:0007018;GO:0008017;GO:0008017;GO:0008017;GO:0016887;GO:0016887;GO:0032886;GO:0032886;GO:0048364;GO:0048364;GO:0000166;GO:0003774;GO:0003777;GO:0003777;GO:0005515;GO:0005524;GO:0005524;GO:…	-	-	COG5059	Z	Kinesin-like protein[Source:UniProtKB/TrEMBL;Acc:F4HU83]	839306	Q9LPC6;A0A178W9D2
AT1G01960	1	330588	337912	-	5825	BIG3	GO:0005085;GO:0005086;GO:0005086;GO:0005086;GO:0005634;GO:0005634;GO:0005737;GO:0005802;GO:0005802;GO:0005829;GO:0005829;GO:0005829;GO:0005829;GO:0009561;GO:0009561;GO:0015031;GO:0015031;GO:0016020;GO:0016192;GO:0016192;GO:0016192;GO:0032012;GO:0032012;GO:0032588;GO:0032588;GO:0065009;	K18442	-	COG5307	R	Brefeldin A-inhibited guanine nucleotide-exchangeprotein 3 [Source:UniProtKB/Swiss-Prot;Acc:Q9LPC5]	839301	Q9LPC5;A0A178WBT3
AT1G01970	1	338241	340088	+	1710	-	GO:0003723;GO:0004519;GO:0005515;GO:0009451;GO:0043231;GO:0090305;	-	-	NOG274791	-	Pentatricopeptide repeat-containing proteinAt1g01970 [Source:UniProtKB/Swiss-Prot;Acc:Q9LPC4]	839299	Q9LPC4;A0A178W583
AT1G01980	1	340108	342040	-	1933	SEC1A	GO:0000166;GO:0003824;GO:0005576;GO:0005576;GO:0005618;GO:0005794;GO:0005794;GO:0005886;GO:0005886;GO:0009505;GO:0009505;GO:0016491;GO:0016491;GO:0016491;GO:0016614;GO:0016899;GO:0016899;GO:0050660;GO:0050660;GO:0055114;GO:0055114;GO:0055114;GO:0071949;GO:0071949;	-	-	-	-	Berberine bridge enzyme-like 1[Source:UniProtKB/Swiss-Prot;Acc:Q9LPC3]	839296	Q9LPC3;A0A178WKZ1
AT1G01990	1	342918	344400	-	1483	-	GO:0005575;GO:0008150;	-	-	NOG274926	-	At1g01990 [Source:UniProtKB/TrEMBL;Acc:Q9LPC2]"	837456	Q9LPC2;A0A178W8P6
AT1G02000	1	345516	347603	+	2088	GAE2	GO:0003824;GO:0003824;GO:0005794;GO:0005975;GO:0005975;GO:0005975;GO:0016020;GO:0016021;GO:0016021;GO:0016853;GO:0016857;GO:0016857;GO:0032580;GO:0032580;GO:0050378;GO:0050378;GO:0050662;GO:0050662;	K08679	EC:5.1.3.6	COG0451	M	UDP-glucuronate 4-epimerase 2[Source:UniProtKB/Swiss-Prot;Acc:Q9LPC1]	839289	Q9LPC1;A0A178WEE4
AT1G02010	1	347613	352545	+	3073	SEC1A	GO:0006904;GO:0006904;GO:0015031;GO:0015031;GO:0016192;GO:0016192;GO:0006904;GO:0016192;GO:0006904;GO:0006904;GO:0016192;GO:0016192;GO:0006904;GO:0006904;GO:0016020;GO:0016021;GO:0016021;GO:0016192;GO:0016192;GO:0006904;GO:0006904;GO:0016192;GO:0016192;GO:0006904;GO:0006904;GO:0016192;GO:0016192;	K15292	-	COG5158	U	secretory 1A [Source:TAIR;Acc:AT1G02010]"	839288	Q9C5P7;A0A178WGV3
AT1G02020	1	352612	355124	-	2513	-	GO:0016491;GO:0016491;GO:0055114;GO:0009507;GO:0009507;GO:0016491;GO:0016491;GO:0055114;GO:0016491;GO:0016491;GO:0055114;	-	-	COG0778	C	Nitroreductase family protein[Source:UniProtKB/TrEMBL;Acc:O23673]	837477	A0A1P8ATD0
AT1G02030	1	355124	357258	-	2135	ZAT1	GO:0003676;GO:0003676;GO:0003700;GO:0003700;GO:0005634;GO:0005634;GO:0005634;GO:0006351;GO:0006355;GO:0006355;GO:0006355;GO:0046872;GO:0046872;	-	-	NOG312173	-	Zinc finger protein ZAT1 [Source:UniProtKB/Swiss-Prot;Acc:Q39092]	839285	Q39092;A0A178W5D7
AT1G02040	1	357906	359078	-	1173	-	GO:0003676;GO:0003676;GO:0003700;GO:0003700;GO:0005634;GO:0006355;	-	-	NOG326892	-	At1g02040 [Source:UniProtKB/TrEMBL;Acc:Q3EDL3]"	839284	Q3EDL3
AT1G02050	1	359117	360746	-	1540	PKSA	GO:0003824;GO:0003824;GO:0005515;GO:0005783;GO:0005783;GO:0005783;GO:0007275;GO:0008152;GO:0009058;GO:0009058;GO:0009813;GO:0009813;GO:0010584;GO:0010584;GO:0016740;GO:0016746;GO:0016747;GO:0016747;GO:0030639;GO:0030639;GO:0080110;GO:0080110;GO:0090439;GO:0090439;	-	-	COG3424	Q	Type III polyketide synthase A[Source:UniProtKB/Swiss-Prot;Acc:O23674]	839280	O23674;A0A178WKY7
AT1G02060	1	360918	363142	-	2225	-	GO:0003723;GO:0004519;GO:0005515;GO:0005739;GO:0005739;GO:0009451;GO:0009507;GO:0009507;GO:0009536;GO:0043231;GO:0090305;	-	-	NOG288954	-	Pentatricopeptide repeat-containing proteinAt1g02060, chloroplastic [Source:UniProtKB/Swiss-Prot;Acc:O81908]	839279	O81908;A0A178W3L0
AT1G02065	1	365165	367443	+	2153	SPL8	GO:0003677;GO:0003677;GO:0005634;GO:0005634;GO:0046872;GO:0046872;GO:0003677;GO:0003677;GO:0003677;GO:0003677;GO:0005634;GO:0005634;GO:0005634;GO:0005634;GO:0005737;GO:0005737;GO:0006351;GO:0006355;GO:0007275;GO:0009554;GO:0009554;GO:0009556;GO:0009556;GO:0009908;GO:0030154;GO:0030154;GO:0046872;GO:0046872;GO:0048653;GO:0048653;	-	-	NOG260283	-	Squamosa promoter-binding-like protein 8[Source:UniProtKB/Swiss-Prot;Acc:Q8GXL3]	839275	Q8GXL3;A0A178WH70
AT1G02067	1	366945	367166	-	222	-	-	-	-	-	-	-	28716022	A0A1P8AU44
AT1G02070	1	370195	371090	-	789	-	GO:0005575;	-	-	NOG283200	-	At1g02070 [Source:UniProtKB/TrEMBL;Acc:Q0IGM8]"	839270	Q0IGM8;A0A178WCR5
AT1G02080	1	373335	386913	+	7649	-	GO:0000288;GO:0000932;GO:0000932;GO:0005829;GO:0005829;GO:0006417;GO:0016020;GO:0016020;GO:0017148;GO:0017148;GO:0030015;GO:0030015;GO:0032947;GO:0032947;GO:0006417;GO:0030015;GO:0006417;GO:0030015;	K12604	-	-	-	Transcription regulator[Source:UniProtKB/TrEMBL;Acc:F4HVV6]	839244	F4HVV7
AT1G02090	1	387277	389808	-	1820	CSN7	GO:0000338;GO:0000338;GO:0005515;GO:0005515;GO:0005634;GO:0005737;GO:0005829;GO:0005829;GO:0007275;GO:0007275;GO:0008180;GO:0008180;GO:0008180;GO:0009585;GO:0009585;GO:0010017;GO:0010387;GO:0010387;GO:0000502;GO:0000502;	K12180	-	NOG289374	-	COP9 signalosome complex subunit 7[Source:UniProtKB/Swiss-Prot;Acc:Q94JU3]	839241	Q94JU3;A0A178W722
AT1G02100	1	389812	392816	+	1435	LCMT1	GO:0005737;GO:0005737;GO:0005829;GO:0006481;GO:0008168;GO:0008168;GO:0008168;GO:0008757;GO:0008757;GO:0008757;GO:0016020;GO:0016020;GO:0016740;GO:0018423;GO:0018423;GO:0032259;GO:0032259;GO:0032259;GO:0032259;GO:1900458;GO:1900458;GO:0005737;GO:0005737;GO:0006481;GO:0008168;GO:0008168;GO:0008168;GO:0016020;GO:0016020;GO:0016740;GO:0018423;GO:0018423;GO:0032259;GO:0032259;GO:0032259;GO:0005737;GO:…	K15451	-	-	-	Leucine carboxyl methyltransferase 1 homolog[Source:UniProtKB/Swiss-Prot;Acc:Q8VY08]	837541	Q8VY08
AT1G02110	1	392831	395528	+	2314	-	GO:0005886;GO:0005886;GO:0071249;GO:0071249;	-	-	-	-	BZIP domain class transcription factor (DUF630 andDUF632) [Source:UniProtKB/TrEMBL;Acc:Q56W45]	839234	Q56W45;A0A178WFK6
AT1G02120	1	395689	400001	+	2251	VAD1	GO:0005783;GO:0005783;GO:0006952;GO:0009507;GO:0009507;GO:0009536;GO:0009626;GO:0009626;GO:0009723;GO:0009723;GO:0009751;GO:0009751;GO:0009873;GO:0009873;GO:0016020;GO:0016021;GO:0016021;GO:0042742;GO:0042742;GO:0042742;GO:0043069;GO:0043069;GO:0043069;GO:0043069;	-	-	-	-	Protein VASCULAR ASSOCIATED DEATH 1, chloroplastic[Source:UniProtKB/Swiss-Prot;Acc:F4HVW5]	839232	F4HVW5;A0A178W223
AT1G02130	1	399983	401919	-	1110	RABD2A	GO:0000139;GO:0000139;GO:0000139;GO:0000166;GO:0003924;GO:0003924;GO:0003924;GO:0005525;GO:0005525;GO:0005525;GO:0005773;GO:0005773;GO:0005789;GO:0005789;GO:0005794;GO:0005886;GO:0005886;GO:0006886;GO:0006886;GO:0006888;GO:0006888;GO:0006888;GO:0015031;GO:0016020;GO:0016192;GO:0032482;GO:0032482;GO:0032588;GO:0032588;GO:0046686;GO:0046686;	K07874	-	COG1100	R	Ras-related protein RABD2a [Source:UniProtKB/Swiss-Prot;Acc:P28188]	837023	P28188;A0A178WIV4
AT1G02140	1	403100	404456	-	875	MEE63	GO:0000184;GO:0000184;GO:0000932;GO:0000932;GO:0003723;GO:0003723;GO:0005515;GO:0005634;GO:0005634;GO:0005634;GO:0005654;GO:0005654;GO:0005730;GO:0005730;GO:0005730;GO:0005737;GO:0006397;GO:0006397;GO:0006417;GO:0006417;GO:0008380;GO:0008380;GO:0008380;GO:0008380;GO:0009507;GO:0009507;GO:0009793;GO:0009793;GO:0010183;GO:0010183;GO:0010628;GO:0010628;GO:0016607;GO:0016607;GO:0016607;GO:0035145;GO:…	K12877	-	NOG255527	-	MEE63 [Source:UniProtKB/TrEMBL;Acc:A0A178WA48]"	837560	O23676;A0A178WA48
AT1G02145	1	404600	408619	+	1724	ALG12	GO:0000030;GO:0000030;GO:0005783;GO:0005783;GO:0005783;GO:0005788;GO:0005788;GO:0005789;GO:0005789;GO:0006486;GO:0006487;GO:0006487;GO:0006487;GO:0006488;GO:0006488;GO:0016020;GO:0016021;GO:0016021;GO:0016740;GO:0016757;GO:0016757;GO:0016757;GO:0030433;GO:0030433;GO:0052824;GO:0052824;GO:0052917;GO:0052917;GO:0097502;GO:0005783;GO:0005788;GO:0005788;GO:0005789;GO:0006488;GO:0006488;GO:0016020;GO:…	K03847	EC:2.4.1.260	NOG256776	-	Dol-P-Man:Man(7)GlcNAc(2)-PP-Dol alpha-1,6-mannosyltransferase [Source:UniProtKB/Swiss-Prot;Acc:A8MR93]	5007658	A8MR93;A0A0K1SB46;A0A384L399
AT1G02150	1	408622	410680	+	1979	-	GO:0003723;GO:0003729;GO:0003729;GO:0004519;GO:0005515;GO:0005739;GO:0005739;GO:0009451;GO:0009507;GO:0009507;GO:0043231;GO:0090305;	-	-	NOG301691	-	Pentatricopeptide repeat-containing proteinAt1g02150 [Source:UniProtKB/Swiss-Prot;Acc:Q8LPS6]	839577	Q8LPS6;A0A178WGE7
AT1G02160	1	410744	411632	+	606	-	GO:0008150;	-	-	NOG309903	-	Cox19 family protein (CHCH motif)[Source:UniProtKB/TrEMBL;Acc:A8MQS6]	839554	A8MQS6
AT1G02170	1	411664	413554	+	1451	AMC1	GO:0004197;GO:0004197;GO:0004197;GO:0005515;GO:0006508;GO:0006952;GO:0006952;GO:0008233;GO:0008234;GO:0016787;GO:0043068;GO:0043068;	K22684	EC:3.4.22.-	NOG68179	-	MCP1b [Source:UniProtKB/TrEMBL;Acc:A0A178W8H4]"	839561	Q7XJE6;A0A178W8H4
AT1G02180	1	413522	414649	-	922	-	GO:0008150;	-	-	NOG327562	-	Ferredoxin-like protein[Source:UniProtKB/TrEMBL;Acc:Q8GYG8]	839543	Q8GYG8;A0A178WKE6
AT1G02190	1	415074	418027	+	2195	-	GO:0000170;GO:0000170;GO:0005506;GO:0005506;GO:0005789;GO:0005789;GO:0006629;GO:0008610;GO:0008610;GO:0016020;GO:0016021;GO:0016021;GO:0016491;GO:0016491;GO:0016491;GO:0030148;GO:0030148;GO:0055114;GO:0055114;GO:0005506;GO:0005506;GO:0008610;GO:0008610;GO:0016020;GO:0016021;GO:0016021;GO:0016491;GO:0016491;GO:0055114;GO:0055114;	K15404	EC:4.1.99.5	NOG318583	-	Protein CER1-like 1 [Source:UniProtKB/Swiss-Prot;Acc:F4HVX7]	839541	F4HVX7
AT1G02205	1	418416	422579	+	3593	CER1	GO:0000170;GO:0000170;GO:0005506;GO:0005506;GO:0005783;GO:0005789;GO:0005789;GO:0005789;GO:0006629;GO:0008610;GO:0008610;GO:0009414;GO:0009414;GO:0009924;GO:0010025;GO:0010025;GO:0016020;GO:0016021;GO:0016021;GO:0016491;GO:0016491;GO:0016491;GO:0016829;GO:0030148;GO:0030148;GO:0042742;GO:0042742;GO:0043447;GO:0043447;GO:0050832;GO:0050832;GO:0055114;GO:0055114;GO:1990465;GO:0005506;GO:0005506;GO:…	K15404	EC:4.1.99.5	NOG247082	-	Fatty acid hydroxylase superfamily[Source:TAIR;Acc:AT1G02205]	837602	F4HVY0;A0A178WGN0
AT1G02210	1	427548	427811	-	264	-	GO:0003677;GO:0003677;GO:0003677;GO:0005634;GO:0005634;GO:0006351;GO:0006355;GO:0006355;GO:0006355;	-	-	-	-	At1g02210 [Source:UniProtKB/TrEMBL;Acc:Q3E7L2]"	839482	Q3E7L2
AT1G02220	1	428650	430720	-	1590	NAC003	GO:0003677;GO:0003677;GO:0003677;GO:0003700;GO:0003700;GO:0005634;GO:0005634;GO:0006351;GO:0006355;GO:0006355;GO:0006355;GO:0044212;GO:0044212;	-	-	NOG253282	-	NAC domain-containing protein 3[Source:UniProtKB/Swiss-Prot;Acc:Q5PP28]	839476	Q5PP28;A0A178WBA1
AT1G02230	1	434965	436922	-	1436	NAC004	GO:0003677;GO:0003677;GO:0003677;GO:0003700;GO:0003700;GO:0005634;GO:0005634;GO:0006351;GO:0006355;GO:0006355;GO:0006355;	-	-	NOG278363	-	NAC domain-containing protein 4[Source:UniProtKB/Swiss-Prot;Acc:O81913]	837630	O81913;A0A178WK80
AT1G02250	1	437860	439559	-	1180	NAC005	GO:0003677;GO:0003677;GO:0003677;GO:0003700;GO:0003700;GO:0005634;GO:0005634;GO:0005634;GO:0005886;GO:0005886;GO:0006351;GO:0006355;GO:0006355;GO:0006355;GO:0010089;GO:0010089;	-	-	-	-	NAC domain-containing protein 5[Source:UniProtKB/Swiss-Prot;Acc:O81914]	839390	O81914;A0A178W508
AT1G02260	1	440200	442972	-	2579	-	GO:0016020;GO:0016021;GO:0016021;GO:0016021;GO:0055085;GO:0055085;GO:0016020;GO:0016021;GO:0016021;GO:0016021;GO:0055085;GO:0055085;	-	-	COG1055	P	At1g02260 [Source:UniProtKB/TrEMBL;Acc:O81915]"	839344	O81915;A0A384KQY8
AT1G02270	1	443118	446296	-	1828	-	GO:0004519;GO:0004527;GO:0005509;GO:0005509;GO:0005634;GO:0005634;GO:0009409;GO:0009409;GO:0016020;GO:0016021;GO:0016021;GO:0046872;GO:0090305;GO:0004519;GO:0004519;GO:0004527;GO:0004527;GO:0005509;GO:0005509;GO:0090305;	-	-	NOG134127	R	Uncharacterized calcium-binding protein At1g02270[Source:UniProtKB/Swiss-Prot;Acc:O81916]	839381	O81916;A0A178VZU8
AT1G02280	1	448423	450426	-	1214	TOC33	GO:0000166;GO:0003924;GO:0003924;GO:0005515;GO:0005515;GO:0005515;GO:0005525;GO:0005525;GO:0005525;GO:0005525;GO:0005525;GO:0006886;GO:0006886;GO:0006886;GO:0009507;GO:0009507;GO:0009507;GO:0009527;GO:0009536;GO:0009707;GO:0009707;GO:0009707;GO:0009707;GO:0009941;GO:0009941;GO:0015031;GO:0015450;GO:0015450;GO:0016020;GO:0016021;GO:0016021;GO:0016787;GO:0016787;GO:0042802;GO:0042802;GO:0042803;GO:…	-	-	NOG82276	R	Translocase of chloroplast 33, chloroplastic[Source:UniProtKB/Swiss-Prot;Acc:O23680]	839248	O23680;A0A178W9C6
AT1G02290	1	450461	452743	-	1767	-	GO:0008150;GO:0031011;GO:0031011;	-	-	-	-	At1g02290 [Source:UniProtKB/TrEMBL;Acc:Q6GKW8]"	839255	Q6GKW8;A0A178WCE2
AT1G02300	1	453107	455519	+	1464	CATHB1	GO:0004197;GO:0004197;GO:0004197;GO:0004197;GO:0005615;GO:0005615;GO:0005764;GO:0005764;GO:0006508;GO:0006508;GO:0006508;GO:0006508;GO:0006952;GO:0006952;GO:0008233;GO:0008234;GO:0008234;GO:0008234;GO:0016787;GO:0050790;GO:0050790;GO:0051603;GO:0051603;	K01363	EC:3.4.22.1	-	-	Cathepsin B-like protease 1[Source:UniProtKB/Swiss-Prot;Acc:F4HVZ1]	839576	F4HVZ1
AT1G02305	1	455688	458164	+	1407	CATHB2	GO:0004197;GO:0004197;GO:0004197;GO:0004197;GO:0005615;GO:0005615;GO:0005764;GO:0005764;GO:0005773;GO:0005773;GO:0005773;GO:0006508;GO:0006508;GO:0006508;GO:0006508;GO:0006952;GO:0006952;GO:0008233;GO:0008234;GO:0008234;GO:0008234;GO:0016020;GO:0016021;GO:0016787;GO:0050790;GO:0050790;GO:0051603;GO:0051603;	K01363	EC:3.4.22.1	-	-	Cathepsin B-like protease 2[Source:UniProtKB/Swiss-Prot;Acc:Q93VC9]	839538	Q93VC9;A0A178WH58
AT1G02310	1	458133	460831	-	1525	MAN1	GO:0004553;GO:0004553;GO:0005576;GO:0005576;GO:0005975;GO:0005975;GO:0008152;GO:0016787;GO:0016798;GO:0016985;GO:0016985;GO:0016985;GO:0046355;GO:0046355;GO:0004553;GO:0004553;GO:0005576;GO:0005975;GO:0005975;GO:0008152;GO:0016020;GO:0016021;GO:0016021;GO:0016787;GO:0016798;GO:0016985;GO:0016985;GO:0046355;	K19355	EC:3.2.1.78	COG3934	G	MAN1 [Source:UniProtKB/TrEMBL;Acc:A0A178WL81]"	839444	Q9FZ29
AT1G02320	1	461828	461974	+	147	-	GO:0008150;	-	-	-	-	unknown protein; Has 0 Blast hits to 0 proteins in0 species (source: NCBI BLink).[Source:TAIR;Acc:AT1G02320]	839425	Q3EDK7
AT1G02330	1	461946	463618	-	1193	CSU2	GO:0005515;GO:0005634;GO:0005634;GO:0005634;GO:0005681;GO:0005681;GO:0008150;GO:0010099;GO:0010099;GO:0016607;GO:0016607;GO:0016607;GO:0048024;GO:0048024;GO:0055121;GO:0055121;GO:0080022;GO:0080022;GO:1904667;GO:1904667;	-	-	-	-	CONTAINS InterPro DOMAIN/s: Hepatocellularcarcinoma-associated antigen 59 (InterPro:IPR010756); Has1239 Blast hits to 998 proteins in 204 species: Archae -4; Bacteria - 71; Metazoa - 421; Fungi - 109; Plants - 87;Viruses - 5; Other Eukaryotes - /.../ource: NCBI BLink).[Source:TAIR;Acc:AT1G02330]	839367	F4HVZ5;A0A178WFW1
AT1G02335	1	463754	464981	-	990	GL22	GO:0005576;GO:0005618;GO:0005618;GO:0009506;GO:0009506;GO:0009506;GO:0010497;GO:0010497;GO:0010497;GO:0030145;GO:0030145;GO:0045735;GO:0045735;GO:0046872;GO:0048046;GO:0048046;GO:2000280;GO:2000280;GO:2000280;	-	-	NOG39495	M	Germin-like protein subfamily 2 member 2[Source:UniProtKB/Swiss-Prot;Acc:Q9FZ27]	3766642	Q9FZ27
AT1G02340	1	465616	467880	-	1522	HFR1	GO:0003677;GO:0003677;GO:0003700;GO:0003700;GO:0003712;GO:0003712;GO:0005515;GO:0005515;GO:0005515;GO:0005634;GO:0005634;GO:0005634;GO:0005634;GO:0005829;GO:0005829;GO:0006351;GO:0006355;GO:0006355;GO:0006355;GO:0006355;GO:0009585;GO:0009585;GO:0009585;GO:0009642;GO:0009642;GO:0009738;GO:0009738;GO:0009785;GO:0009785;GO:0010017;GO:0010218;GO:0010218;GO:0046983;GO:0046983;GO:1903506;GO:0003677;GO:…	-	-	NOG274868	-	Transcription factor HFR1 [Source:UniProtKB/Swiss-Prot;Acc:Q9FE22]	839300	Q9FE22
AT1G02350	1	469818	470693	+	423	-	-	-	-	-	-	Protoporphyrinogen oxidase-like protein[Source:UniProtKB/TrEMBL;Acc:F4HVZ8]	839490	F4HVZ8
AT1G02360	1	471883	473336	-	1294	-	GO:0002239;GO:0002239;GO:0004568;GO:0004568;GO:0005975;GO:0005975;GO:0006032;GO:0006032;GO:0016998;GO:0016998;GO:0004568;GO:0004568;GO:0005975;GO:0005975;GO:0006032;GO:0006032;GO:0016998;GO:0016998;GO:0002239;GO:0004568;GO:0004568;GO:0004568;GO:0005975;GO:0005975;GO:0006032;GO:0006032;GO:0016998;GO:0016998;GO:0030247;	-	-	COG3979	G	Chitinase family protein[Source:TAIR;Acc:AT1G02360]	837724	A0A1P8AX35
AT1G02370	1	474373	476612	+	1986	-	GO:0003674;GO:0003723;GO:0004519;GO:0005515;GO:0005739;GO:0005739;GO:0005739;GO:0008150;GO:0009451;GO:0043231;GO:0090305;	-	-	NOG290366	-	Pentatricopeptide repeat-containing proteinAt1g02370, mitochondrial [Source:UniProtKB/Swiss-Prot;Acc:Q9FZ24]	837735	Q9FZ24;A0A178W339
AT1G02380	1	476945	479112	+	1317	-	GO:0008150;GO:0016020;GO:0016021;GO:0016021;	-	-	-	-	T6A9.7 protein[Source:UniProtKB/TrEMBL;Acc:Q9FZ23]	837745	Q9FZ23
AT1G02390	1	480650	483373	+	2074	GPAT2	GO:0004366;GO:0004366;GO:0006629;GO:0008152;GO:0008654;GO:0010143;GO:0010143;GO:0016020;GO:0016020;GO:0016020;GO:0016021;GO:0016021;GO:0016024;GO:0016024;GO:0016311;GO:0016311;GO:0016740;GO:0016746;GO:0016746;GO:0016746;GO:0016791;GO:0016791;GO:0090447;GO:0090447;GO:0102420;GO:0102420;	K13508	-	NOG315909	-	Probable glycerol-3-phosphate acyltransferase 2[Source:UniProtKB/Swiss-Prot;Acc:Q9FZ22]	839558	Q9FZ22;A0A178W6W8
AT1G02400	1	486800	489651	+	1497	GA2OX6	GO:0009639;GO:0009639;GO:0009639;GO:0009686;GO:0009686;GO:0016491;GO:0016491;GO:0016491;GO:0045487;GO:0045487;GO:0045487;GO:0045543;GO:0046872;GO:0046872;GO:0051213;GO:0051213;GO:0051213;GO:0052634;GO:0052634;GO:0052634;GO:0055114;GO:0055114;GO:0055114;GO:0016491;GO:0016491;GO:0055114;GO:0055114;	K04125	EC:1.14.11.13	COG3491	R	Gibberellin 2-beta-dioxygenase 6[Source:UniProtKB/Swiss-Prot;Acc:Q9FZ21]	839508	Q9FZ21
AT1G02405	1	489874	490627	-	754	-	GO:0003674;GO:0008150;GO:0016020;GO:0016021;GO:0016021;GO:0031225;GO:0031225;	-	-	NOG263822	-	At1g02405 [Source:UniProtKB/TrEMBL;Acc:Q6NMD9]"	837769	Q6NMD9;A0A178W9K1
AT1G02410	1	490860	492979	+	1521	COX11	GO:0005507;GO:0005507;GO:0005739;GO:0005739;GO:0005739;GO:0005743;GO:0005743;GO:0008150;GO:0009846;GO:0009846;GO:0010101;GO:0010101;GO:0016020;GO:0016021;GO:0016021;GO:0032592;GO:0032592;GO:0043621;GO:0043621;GO:1904960;GO:1904960;GO:0005507;GO:0005507;GO:0005739;GO:0005739;GO:0005739;GO:0005743;GO:0005743;GO:0008150;GO:0009846;GO:0009846;GO:0010101;GO:0010101;GO:0016020;GO:0016021;GO:0016021;GO:…	K02258	-	COG3175	O	Cytochrome c oxidase assembly protein COX11,mitochondrial [Source:UniProtKB/Swiss-Prot;Acc:Q8GWR0]	839364	Q8GWR0;A0A178WLX7
AT1G02420	1	493639	495158	+	1520	-	GO:0003674;GO:0003723;GO:0004519;GO:0005515;GO:0005739;GO:0005739;GO:0009451;GO:0043231;GO:0090305;	-	-	NOG245066	-	Putative pentatricopeptide repeat-containingprotein At1g02420 [Source:UniProtKB/Swiss-Prot;Acc:Q9FZ19]	837779	Q9FZ19;A0A178WHC0
AT1G02430	1	495050	496332	-	972	ATARFD1B	GO:0000166;GO:0005525;GO:0005525;GO:0005525;GO:0005525;GO:0005525;GO:0005622;GO:0005737;GO:0005737;GO:0006886;GO:0006886;GO:0007264;GO:0016192;GO:0016192;GO:0000166;GO:0005525;GO:0005525;GO:0005525;GO:0005622;GO:0005622;GO:0007264;	-	-	-	-	ADP-ribosylation factor D1B[Source:UniProtKB/TrEMBL;Acc:F4HXI4]	839242	A0A1P8ARH7
AT1G02440	1	496372	497555	-	952	ATARFD1A	GO:0000166;GO:0005525;GO:0005525;GO:0005525;GO:0000166;GO:0005525;GO:0005525;GO:0005525;GO:0005525;GO:0005525;GO:0005622;GO:0005737;GO:0005737;GO:0006886;GO:0006886;GO:0007264;GO:0016192;GO:0016192;	-	-	-	-	ADP-ribosylation factor D1A[Source:UniProtKB/TrEMBL;Acc:F4HXI5]	839230	A0A1P8AVU2
AT1G02450	1	497917	498539	-	623	NIMIN-1	GO:0005515;GO:0005515;GO:0005634;GO:0005634;GO:0005634;GO:0006355;GO:0006355;GO:0010112;GO:0010112;GO:0010112;GO:0042742;GO:0042742;GO:0045892;GO:0045892;	-	-	NOG313903	-	NIMIN1 [Source:UniProtKB/TrEMBL;Acc:A0A178WC43]"	837800	Q9FNZ5;A0A178WC43
AT1G02460	1	504463	507268	-	2079	-	GO:0000166;GO:0003924;GO:0003924;GO:0004650;GO:0004650;GO:0004650;GO:0005524;GO:0005525;GO:0005525;GO:0005576;GO:0005576;GO:0005634;GO:0005739;GO:0005743;GO:0005759;GO:0005975;GO:0005975;GO:0006397;GO:0006412;GO:0008152;GO:0016020;GO:0016787;GO:0016798;GO:0016829;GO:0016829;GO:0031124;GO:0043022;GO:0045727;GO:0071555;GO:0071555;	-	-	COG5434	M	At1g02460 [Source:UniProtKB/TrEMBL;Acc:Q9FWX5]"	839443	Q9FWX5;A0A178W3E5
AT1G02470	1	511765	513721	-	1011	-	GO:0008150;	-	-	COG5637	S	Polyketide cyclase/dehydrase and lipid transportsuperfamily protein [Source:UniProtKB/TrEMBL;Acc:F4HXI8]	837812	A8MSF0
AT1G02475	1	513699	515422	-	1091	-	GO:0008150;	-	-	COG5637	S	Polyketide cyclase/dehydrase and lipid transportsuperfamily protein [Source:UniProtKB/TrEMBL;Acc:Q94K52]	839236	Q94K52
AT1G02490	1	516569	516866	+	298	-	GO:0005575;GO:0008150;	-	-	-	-	unknown protein; Has 0 Blast hits to 0 proteins in0 species (source: NCBI BLink).[Source:TAIR;Acc:AT1G02490]	28716023	Q3EDK6
AT1G02500	1	518091	520495	+	1751	SAM1	GO:0000166;GO:0004478;GO:0004478;GO:0004478;GO:0004478;GO:0004478;GO:0004478;GO:0005515;GO:0005524;GO:0005524;GO:0005524;GO:0005618;GO:0005618;GO:0005737;GO:0005829;GO:0005829;GO:0005829;GO:0005886;GO:0005886;GO:0006556;GO:0006556;GO:0006556;GO:0006730;GO:0006730;GO:0009651;GO:0009651;GO:0009693;GO:0009693;GO:0016020;GO:0016020;GO:0016740;GO:0046686;GO:0046686;GO:0046872;GO:0046872;GO:0071281;GO:…	K00789	EC:2.5.1.6	COG0192	H	S-adenosylmethionine synthase[Source:UniProtKB/TrEMBL;Acc:A0A178WES1]	839501	P23686;A0A178WES1
AT1G02510	1	520498	521668	-	1086	TPK4	GO:0005267;GO:0005267;GO:0005267;GO:0005886;GO:0005887;GO:0005887;GO:0006811;GO:0006813;GO:0009705;GO:0009705;GO:0016020;GO:0016020;GO:0016020;GO:0016021;GO:0016021;GO:0022841;GO:0022841;GO:0030322;GO:0071805;GO:0071805;GO:0071805;GO:0071805;	K05389	-	COG1226	P	TPK4 [Source:UniProtKB/TrEMBL;Acc:A0A178W803]"	837846	Q9FWX6;A0A178W803
AT1G02520	1	523536	529069	+	4522	ABCB11	GO:0000166;GO:0005524;GO:0005524;GO:0005524;GO:0005886;GO:0005886;GO:0009506;GO:0009506;GO:0010315;GO:0010329;GO:0010329;GO:0010540;GO:0010540;GO:0016020;GO:0016021;GO:0016021;GO:0016021;GO:0016887;GO:0016887;GO:0042626;GO:0042626;GO:0055085;GO:0055085;GO:0000166;GO:0005524;GO:0005524;GO:0005524;GO:0005886;GO:0005886;GO:0009506;GO:0009506;GO:0010315;GO:0010329;GO:0010329;GO:0010540;GO:0010540;GO:…	K05658	EC:7.6.2.2	COG1132	V	ABC transporter B family member 11[Source:UniProtKB/Swiss-Prot;Acc:Q9FWX7]	839353	Q9FWX7;A0A178WK73
AT1G02530	1	529679	534677	+	4221	ABCB12	GO:0000166;GO:0005524;GO:0005524;GO:0005524;GO:0010315;GO:0010329;GO:0010329;GO:0010540;GO:0010540;GO:0016020;GO:0016021;GO:0016021;GO:0016021;GO:0016887;GO:0016887;GO:0042626;GO:0042626;GO:0055085;GO:0055085;GO:0000166;GO:0005524;GO:0005524;GO:0005524;GO:0016020;GO:0016021;GO:0016021;GO:0016021;GO:0016887;GO:0016887;GO:0042626;GO:0042626;GO:0055085;GO:0055085;	K05658	EC:7.6.2.2	COG1132	V	PGP12 [Source:UniProtKB/TrEMBL;Acc:A0A178WBY9]"	839282	Q9FWX8;A0A178WBY9
AT1G02540	1	534827	535699	-	873	-	GO:0008150;	-	-	-	-	T14P4.13 protein[Source:UniProtKB/TrEMBL;Acc:Q9FWX9]	839516	Q9FWX9;A0A178W7A4
AT1G02550	1	536483	537211	+	729	-	GO:0004857;GO:0004857;GO:0030599;GO:0030599;GO:0043086;GO:0046910;GO:0046910;GO:0071944;	-	-	NOG311067	-	Invertase [Source:UniProtKB/TrEMBL;Acc:Q4PT42]"	837879	Q4PT42;A0A178WD91
AT1G02560	1	537740	540127	+	1479	CLPP5	GO:0004176;GO:0004252;GO:0004252;GO:0004252;GO:0006508;GO:0006508;GO:0006508;GO:0006515;GO:0008233;GO:0008236;GO:0009368;GO:0009507;GO:0009507;GO:0009507;GO:0009532;GO:0009532;GO:0009534;GO:0009534;GO:0009536;GO:0009570;GO:0009570;GO:0009570;GO:0009579;GO:0009579;GO:0009840;GO:0009840;GO:0009941;GO:0009941;GO:0016787;GO:0051117;	K01358	EC:3.4.21.92	COG0740	O	ATP-dependent Clp protease proteolytic subunit[Source:UniProtKB/TrEMBL;Acc:A0A178WMF0]	839433	Q9S834;A0A178WMF0
AT1G02570	1	541236	542245	+	1010	-	GO:0003674;GO:0008150;GO:0016020;GO:0016021;GO:0016021;	-	-	-	-	Transmembrane protein[Source:UniProtKB/TrEMBL;Acc:Q1PFZ3]	839485	Q1PFZ3;A0A178W721
AT1G02575	1	543011	544057	+	1047	-	GO:0003674;GO:0008150;GO:0008168;GO:0016020;GO:0016021;GO:0016021;GO:0016740;GO:0018024;GO:0031519;GO:0032259;GO:0034968;	-	-	-	-	unknown protein; BEST Arabidopsis thaliana proteinmatch is: unknown protein (TAIR:AT1G02570.1).[Source:TAIR;Acc:AT1G02575]	10723100	F4HXK1
AT1G02580	1	544733	549202	+	2414	MEA	GO:0003700;GO:0003700;GO:0005515;GO:0005515;GO:0005515;GO:0005634;GO:0005634;GO:0005634;GO:0006349;GO:0006349;GO:0006351;GO:0006355;GO:0007275;GO:0008168;GO:0009646;GO:0009646;GO:0016020;GO:0016021;GO:0016740;GO:0018024;GO:0018024;GO:0031519;GO:0031519;GO:0032259;GO:0034968;GO:0043565;GO:0043565;GO:0045892;GO:0045892;GO:0048317;GO:0048317;GO:2000014;GO:2000014;GO:0031519;GO:0031519;	K11430	EC:2.1.1.43	COG2940	R	Histone-lysine N-methyltransferase MEDEA[Source:UniProtKB/Swiss-Prot;Acc:O65312]	839422	O65312
AT1G02590	1	552138	552761	-	270	-	GO:0016491;GO:0016491;GO:0055114;GO:0055114;	-	-	-	-	Aldehyde oxidase/xanthine dehydrogenase,molybdopterin binding protein[Source:UniProtKB/TrEMBL;Acc:F4HXK3]	839372	F4HXK3
AT1G02610	1	553019	556152	-	1473	-	GO:0008270;GO:0008270;GO:0016020;GO:0016021;GO:0016021;GO:0046872;GO:0008270;GO:0008270;GO:0016020;GO:0016021;GO:0016021;GO:0046872;GO:0016020;GO:0016021;GO:0016021;	-	-	-	-	RING/FYVE/PHD zinc finger superfamily protein[Source:UniProtKB/TrEMBL;Acc:F4HXK4]	837915	A0A1P8AS75
AT1G02620	1	557092	558774	+	1383	-	GO:0000166;GO:0003400;GO:0003400;GO:0003924;GO:0003924;GO:0005525;GO:0005525;GO:0005525;GO:0005622;GO:0005622;GO:0005783;GO:0005783;GO:0006886;GO:0006886;GO:0006886;GO:0006888;GO:0006888;GO:0016050;GO:0016050;GO:0030127;GO:0030127;GO:0061024;GO:0061024;GO:0070863;GO:0070863;GO:0070971;GO:0070971;	K07953	EC:3.6.5.-	NOG296638	-	Ras-related small GTP-binding family protein[Source:UniProtKB/TrEMBL;Acc:Q3E6Q3]	839269	Q3E6Q3
AT1G02630	1	560610	562598	-	1783	ETN8	GO:0005337;GO:0005337;GO:0005337;GO:0005886;GO:0005886;GO:0016020;GO:0016021;GO:0016021;GO:0016021;GO:1901642;GO:1901642;GO:0005337;GO:0005337;GO:0016020;GO:0016021;GO:0016021;GO:0016021;GO:1901642;GO:1901642;	K15014	-	-	-	Equilibrative nucleotide transporter 8[Source:UniProtKB/Swiss-Prot;Acc:Q84XI3]	839240	Q84XI3;A0A178W3N0
AT1G02640	1	564018	567771	+	2773	BXL2	GO:0004553;GO:0004553;GO:0005576;GO:0005576;GO:0005578;GO:0005975;GO:0005975;GO:0008152;GO:0009044;GO:0009044;GO:0009505;GO:0009505;GO:0009505;GO:0016787;GO:0016798;GO:0031222;GO:0031222;GO:0045493;GO:0045493;GO:0046556;GO:0046556;	-	-	COG1472	G	Probable beta-D-xylosidase 2[Source:UniProtKB/Swiss-Prot;Acc:Q94KD8]	837940	Q94KD8
AT1G02650	1	568558	570554	+	1916	-	GO:0005515;GO:0005515;	-	-	NOG239189	-	T14P4.7 protein[Source:UniProtKB/TrEMBL;Acc:Q9FWY3]	837951	A0A1P8ARE6
AT1G02660	1	571826	575085	-	2842	PLIP2	GO:0002213;GO:0002213;GO:0006629;GO:0006629;GO:0006629;GO:0008970;GO:0008970;GO:0009507;GO:0009507;GO:0009507;GO:0009536;GO:0009570;GO:0009570;GO:0016020;GO:0016021;GO:0016042;GO:0016042;GO:0016787;GO:0031349;GO:0031349;GO:0031969;GO:0031969;GO:0047714;GO:0047714;GO:0047714;GO:0052739;GO:0052739;GO:0052740;GO:0052740;GO:0102549;GO:0102549;	-	-	-	-	Phospholipase A1 PLIP2, chloroplastic[Source:UniProtKB/Swiss-Prot;Acc:F4HXL0]	839544	F4HXL0
AT1G02670	1	575922	580532	+	3030	-	GO:0005524;GO:0005524;GO:0016787;GO:0016787;GO:0005524;GO:0005524;GO:0016787;GO:0016787;GO:0005524;GO:0005524;GO:0016787;GO:0016787;GO:0005524;GO:0005524;GO:0016787;GO:0016787;GO:0005524;GO:0005524;GO:0016787;GO:0016787;GO:0005524;GO:0005524;GO:0016787;GO:0016787;GO:0005524;GO:0005524;GO:0016787;GO:0016787;	K15083	-	-	-	P-loop containing nucleoside triphosphatehydrolases superfamily protein[Source:TAIR;Acc:AT1G02670]	839532	A0A1P8ASB2
AT1G02680	1	580625	582310	+	907	TAF13	GO:0003677;GO:0003677;GO:0003712;GO:0003712;GO:0005634;GO:0005634;GO:0005634;GO:0005669;GO:0005669;GO:0005886;GO:0005886;GO:0006351;GO:0006355;GO:0006357;GO:0006357;GO:0006366;GO:0006366;GO:0009793;GO:0009793;GO:0009960;GO:0009960;GO:0016020;GO:0046982;GO:0046982;GO:0048316;GO:0048316;	K03127	-	COG5248	K	Transcription initiation factor TFIID subunit 13[Source:UniProtKB/Swiss-Prot;Acc:Q6NQH4]	837962	Q6NQH4;A0A178WN38
AT1G02690	1	584134	587327	+	2174	IMPA-6	GO:0005515;GO:0005634;GO:0005634;GO:0005634;GO:0005635;GO:0005643;GO:0005643;GO:0005654;GO:0005654;GO:0005737;GO:0005737;GO:0005829;GO:0005829;GO:0006606;GO:0006606;GO:0006607;GO:0006607;GO:0006810;GO:0008139;GO:0008139;GO:0008565;GO:0008565;GO:0008565;GO:0015031;GO:0061608;GO:0061608;GO:0005515;GO:0005634;GO:0005634;GO:0005737;GO:0005737;GO:0006606;GO:0006606;GO:0006810;GO:0008565;GO:0008565;GO:…	-	-	COG5064	U	Importin subunit alpha[Source:UniProtKB/TrEMBL;Acc:F4HXL3]	839517	Q9FWY7
AT1G02700	1	588003	589480	+	1356	-	GO:0008150;	-	-	NOG310683	-	GATA transcription factor-like protein[Source:UniProtKB/TrEMBL;Acc:Q9FWY8]	839492	Q9FWY8
AT1G02705	1	589584	590406	+	426	-	GO:0016020;GO:0016021;	-	-	-	-	-	28716024	A0A1P8AV59
AT1G02710	1	589706	589996	-	291	-	GO:0008150;	-	-	-	-	Glycine-rich protein[Source:UniProtKB/TrEMBL;Acc:Q3EDK2]	839483	Q3EDK2
AT1G02720	1	591682	594264	+	2583	GATL5	GO:0000139;GO:0000139;GO:0000271;GO:0005783;GO:0005783;GO:0005794;GO:0005794;GO:0005794;GO:0005794;GO:0016020;GO:0016021;GO:0016021;GO:0016740;GO:0016757;GO:0016757;GO:0016757;GO:0016757;GO:0045489;GO:0045489;GO:0047262;GO:0047262;GO:0048354;GO:0048354;GO:0048363;GO:0048363;GO:0071555;GO:0071668;GO:0071668;GO:0000139;GO:0000139;GO:0000271;GO:0005783;GO:0005783;GO:0005794;GO:0005794;GO:0005794;GO:…	-	-	NOG74598	-	Probable galacturonosyltransferase-like 5[Source:UniProtKB/Swiss-Prot;Acc:Q9FWY9]	839475	Q9FWY9;W8Q7E9
AT1G02730	1	594502	598657	-	3925	CSLD5	GO:0000139;GO:0000139;GO:0000919;GO:0000919;GO:0005794;GO:0005794;GO:0005794;GO:0005794;GO:0005794;GO:0005802;GO:0005802;GO:0005886;GO:0005886;GO:0006970;GO:0006970;GO:0009414;GO:0009414;GO:0009651;GO:0009651;GO:0009833;GO:0009833;GO:0016020;GO:0016020;GO:0016020;GO:0016021;GO:0016021;GO:0016740;GO:0016757;GO:0016760;GO:0016760;GO:0030244;GO:0030244;GO:0042546;GO:0042546;GO:0046527;GO:0046527;GO:…	K00770	EC:2.4.2.24	COG1215	M	Cellulose synthase-like protein D5[Source:UniProtKB/Swiss-Prot;Acc:Q9SRW9]	839467	Q9SRW9;W8QPC8;A0A384L2H6
AT1G02740	1	599330	602199	-	1566	MRG2	GO:0000123;GO:0000123;GO:0005515;GO:0005634;GO:0005634;GO:0005634;GO:0006325;GO:0006325;GO:0006325;GO:0006338;GO:0006351;GO:0006355;GO:0006355;GO:0006355;GO:0016569;GO:0016573;GO:0016573;GO:0043967;GO:0043967;GO:0048510;GO:0048510;GO:1990188;GO:1990188;	K11339	-	NOG238705	-	Protein MRG2 [Source:UniProtKB/Swiss-Prot;Acc:Q4V3E2]	839455	Q4V3E2
AT1G02750	1	602489	604387	+	1103	DI19-2	GO:0005634;GO:0005634;GO:0005737;GO:0005737;	-	-	NOG301878	-	Protein DEHYDRATION-INDUCED 19 homolog 2[Source:UniProtKB/Swiss-Prot;Acc:Q8GWK1]	839432	Q8GWK1
AT1G02770	1	604873	606708	-	1233	-	-	-	-	NOG305907	-	UPF0725 protein At1g02770 [Source:UniProtKB/Swiss-Prot;Acc:Q9SRX1]	839421	Q9SRX1
AT1G02780	1	607799	609534	-	1109	RPL19A	GO:0003723;GO:0003723;GO:0003729;GO:0003729;GO:0003735;GO:0003735;GO:0003735;GO:0003735;GO:0005622;GO:0005622;GO:0005730;GO:0005730;GO:0005829;GO:0005829;GO:0005840;GO:0005840;GO:0005840;GO:0005886;GO:0005886;GO:0006412;GO:0006412;GO:0006412;GO:0009506;GO:0009506;GO:0016020;GO:0016020;GO:0022625;GO:0022625;GO:0022625;GO:0022625;GO:0022626;GO:0022626;GO:0030529;GO:0042788;GO:0042788;	K02885	-	COG2147	J	60S ribosomal protein L19-1[Source:UniProtKB/Swiss-Prot;Acc:Q9SRX2]	839407	Q9SRX2
AT1G02790	1	610363	612324	-	1686	PGA3	GO:0004650;GO:0004650;GO:0004650;GO:0004650;GO:0005576;GO:0005576;GO:0005618;GO:0005975;GO:0005975;GO:0008152;GO:0009505;GO:0009505;GO:0016787;GO:0016798;GO:0047911;GO:0047911;GO:0071555;GO:0071555;	K01213	EC:3.2.1.67	COG5434	M	Exopolygalacturonase clone GBGE184[Source:UniProtKB/Swiss-Prot;Acc:P49062]	839391	P49062;A0A178WH12
AT1G02800	1	613197	616231	-	1823	CEL2	GO:0000272;GO:0003824;GO:0003824;GO:0004553;GO:0004553;GO:0004553;GO:0005576;GO:0005576;GO:0005975;GO:0005975;GO:0005975;GO:0007389;GO:0007389;GO:0008152;GO:0008810;GO:0008810;GO:0008810;GO:0009624;GO:0009624;GO:0016787;GO:0016798;GO:0030245;GO:0030245;GO:0071555;GO:0071555;	-	-	NOG05134	S	Endoglucanase 1 [Source:UniProtKB/Swiss-Prot;Acc:Q9SRX3]	839385	Q9SRX3
AT1G02810	1	618061	620502	+	2132	PME7	GO:0004857;GO:0004857;GO:0005576;GO:0005576;GO:0005618;GO:0005618;GO:0005618;GO:0016787;GO:0030599;GO:0030599;GO:0030599;GO:0030599;GO:0042545;GO:0042545;GO:0042545;GO:0043086;GO:0045330;GO:0045330;GO:0045490;GO:0045490;GO:0046910;GO:0046910;GO:0071555;GO:0071944;	K01051	EC:3.1.1.11	COG4677	G	Probable pectinesterase/pectinesterase inhibitor 7[Source:UniProtKB/Swiss-Prot;Acc:Q9SRX4]	838078	Q9SRX4
AT1G02813	1	620678	621329	+	652	-	GO:0008150;	-	-	-	-	Protein of unknown function, DUF538[Source:TAIR;Acc:AT1G02813]	839360	A0A178WJF8;F4HXM8
AT1G02816	1	621453	623054	+	1602	-	GO:0003674;GO:0005773;GO:0005773;GO:0005774;GO:0005774;GO:0008150;	-	-	-	-	F22D16.19 protein[Source:UniProtKB/TrEMBL;Acc:Q9SRX5]	839308	Q9SRX5;A0A178W3T1
AT1G02820	1	623656	624567	-	816	LEA2	GO:0005634;GO:0005634;GO:0005737;GO:0005739;GO:0005739;GO:0005829;GO:0005829;GO:0006950;GO:0009414;GO:0009414;GO:0009651;GO:0009651;	-	-	NOG290276	-	LEA3 [Source:UniProtKB/TrEMBL;Acc:A0A178WJ88]"	839304	Q9SRX6;A0A178WJ88
AT1G02830	1	625084	625608	-	445	RPL22A	GO:0002181;GO:0003723;GO:0003735;GO:0003735;GO:0003735;GO:0003735;GO:0005622;GO:0005622;GO:0005840;GO:0005840;GO:0005840;GO:0006412;GO:0006412;GO:0022625;GO:0022625;GO:0022625;GO:0030529;	K02891	-	NOG260326	-	Putative 60S ribosomal protein L22-1[Source:UniProtKB/Swiss-Prot;Acc:Q9SRX7]	838098	Q9SRX7
AT1G02840	1	626639	629993	+	2028	SR34	GO:0000381;GO:0000381;GO:0003676;GO:0003676;GO:0003723;GO:0003723;GO:0003723;GO:0003729;GO:0003729;GO:0005515;GO:0005515;GO:0005515;GO:0005634;GO:0005634;GO:0005634;GO:0005654;GO:0005681;GO:0005681;GO:0006397;GO:0008380;GO:0016607;GO:0016607;GO:0016607;GO:0016607;GO:0035061;GO:0035061;GO:0045292;GO:0045292;GO:0003676;GO:0003676;GO:0003676;GO:0003676;GO:0003676;GO:0003723;GO:0003729;GO:0005515;GO:…	K12890	-	COG0724	R	Serine/arginine-rich-splicing factor SR34[Source:UniProtKB/Swiss-Prot;Acc:O22315]	839262	O22315
AT1G02850	1	630374	633420	+	2196	BGLU11	GO:0004553;GO:0004553;GO:0005975;GO:0005975;GO:0004553;GO:0004553;GO:0005975;GO:0005975;GO:0004553;GO:0004553;GO:0005975;GO:0005975;GO:0008152;GO:0016787;GO:0016798;GO:0004553;GO:0004553;GO:0005975;GO:0005975;GO:0004553;GO:0004553;GO:0005975;GO:0005975;GO:0008152;GO:0008422;GO:0008422;GO:0008422;GO:0016787;GO:0016798;GO:0102483;GO:0102483;GO:1901657;	K01188	EC:3.2.1.21	COG2723	G	Beta-glucosidase 11 [Source:UniProtKB/Swiss-Prot;Acc:B3H5Q1]	839435	B3H5Q1
AT1G02860	1	635144	637262	+	1547	BAH1	GO:0004842;GO:0004842;GO:0005515;GO:0005634;GO:0005634;GO:0005634;GO:0005886;GO:0005886;GO:0009626;GO:0009626;GO:0009627;GO:0009627;GO:0009697;GO:0009697;GO:0009751;GO:0009751;GO:0010167;GO:0010167;GO:0010337;GO:0010337;GO:0016567;GO:0016607;GO:0016607;GO:0016740;GO:0042742;GO:0042742;GO:0043161;GO:0046872;GO:0046872;GO:0061630;GO:0080021;GO:0080021;	K16275	EC:2.3.2.27	NOG291077	-	E3 ubiquitin-protein ligase BAH1[Source:UniProtKB/Swiss-Prot;Acc:Q9SRX9]	839559	Q9SRX9;A0A178WJE5
AT1G02870	1	637214	638681	-	847	-	GO:0005730;GO:0005730;GO:0042273;GO:0042273;	K14839	-	NOG238754	-	At1g02870 [Source:UniProtKB/TrEMBL;Acc:Q8RWK5]"	839496	Q8RWK5
AT1G02880	1	642505	644903	-	1995	TPK1	GO:0004788;GO:0004788;GO:0005524;GO:0005524;GO:0006772;GO:0006772;GO:0009229;GO:0009229;GO:0016301;GO:0016310;GO:0030975;GO:0030975;GO:0004788;GO:0005524;GO:0006772;GO:0009229;GO:0030975;GO:0004788;GO:0004788;GO:0005524;GO:0005524;GO:0006772;GO:0006772;GO:0009229;GO:0009229;GO:0016301;GO:0016301;GO:0016310;GO:0030975;GO:0030975;GO:0004788;GO:0005524;GO:0006772;GO:0009229;GO:0030975;GO:0000166;GO:…	K00949	EC:2.7.6.2	COG1564	H	thiamin pyrophosphokinase1[Source:TAIR;Acc:AT1G02880]	839303	B9DGU7;A0A178WKT3
AT1G02890	1	645084	652001	-	4233	-	GO:0005515;GO:0005524;GO:0005524;GO:0005634;GO:0016887;GO:0005515;GO:0005524;GO:0005524;	-	-	-	-	AAA-type ATPase family protein[Source:UniProtKB/TrEMBL;Acc:F4HZ82]	839507	F4HZ81
AT1G02900	1	653604	654457	-	854	RALF1	GO:0004871;GO:0004871;GO:0005179;GO:0005179;GO:0005515;GO:0005515;GO:0005576;GO:0005622;GO:0005622;GO:0007267;GO:0007267;GO:0009506;GO:0009506;GO:0010469;GO:0019722;GO:0019722;GO:0019722;GO:0030308;GO:0030308;GO:0048046;GO:0048046;GO:0048364;GO:0048364;	-	-	NOG265823	-	RALFL1 [Source:UniProtKB/TrEMBL;Acc:A0A178WER1]"	839389	Q9SRY3;A0A178WER1
AT1G02910	1	655568	658216	-	1716	LPA1	GO:0005515;GO:0016020;GO:0016021;GO:0016021;GO:0005515;GO:0009507;GO:0009507;GO:0009507;GO:0009507;GO:0009535;GO:0009535;GO:0009536;GO:0009579;GO:0010270;GO:0010270;GO:0010270;GO:0016020;GO:0016021;GO:0016021;	-	-	NOG253077	-	Protein LOW PSII ACCUMULATION 1, chloroplastic[Source:UniProtKB/Swiss-Prot;Acc:Q9SRY4]	839350	Q9SRY4
AT1G02920	1	658578	659980	-	1213	GSTF7	GO:0004364;GO:0004364;GO:0004364;GO:0005507;GO:0005507;GO:0005515;GO:0005634;GO:0005634;GO:0005737;GO:0005737;GO:0005737;GO:0005737;GO:0005773;GO:0005773;GO:0005829;GO:0005829;GO:0006749;GO:0006749;GO:0009407;GO:0009407;GO:0009636;GO:0009651;GO:0009651;GO:0009817;GO:0009817;GO:0016740;GO:0042742;GO:0042742;GO:0043295;GO:0043295;GO:0043295;GO:0046686;GO:0046686;GO:0050897;GO:0050897;	K00799	EC:2.5.1.18	COG0625	O	Glutathione S-transferase F7[Source:UniProtKB/Swiss-Prot;Acc:Q9SRY5]	839295	Q9SRY5;A0A178W5T1
AT1G02930	1	661088	662475	-	1186	GSTF6	GO:0004364;GO:0004364;GO:0004364;GO:0005507;GO:0005507;GO:0005515;GO:0005618;GO:0005618;GO:0005737;GO:0005737;GO:0005737;GO:0005737;GO:0005739;GO:0005739;GO:0005773;GO:0005773;GO:0005829;GO:0005829;GO:0005829;GO:0006749;GO:0006749;GO:0006952;GO:0006979;GO:0006979;GO:0009407;GO:0009407;GO:0009414;GO:0009414;GO:0009506;GO:0009506;GO:0009636;GO:0009651;GO:0009651;GO:0016740;GO:0042742;GO:0042742;GO:…	K00799	EC:2.5.1.18	COG0625	O	Glutathione S-transferase F6[Source:UniProtKB/Swiss-Prot;Acc:P42760]	839515	P42760;A0A178WN35
AT1G02940	1	662963	664290	-	975	ATGSTF5	GO:0004364;GO:0004364;GO:0005515;GO:0005737;GO:0005737;GO:0005739;GO:0005829;GO:0006749;GO:0009407;GO:0009636;GO:0016740;GO:0016740;GO:0005515;GO:0016740;GO:0016740;GO:0004364;GO:0004364;GO:0004364;GO:0005515;GO:0005737;GO:0005737;GO:0005737;GO:0005737;GO:0005739;GO:0005739;GO:0005829;GO:0005829;GO:0006749;GO:0006749;GO:0009407;GO:0009407;GO:0009636;GO:0016740;GO:0043295;GO:0004364;GO:0004364;GO:…	K00799	EC:2.5.1.18	COG0625	O	glutathione S-transferase (class phi) 5[Source:TAIR;Acc:AT1G02940]	839479	Q9SRY6
AT1G02950	1	665119	666471	-	982	ATGSTF4	GO:0005515;GO:0016740;GO:0016740;GO:0005515;GO:0005515;GO:0004364;GO:0004364;GO:0004364;GO:0005515;GO:0005737;GO:0005737;GO:0005737;GO:0005737;GO:0005829;GO:0005829;GO:0006749;GO:0006749;GO:0009407;GO:0009407;GO:0009636;GO:0016740;GO:0043295;GO:0016740;GO:0016740;	K00799	EC:2.5.1.18	COG0625	O	glutathione S-transferase F4[Source:TAIR;Acc:AT1G02950]	838240	Q84TK0
AT1G02960	1	666807	669919	-	1924	-	-	-	-	-	-	Kinetochore protein[Source:UniProtKB/TrEMBL;Acc:Q8GWB5]	839363	F4HZ95
AT1G02965	1	671661	672814	-	489	-	GO:0008150;	-	-	-	-	unknown protein; BEST Arabidopsis thaliana proteinmatch is: unknown protein (TAIR:AT1G02960.3); Has 8 Blasthits to 8 proteins in 2 species: Archae - 0; Bacteria - 0;Metazoa - 0; Fungi - 0; Plants - 8; Viruses - 0; OtherEukaryotes - 0 (source: NC /.../nk).[Source:TAIR;Acc:AT1G02965]	839537	F4HZ96
AT1G02970	1	673306	676419	+	1897	WEE1	GO:0000076;GO:0000076;GO:0000166;GO:0004672;GO:0004672;GO:0004672;GO:0004672;GO:0004674;GO:0004713;GO:0004713;GO:0004713;GO:0004715;GO:0004715;GO:0005515;GO:0005524;GO:0005524;GO:0005524;GO:0005634;GO:0005634;GO:0005634;GO:0006468;GO:0006468;GO:0007049;GO:0007050;GO:0007050;GO:0007093;GO:0007093;GO:0016301;GO:0016310;GO:0016740;GO:0018108;GO:0046872;GO:0046872;GO:0051301;GO:0051301;	K06632	EC:2.7.11.1	COG0515	T	Wee1-like protein kinase [Source:UniProtKB/Swiss-Prot;Acc:Q8L4H0]	839453	Q8L4H0
AT1G02980	1	677360	681378	+	2488	CUL2	GO:0005515;GO:0006511;GO:0006511;GO:0006511;GO:0009941;GO:0009941;GO:0016567;GO:0016567;GO:0019005;GO:0019005;GO:0019005;GO:0031146;GO:0031461;GO:0031461;GO:0031625;GO:0031625;GO:0031625;GO:0042787;GO:0043161;GO:0061630;GO:0005515;GO:0006511;GO:0006511;GO:0006511;GO:0009941;GO:0009941;GO:0016567;GO:0016567;GO:0019005;GO:0019005;GO:0019005;GO:0031146;GO:0031461;GO:0031461;GO:0031625;GO:0031625;GO:…	K03347	-	COG5647	O	Cullin-2 [Source:UniProtKB/Swiss-Prot;Acc:Q9SRZ0]"	839415	Q9SRZ0
AT1G02990	1	681331	687385	-	4845	-	GO:0003674;GO:0008150;GO:0003674;GO:0008150;GO:0003674;GO:0008150;	-	-	NOG319643	-	BEST Arabidopsis thaliana protein match is: CW-typeZinc Finger (TAIR:AT3G62900.1); Has 5847 Blast hits to4410 proteins in 438 species: Archae - 17; Bacteria - 452;Metazoa - 2463; Fungi - 354; Plants - 306; Viruses - 11;Other Eukaryotes - 2244 (s /.../ NCBI BLink).[Source:TAIR;Acc:AT1G02990]	839380	F4HZ99
AT1G03000	1	687795	692660	-	3295	PEX6	GO:0000166;GO:0005515;GO:0005524;GO:0005524;GO:0005524;GO:0005737;GO:0005778;GO:0005778;GO:0005829;GO:0005829;GO:0006625;GO:0006625;GO:0006635;GO:0006635;GO:0007031;GO:0007031;GO:0007031;GO:0015031;GO:0016558;GO:0016558;GO:0016558;GO:0016887;GO:0016887;	K13339	-	COG0464	O	Peroxisome biogenesis protein 6[Source:UniProtKB/Swiss-Prot;Acc:Q8RY16]	839315	Q8RY16;A0A178WG59
AT1G03010	1	693190	696504	+	2694	-	GO:0005515;GO:0009860;GO:0009860;GO:0016567;GO:0016567;GO:0005515;GO:0005515;	-	-	NOG281890	-	BTB/POZ domain-containing protein At1g03010[Source:UniProtKB/Swiss-Prot;Acc:Q9SA69]	839556	Q9SA69;A0A178WMH0
AT1G03020	1	697919	698591	-	673	GRXS1	GO:0005515;GO:0005515;GO:0005623;GO:0005623;GO:0005737;GO:0005737;GO:0009055;GO:0009055;GO:0015035;GO:0015035;GO:0022900;GO:0045454;GO:0045454;GO:0046872;GO:0046872;GO:0051536;GO:0051537;GO:0051537;GO:0055114;	-	-	COG0695	O	Monothiol glutaredoxin-S1 [Source:UniProtKB/Swiss-Prot;Acc:Q9SA68]	839505	Q9SA68;A0A178WAC0
AT1G03030	1	701365	703929	+	1623	-	GO:0004849;GO:0005524;GO:0005524;GO:0005829;GO:0006206;GO:0006222;GO:0008152;GO:0009507;GO:0009507;GO:0016301;GO:0016301;GO:0016310;GO:0016787;GO:0016787;GO:0043097;GO:0005524;GO:0005524;GO:0008152;GO:0016301;GO:0016301;GO:0016310;GO:0016787;GO:0016787;	-	-	COG1072	H	At1g03030 [Source:UniProtKB/TrEMBL;Acc:Q500U9]"	839473	A0A1P8AMF1
AT1G03040	1	703847	706689	-	1666	-	GO:0001046;GO:0001228;GO:0001228;GO:0003677;GO:0003677;GO:0003700;GO:0003700;GO:0005515;GO:0005634;GO:0005634;GO:0005634;GO:0006351;GO:0006355;GO:0006355;GO:0006366;GO:0045944;GO:0046983;GO:0046983;GO:0003677;GO:0003677;GO:0046983;GO:0046983;GO:0003677;GO:0003677;GO:0046983;GO:0046983;	-	-	NOG281566	-	basic helix-loop-helix (bHLH) DNA-bindingsuperfamily protein [Source:TAIR;Acc:AT1G03040]	839446	Q93Y00;A0A178W559
AT1G03050	1	707485	710041	+	2222	-	GO:0005543;GO:0005543;GO:0005545;GO:0005545;GO:0005794;GO:0005794;GO:0005905;GO:0005905;GO:0006897;GO:0006897;GO:0016020;GO:0030136;GO:0030136;GO:0030136;GO:0030276;GO:0030276;GO:0031410;GO:0048268;GO:0048268;	-	-	NOG302020	-	Putative clathrin assembly protein At1g03050[Source:UniProtKB/Swiss-Prot;Acc:Q9SA65]	839416	Q9SA65
AT1G03055	1	710018	711857	-	1126	D27	GO:0005506;GO:0005506;GO:0009507;GO:0009507;GO:0009507;GO:0009536;GO:0009536;GO:0009536;GO:0010223;GO:0010223;GO:0010223;GO:0016853;GO:0016859;GO:0016859;GO:0046872;GO:1901601;GO:1901601;GO:1901601;GO:0016853;GO:0016853;	K17911	EC:5.2.1.14	NOG327291	-	Beta-carotene isomerase D27, chloroplastic[Source:UniProtKB/Swiss-Prot;Acc:Q7XA78]	838334	Q7XA78
AT1G03060	1	712440	727553	-	11999	SPI	GO:0005515;GO:0005515;GO:0005515;GO:0000932;GO:0000932;GO:0000932;GO:0005515;GO:0005515;GO:0005515;GO:0005737;GO:0005737;GO:0005737;GO:0007033;GO:0007033;GO:0007034;GO:0009737;GO:0009737;GO:0009825;GO:0009825;GO:0010090;GO:0010090;GO:0033962;GO:0033962;GO:0071472;GO:0071472;GO:0080001;GO:0080001;GO:1903335;GO:1903335;GO:1904580;GO:1904580;	K22262	-	-	-	Protein SPIRRIG [Source:UniProtKB/Swiss-Prot;Acc:F4HZB2]	839323	F4HZB2
AT1G03070	1	729830	731565	+	1248	LFG4	GO:0016020;GO:0016021;GO:0016021;GO:0016020;GO:0016021;GO:0016021;GO:0016020;GO:0016021;GO:0016021;	K06890	-	COG0670	S	Protein LIFEGUARD 4 [Source:UniProtKB/Swiss-Prot;Acc:Q9SA63]	839581	Q9SA63
AT1G03080	1	731554	738306	-	6167	NET1D	GO:0003779;GO:0003779;GO:0005886;GO:0005886;GO:0005886;GO:0051015;GO:0051015;GO:0003779;GO:0003779;GO:0005886;GO:0005886;GO:0005886;GO:0051015;GO:0051015;GO:0003779;GO:0003779;GO:0005886;GO:0005886;GO:0005886;GO:0051015;GO:0051015;	-	-	-	-	Protein NETWORKED 1D [Source:UniProtKB/Swiss-Prot;Acc:F4HZB5]	838350	F4HZB5
AT1G03090	1	739544	744184	+	2741	MCCA	GO:0000166;GO:0003824;GO:0004075;GO:0004485;GO:0004485;GO:0004485;GO:0005524;GO:0005524;GO:0005524;GO:0005739;GO:0005739;GO:0005739;GO:0005759;GO:0005759;GO:0006552;GO:0006552;GO:0006552;GO:0016874;GO:0022626;GO:0022626;GO:0046872;GO:0046872;GO:0046872;GO:0050897;GO:0050897;GO:0005524;GO:0046872;	K01968	EC:6.4.1.4	COG4770	I	Methylcrotonoyl-CoA carboxylase subunit alpha,mitochondrial [Source:UniProtKB/Swiss-Prot;Acc:Q42523]	838362	Q42523
AT1G03100	1	743885	746701	-	2817	-	GO:0003674;GO:0003723;GO:0004519;GO:0005515;GO:0005739;GO:0005739;GO:0008150;GO:0009451;GO:0043231;GO:0090305;	-	-	NOG331558	-	Pentatricopeptide repeat-containing proteinAt1g03100, mitochondrial [Source:UniProtKB/Swiss-Prot;Acc:Q9SA60]	839573	Q9SA60
AT1G03103	1	747197	748057	+	640	-	GO:0003674;	-	-	-	-	Bifunctional inhibitor/lipid-transfer protein/seedstorage 2S albumin superfamily protein[Source:UniProtKB/TrEMBL;Acc:F4HZB9]	2745739	A0A178WIC9;F4HZB9
AT1G03106	1	748101	749034	-	934	-	GO:0003674;GO:0008150;	-	-	-	-	At1g03105 [Source:UniProtKB/TrEMBL;Acc:Q8L760]"	2745740	Q8L760
AT1G03110	1	749246	751976	+	1577	TRM82	GO:0005515;GO:0005634;GO:0005634;GO:0005634;GO:0005829;GO:0005829;GO:0006400;GO:0006400;GO:0008033;GO:0008176;GO:0008618;GO:0008618;GO:0030488;GO:0030488;GO:0036265;GO:0036265;GO:0043527;GO:0043527;GO:0106004;GO:0106004;	K15443	-	COG2319	R	tRNA (guanine-N(7)-)-methyltransferase non-catalytic subunit[Source:UniProtKB/TrEMBL;Acc:A0A178VZV6]	839572	Q93WD7;A0A178VZV6
AT1G03120	1	752191	753140	+	681	ATRAB28	GO:0005634;GO:0005634;GO:0005634;GO:0005730;GO:0005730;GO:0005737;GO:0005829;GO:0005829;GO:0006873;GO:0006873;GO:0009845;GO:0009845;GO:0010226;GO:0010226;	-	-	NOG303957	-	Late embryogenesis abundant protein 3[Source:UniProtKB/Swiss-Prot;Acc:Q9SA57]	839571	Q9SA57
AT1G03130	1	753307	754262	-	956	PSAD2	GO:0009507;GO:0009507;GO:0009507;GO:0009522;GO:0009522;GO:0009522;GO:0009534;GO:0009534;GO:0009535;GO:0009535;GO:0009535;GO:0009536;GO:0009538;GO:0009538;GO:0009579;GO:0009579;GO:0009579;GO:0009941;GO:0009941;GO:0010287;GO:0015979;GO:0015979;GO:0015979;GO:0016020;GO:0016020;GO:0016020;GO:0019904;GO:0019904;	K02692	-	NOG06294	-	Photosystem I reaction center subunit II-2,chloroplastic [Source:UniProtKB/Swiss-Prot;Acc:Q9SA56]	838400	Q9SA56;A0A178W876
AT1G03140	1	754261	756303	-	1553	-	GO:0000350;GO:0000350;GO:0000380;GO:0000380;GO:0000386;GO:0005681;GO:0005681;GO:0005682;GO:0005682;GO:0008380;GO:0008380;GO:0046540;GO:0046540;GO:0071021;GO:0071021;GO:0071048;GO:0071048;	K12817	-	NOG313018	-	F10O3.3 protein[Source:UniProtKB/TrEMBL;Acc:Q9SA55]	839567	Q9SA55;A0A178WM57
AT1G03150	1	756414	758678	+	809	NAA20	GO:0004596;GO:0004596;GO:0008080;GO:0016740;GO:0016746;GO:0017196;GO:0017196;GO:0031416;GO:0031416;	K17972	EC:2.3.1.254	COG0456	R	N-terminal acetyltransferase B complex catalyticsubunit NAA20 [Source:UniProtKB/Swiss-Prot;Acc:Q8LGI8]	839562	Q8LGI8;A0A178WDM9
AT1G03160	1	761261	766194	+	3005	FZL	GO:0003824;GO:0003824;GO:0005525;GO:0005525;GO:0000166;GO:0003824;GO:0003824;GO:0005525;GO:0005525;GO:0005525;GO:0007275;GO:0009507;GO:0009507;GO:0009507;GO:0009528;GO:0009535;GO:0009535;GO:0009536;GO:0009579;GO:0009706;GO:0009706;GO:0009707;GO:0009707;GO:0010027;GO:0010027;GO:0010027;GO:0010228;GO:0010228;GO:0016020;GO:0016021;GO:0016021;GO:0016787;GO:0016787;GO:0031969;GO:0031969;GO:0031969;GO:…	-	-	COG0699	R	Probable transmembrane GTPase FZO-like,chloroplastic [Source:UniProtKB/Swiss-Prot;Acc:Q1KPV0]	839566	Q1KPV0
AT1G03165	1	766336	767324	+	228	-	-	-	-	-	-	-	28716025	A0A1P8AUJ0
AT1G03170	1	768376	770684	+	2309	FAF2	GO:0003674;GO:0010075;GO:0010075;	-	-	NOG279459	-	Protein FANTASTIC FOUR 2 [Source:UniProtKB/Swiss-Prot;Acc:Q8GXU9]	839563	Q8GXU9
AT1G03180	1	773358	775362	+	1577	-	GO:0008150;GO:0008150;	-	-	NOG269734	-	Non-structural protein[Source:UniProtKB/TrEMBL;Acc:Q5Q0J3]	839560	Q5Q0J2
AT1G03190	1	775527	780062	+	2771	XPD	GO:0000019;GO:0000019;GO:0000166;GO:0000717;GO:0000717;GO:0003676;GO:0003676;GO:0003677;GO:0003677;GO:0003677;GO:0003684;GO:0003684;GO:0004003;GO:0004003;GO:0004003;GO:0004386;GO:0005515;GO:0005524;GO:0005524;GO:0005524;GO:0005634;GO:0005634;GO:0005634;GO:0005634;GO:0006139;GO:0006139;GO:0006281;GO:0006281;GO:0006281;GO:0006289;GO:0006289;GO:0006351;GO:0006355;GO:0006366;GO:0006366;GO:0006468;GO:…	K10844	EC:3.6.4.12	COG1199	L	UVH6 [Source:UniProtKB/TrEMBL;Acc:A0A178W4P7]"	839557	Q8W4M7;A0A178W4P7
AT1G03200	1	780519	782946	+	436	-	GO:0005575;GO:0008150;	-	-	-	-	At1g03200 [Source:UniProtKB/TrEMBL;Acc:B6IDH7]"	839553	B6IDH7
AT1G03210	1	782904	784346	+	1095	-	GO:0003824;GO:0003824;GO:0009058;GO:0009058;GO:0003824;GO:0003824;GO:0009058;GO:0009058;	-	-	-	-	Phenazine biosynthesis PhzC/PhzF protein[Source:TAIR;Acc:AT1G03210]	838493	A0A1P8ARL5
AT1G03220	1	786832	788722	+	1891	-	GO:0004190;GO:0004190;GO:0004190;GO:0005618;GO:0005618;GO:0005794;GO:0005794;GO:0005886;GO:0005886;GO:0006508;GO:0006508;GO:0006508;GO:0006508;GO:0008233;GO:0009505;GO:0009505;GO:0009506;GO:0009506;GO:0009651;GO:0009651;GO:0016020;GO:0016020;GO:0030163;GO:0030163;	-	-	-	-	Eukaryotic aspartyl protease family protein[Source:UniProtKB/TrEMBL;Acc:Q9ZVS4]	838517	Q9ZVS4;A0A178W8S3
AT1G03230	1	789820	791689	+	1870	-	GO:0004190;GO:0004190;GO:0004190;GO:0005618;GO:0005618;GO:0005794;GO:0005794;GO:0005886;GO:0005886;GO:0006508;GO:0006508;GO:0006508;GO:0006508;GO:0008233;GO:0009505;GO:0009505;GO:0009651;GO:0009651;GO:0030163;GO:0030163;	-	-	-	-	Eukaryotic aspartyl protease family protein[Source:UniProtKB/TrEMBL;Acc:Q9ZVS5]	838532	Q9ZVS5
AT1G03240	1	792222	793060	-	547	-	GO:0008150;	-	-	-	-	unknown protein; BEST Arabidopsis thaliana proteinmatch is: unknown protein (TAIR:AT1G03200.1); Has 2 Blasthits to 2 proteins in 1 species: Archae - 0; Bacteria - 0;Metazoa - 0; Fungi - 0; Plants - 2; Viruses - 0; OtherEukaryotes - 0 (source: NC /.../nk).[Source:TAIR;Acc:AT1G03240]	838546	F4I0U4
AT1G03250	1	793315	795403	-	1458	-	GO:0003676;GO:0003676;GO:0003676;GO:0003676;GO:0003676;GO:0003676;GO:0003676;GO:0003676;GO:0008150;	-	-	NOG262855	-	unknown protein; Has 89 Blast hits to 89 proteinsin 31 species: Archae - 0; Bacteria - 0; Metazoa - 31;Fungi - 0; Plants - 48; Viruses - 0; Other Eukaryotes - 10(source: NCBI BLink). [Source:TAIR;Acc:AT1G03250]	838557	F4I0U6
AT1G03260	1	795449	798491	-	1443	-	GO:0005829;GO:0005829;GO:0016020;GO:0016021;GO:0016021;GO:0016021;	-	-	COG0398	S	At1g03260 [Source:UniProtKB/TrEMBL;Acc:Q6NMJ6]"	839546	Q6NMJ6;A0A178WAG9
AT1G03270	1	799115	802625	+	1765	CBSDUF4	GO:0016020;GO:0016021;GO:0016021;	K16302	-	COG1253	P	Putative DUF21 domain-containing protein At1g03270[Source:UniProtKB/Swiss-Prot;Acc:Q9ZVS8]	838595	Q9ZVS8;A0A178W3C6
AT1G03280	1	802970	807066	+	2330	-	GO:0000993;GO:0000993;GO:0001097;GO:0001097;GO:0001113;GO:0001113;GO:0005673;GO:0005673;GO:0006351;GO:0006355;GO:0006355;GO:0006367;GO:0006367;GO:0043565;GO:0043565;GO:0000993;GO:0000993;GO:0001097;GO:0001097;GO:0001113;GO:0001113;GO:0005673;GO:0005673;GO:0006351;GO:0006355;GO:0006355;GO:0006367;GO:0006367;GO:0043565;GO:0043565;GO:0000993;GO:0000993;GO:0001097;GO:0001097;GO:0001113;GO:0001113;GO:…	K03136	-	COG1675	K	TFIIE-alpha 1 [Source:UniProtKB/TrEMBL;Acc:Q93ZW3]"	838581	Q93ZW3
AT1G03290	1	807361	813216	+	4861	-	GO:0001046;GO:0001228;GO:0001228;GO:0005634;GO:0005634;GO:0006366;GO:0045944;GO:0001046;GO:0001228;GO:0001228;GO:0005634;GO:0005634;GO:0006366;GO:0045944;GO:0001046;GO:0001228;GO:0001228;GO:0005634;GO:0005634;GO:0006366;GO:0045944;GO:0001046;GO:0001228;GO:0001228;GO:0005634;GO:0005634;GO:0006366;GO:0045944;	-	-	NOG316219	-	ELKS/Rab6-interacting/CAST family protein[Source:UniProtKB/TrEMBL;Acc:Q9ZVT0]	838603	Q9ZVT0;A0A384L3Y1
AT1G03300	1	811033	813086	-	2013	DUF1	GO:0005634;GO:0005634;GO:0005634;GO:0040008;GO:0040008;	-	-	NOG245760	-	DUF724 domain-containing protein 1[Source:UniProtKB/Swiss-Prot;Acc:Q9ZVT1]	838627	Q9ZVT1
AT1G03310	1	813413	816812	+	3076	ISA2	GO:0003824;GO:0003824;GO:0004553;GO:0004553;GO:0005975;GO:0005975;GO:0005975;GO:0005977;GO:0009507;GO:0009507;GO:0009507;GO:0009536;GO:0010021;GO:0010021;GO:0019156;GO:0019156;GO:0019252;GO:0019252;GO:0003824;GO:0003824;GO:0004553;GO:0004553;GO:0005975;GO:0005975;GO:0005975;GO:0005977;GO:0005983;GO:0009507;GO:0009507;GO:0009507;GO:0009536;GO:0010021;GO:0010021;GO:0010021;GO:0019156;GO:0019156;GO:…	K01214	EC:3.2.1.68	COG1523	G	ISA2 [Source:UniProtKB/TrEMBL;Acc:A0A178WGA8]"	839531	Q8L735;A0A178WGA8
AT1G03320	1	816989	817767	+	701	-	GO:0008150;	-	-	NOG295921	-	F15K9.8 [Source:UniProtKB/TrEMBL;Acc:Q9ZVT3]"	839528	Q9ZVT3;A0A178WHR5
AT1G03325	1	817053	817178	-	126	-	-	-	-	-	-	-	28716026	A0A1P8AP12
AT1G03330	1	817934	819563	-	775	LSM2	GO:0000398;GO:0000398;GO:0000398;GO:0000932;GO:0000932;GO:0000932;GO:0003723;GO:0003723;GO:0003723;GO:0005634;GO:0005681;GO:0005681;GO:0005688;GO:0005688;GO:0005688;GO:0005737;GO:0005829;GO:0005829;GO:0006397;GO:0006397;GO:0006397;GO:0008380;GO:0030529;GO:0046540;GO:0046540;GO:0046540;GO:0071011;GO:0071013;GO:0071013;GO:1990726;GO:1990726;	K12621	-	COG1958	K	Sm-like protein LSM2[Source:UniProtKB/TrEMBL;Acc:A0A178W785]	839526	Q1H595;A0A178W785
AT1G03340	1	819612	821476	+	1507	-	GO:0008150;	-	-	NOG323295	-	F15K9.6 [Source:UniProtKB/TrEMBL;Acc:Q9ZVT5]"	839525	Q9ZVT5;A0A178WAU2
AT1G03350	1	822582	824410	-	1829	-	-	-	-	NOG249350	-	BSD domain-containing protein[Source:UniProtKB/TrEMBL;Acc:Q9ZVT6]	838679	Q9ZVT6;A0A178W020
AT1G03360	1	824517	826399	+	1325	RRP4	GO:0000176;GO:0000176;GO:0000177;GO:0000177;GO:0000178;GO:0000178;GO:0000178;GO:0000178;GO:0000460;GO:0000460;GO:0000467;GO:0000467;GO:0003723;GO:0003723;GO:0003723;GO:0003723;GO:0005634;GO:0005654;GO:0005654;GO:0005730;GO:0005730;GO:0005730;GO:0005737;GO:0005737;GO:0005737;GO:0006364;GO:0034427;GO:0034427;GO:0034475;GO:0034475;GO:0043928;GO:0043928;GO:0060149;GO:0060149;GO:0071034;GO:0071034;GO:…	K03679	-	COG1097	J	RRP4 [Source:UniProtKB/TrEMBL;Acc:A0A178W3N1]"	839521	Q9ZVT7;A0A178W3N1
AT1G03365	1	826523	830393	+	3333	RF4	GO:0004842;GO:0005737;GO:0009966;GO:0016567;GO:0016567;GO:0016740;GO:0016740;GO:0046872;GO:0046872;GO:0004842;GO:0005737;GO:0009966;GO:0016567;GO:0016567;GO:0016740;GO:0016740;GO:0046872;GO:0046872;	-	-	-	-	Putative E3 ubiquitin-protein ligase RF4[Source:UniProtKB/Swiss-Prot;Acc:Q9ZVT8]	10723112	Q9ZVT8;A0A178WED7
AT1G03370	1	830550	835411	+	4193	-	GO:0005783;GO:0008150;GO:0016020;GO:0016021;GO:0016021;GO:0016020;GO:0016021;GO:0016021;	-	-	COG5038	R	C2 and GRAM domain-containing protein At1g03370[Source:UniProtKB/Swiss-Prot;Acc:Q9ZVT9]	839519	Q9ZVT9
AT1G03380	1	835767	841373	+	4183	ATG18G	GO:0003674;GO:0005515;GO:0005737;GO:0005737;GO:0005773;GO:0005774;GO:0005774;GO:0006914;GO:0006914;GO:0015031;GO:0015031;GO:0016020;GO:0016192;GO:0034045;GO:0034045;GO:0042594;GO:0042594;GO:0042594;	-	-	NOG321894	-	Autophagy-related protein 18g[Source:UniProtKB/Swiss-Prot;Acc:Q8GUL1]	838702	Q8GUL1;A0A178W5N1
AT1G03390	1	841033	842418	-	1386	-	GO:0016740;GO:0016747;GO:0016747;	-	-	-	-	F21B7.2 [Source:UniProtKB/TrEMBL;Acc:Q9LR83]"	838725	Q9LR83;A0A178WHE3
AT1G03395	1	841677	842158	+	229	-	-	-	-	-	-	-	28716027	A0A1P8AS44
AT1G03400	1	842659	844251	-	1469	-	GO:0009815;GO:0009815;GO:0010439;GO:0010439;GO:0016491;GO:0016491;GO:0016491;GO:0019761;GO:0019761;GO:0046872;GO:0046872;GO:0051213;GO:0051213;GO:0055114;GO:0055114;GO:0055114;GO:0016020;GO:0016021;GO:0016021;GO:0016491;GO:0016491;GO:0016491;GO:0046872;GO:0046872;GO:0055114;GO:0055114;GO:0055114;	-	-	COG3491	R	2-oxoglutarate (2OG) and Fe(II)-dependent oxygenasesuperfamily protein [Source:TAIR;Acc:AT1G03400]	838751	Q94A78;A0A178W144
AT1G03410	1	844436	847683	-	2652	2A6	GO:0016491;GO:0016491;GO:0016491;GO:0046872;GO:0046872;GO:0055114;GO:0055114;GO:0055114;GO:0010439;GO:0010439;GO:0016491;GO:0016491;GO:0016491;GO:0019761;GO:0019761;GO:0046872;GO:0046872;GO:0051213;GO:0051213;GO:0055114;GO:0055114;GO:0055114;	-	-	COG3491	R	1-aminocyclopropane-1-carboxylate oxidase homolog 5[Source:UniProtKB/Swiss-Prot;Acc:Q43383]	838763	Q43383
AT1G03430	1	847793	849621	+	1334	AHP5	GO:0000160;GO:0000160;GO:0004871;GO:0005622;GO:0005622;GO:0000160;GO:0000160;GO:0000160;GO:0000160;GO:0000160;GO:0004871;GO:0005515;GO:0005622;GO:0005622;GO:0005634;GO:0005634;GO:0005634;GO:0005634;GO:0005737;GO:0005737;GO:0005737;GO:0005737;GO:0005829;GO:0005829;GO:0006468;GO:0009557;GO:0009557;GO:0009560;GO:0009560;GO:0009736;GO:0009736;GO:0009736;GO:0009736;GO:0009927;GO:0009927;GO:0009927;GO:…	K14490	-	NOG275839	-	histidine-containing phosphotransfer factor 5[Source:TAIR;Acc:AT1G03430]	839506	Q8L9T7;Q67XQ1;A0A384KWJ1
AT1G03440	1	852151	854297	+	2147	-	GO:0005515;GO:0016301;GO:0016310;	-	-	-	-	Leucine-rich repeat (LRR) family protein[Source:UniProtKB/TrEMBL;Acc:F4I0W7]	839504	F4I0W7;A0A178WC83
AT1G03445	1	854410	859701	-	2820	BSU1	GO:0004721;GO:0004721;GO:0004721;GO:0004722;GO:0004722;GO:0004722;GO:0004722;GO:0005515;GO:0005515;GO:0005515;GO:0005634;GO:0005634;GO:0005634;GO:0005634;GO:0005737;GO:0005886;GO:0005886;GO:0006470;GO:0009742;GO:0009742;GO:0016787;GO:0016787;GO:0016787;GO:0032880;GO:0032880;GO:0046872;GO:0046872;GO:1900459;GO:1900459;GO:0004721;GO:0004721;GO:0004721;GO:0005515;GO:0006470;GO:0009742;GO:0009742;GO:…	K14501	EC:3.1.3.16	COG0639	T	Serine/threonine-protein phosphatase[Source:UniProtKB/TrEMBL;Acc:A0A178WIX8]	838804	Q9LR78;A0A178WIX8
AT1G03457	1	860761	864372	-	2089	-	GO:0003676;GO:0003676;GO:0003723;GO:0003723;GO:0003676;GO:0003676;GO:0003723;GO:0003723;GO:0003723;GO:0003729;GO:0003729;GO:0003676;GO:0003676;GO:0003723;GO:0003723;GO:0003723;GO:0003723;GO:0003729;GO:0003729;GO:0003729;GO:0005634;GO:0005634;GO:0005737;GO:0005737;GO:0005737;GO:0006402;GO:0006402;GO:0009908;GO:0009908;GO:0030529;GO:0048573;GO:0048573;GO:1990904;GO:1990904;GO:2000028;GO:2000028;	K13207	-	NOG251494	-	RNA-binding (RRM/RBD/RNP motifs) family protein[Source:UniProtKB/TrEMBL;Acc:F4I0X0]	839497	Q8GZ26
AT1G03470	1	865895	867733	-	1372	NET3A	GO:0003779;GO:0003779;GO:0005634;GO:0005737;GO:0005774;GO:0005774;GO:0005774;GO:0005856;GO:0005856;GO:0016020;GO:0031965;GO:0031965;GO:0031965;GO:0051015;GO:0051015;GO:0003779;GO:0003779;GO:0005634;GO:0005737;GO:0005774;GO:0005774;GO:0005774;GO:0005856;GO:0005856;GO:0016020;GO:0031965;GO:0031965;GO:0031965;GO:0051015;GO:0051015;GO:0003779;GO:0003779;GO:0005634;GO:0005737;GO:0005774;GO:0005774;GO:…	-	-	NOG240585	-	NET3A [Source:UniProtKB/TrEMBL;Acc:A0A178W5C1]"	839494	Q66GR8;A0A178W5C1
AT1G03475	1	868853	871308	-	1743	CPX1	GO:0004109;GO:0004109;GO:0004109;GO:0004109;GO:0005737;GO:0005737;GO:0005829;GO:0005829;GO:0006779;GO:0006779;GO:0006779;GO:0006782;GO:0006783;GO:0009507;GO:0009507;GO:0009507;GO:0009536;GO:0009570;GO:0009570;GO:0009570;GO:0009735;GO:0009735;GO:0015995;GO:0015995;GO:0016491;GO:0019353;GO:0019353;GO:0042803;GO:0042803;GO:0048046;GO:0048046;GO:0055114;GO:0055114;GO:0055114;	K00228	EC:1.3.3.3	COG0408	H	Coproporphyrinogen-III oxidase 1, chloroplastic[Source:UniProtKB/Swiss-Prot;Acc:Q9LR75]	839489	Q9LR75;A0A178WIW9
AT1G03490	1	871874	872906	+	846	NAC006	GO:0003677;GO:0003677;GO:0003677;GO:0003700;GO:0003700;GO:0005634;GO:0005634;GO:0006351;GO:0006355;GO:0006355;GO:0006355;	-	-	NOG328783	-	NAC domain-containing protein 6[Source:UniProtKB/Swiss-Prot;Acc:Q9LR74]	839487	Q9LR74
AT1G03495	1	873166	874476	+	1311	-	GO:0016740;GO:0016747;GO:0016747;	-	-	NOG255781	-	HXXXD-type acyl-transferase family protein[Source:TAIR;Acc:AT1G03495]	3766646	A0A2H1ZEA8
AT1G03510	1	876087	877556	-	1470	PCMP-E3	GO:0003723;GO:0004519;GO:0005515;GO:0008150;GO:0009451;GO:0009451;GO:0043231;GO:0090305;	-	-	NOG247446	-	Putative pentatricopeptide repeat-containingprotein At1g03510 [Source:UniProtKB/Swiss-Prot;Acc:Q9LR72]	839478	Q9LR72;A0A178WDL1
AT1G03520	1	877861	880259	-	2137	-	GO:0005794;GO:0005794;GO:0008375;GO:0008375;GO:0016020;GO:0016020;GO:0016020;GO:0016021;GO:0016021;GO:0016740;GO:0016757;GO:0008375;GO:0008375;GO:0016020;GO:0016020;GO:0016740;GO:0016757;	-	-	NOG246227	-	Core-2/I-branching beta-1,6-N-acetylglucosaminyltransferase family protein[Source:UniProtKB/TrEMBL;Acc:Q9LR71]	839471	A8MQE8
AT1G03530	1	880384	883599	-	2921	ATNAF1	GO:0000493;GO:0000493;GO:0000493;GO:0001522;GO:0001522;GO:0003723;GO:0003723;GO:0003723;GO:0005634;GO:0005732;GO:0005732;GO:0005732;GO:0009506;GO:0009506;GO:0042254;GO:0042254;GO:0042254;	K14763	-	-	-	NAF1 [Source:UniProtKB/TrEMBL;Acc:A0A178WI11]"	839468	Q9LR70;A0A178WI11
AT1G03540	1	883683	885611	+	1929	PCMP-E4	GO:0003723;GO:0004519;GO:0005515;GO:0009451;GO:0009451;GO:0043231;GO:0090305;	-	-	NOG295682	-	Pentatricopeptide repeat-containing proteinAt1g03540 [Source:UniProtKB/Swiss-Prot;Acc:Q9LR69]	839466	Q9LR69;A0A178W991
AT1G03550	1	885623	887956	-	1424	SCAMP2	GO:0005886;GO:0005886;GO:0015031;GO:0015031;GO:0016020;GO:0016021;GO:0016021;GO:0016021;GO:0030658;GO:0030658;GO:0031410;GO:0005886;GO:0005886;GO:0015031;GO:0015031;GO:0016020;GO:0016021;GO:0016021;GO:0016021;GO:0030658;GO:0030658;GO:0031410;GO:0000139;GO:0000139;GO:0005794;GO:0005794;GO:0005886;GO:0005886;GO:0015031;GO:0015031;GO:0015031;GO:0016020;GO:0016021;GO:0016021;GO:0016021;GO:0030658;GO:…	K19995	-	NOG285953	-	Secretory carrier-associated membrane protein 2[Source:UniProtKB/Swiss-Prot;Acc:Q9LR68]	839464	Q9LR68
AT1G03560	1	890155	892492	-	2338	-	GO:0003723;GO:0004519;GO:0005515;GO:0005739;GO:0005739;GO:0005739;GO:0009451;GO:0043231;GO:0090305;	-	-	NOG311045	-	Pentatricopeptide repeat-containing proteinAt1g03560, mitochondrial [Source:UniProtKB/Swiss-Prot;Acc:Q9LR67]	839458	Q9LR67;A0A178WNH3
AT1G03590	1	894238	897718	-	2219	PPC6-6	GO:0003824;GO:0003824;GO:0004721;GO:0004722;GO:0004722;GO:0004722;GO:0004724;GO:0005886;GO:0005886;GO:0006470;GO:0006470;GO:0016787;GO:0046872;GO:0046872;	-	-	COG0631	T	Probable protein phosphatase 2C 1[Source:UniProtKB/Swiss-Prot;Acc:Q9LR65]	839447	Q9LR65;A0A178W5G0
AT1G03600	1	898480	899794	+	1315	PSB27-1	GO:0009507;GO:0009507;GO:0009507;GO:0009534;GO:0009534;GO:0009535;GO:0009535;GO:0009535;GO:0009536;GO:0009543;GO:0009543;GO:0009543;GO:0009579;GO:0009579;GO:0009579;GO:0010206;GO:0010206;GO:0010207;GO:0010207;GO:0010207;GO:0016020;GO:0071484;GO:0071484;	K08902	-	NOG09648	R	Photosystem II repair protein PSB27-H1,chloroplastic [Source:UniProtKB/Swiss-Prot;Acc:Q9LR64]	839449	Q9LR64;A0A178WF34
AT1G03610	1	900732	903070	+	1974	-	GO:0008150;	-	-	NOG267091	-	Plant/protein (DUF789)[Source:UniProtKB/TrEMBL;Acc:Q8LF98]	838961	A0A1P8AV44
AT1G03620	1	904032	907643	-	2482	-	-	-	-	NOG319150	-	ELMO/CED-12 family protein[Source:TAIR;Acc:AT1G03620]	839448	A2RVK8;A0A384KX04
AT1G03630	1	907523	909650	+	1787	PORC	GO:0003959;GO:0003959;GO:0009507;GO:0009507;GO:0009507;GO:0009534;GO:0009534;GO:0009535;GO:0009535;GO:0009536;GO:0009941;GO:0009941;GO:0015979;GO:0015979;GO:0015995;GO:0015995;GO:0016020;GO:0016491;GO:0016630;GO:0016630;GO:0016630;GO:0031969;GO:0031969;GO:0055114;GO:0055114;GO:0055114;GO:0009507;GO:0009507;GO:0009536;GO:0015979;GO:0015979;GO:0015995;GO:0015995;GO:0016491;GO:0016630;GO:0016630;GO:…	K00218	EC:1.3.1.33	COG1028	IQ	Protochlorophyllide reductase C, chloroplastic[Source:UniProtKB/Swiss-Prot;Acc:O48741]	839009	O48741;Q0WVW0;A0A384LMN8
AT1G03650	1	910023	911292	-	892	-	GO:0004596;GO:0006474;GO:0008080;GO:0016740;GO:0016746;GO:0016746;GO:0031248;	-	-	COG0456	R	Acyl-CoA N-acyltransferases (NAT) superfamilyprotein [Source:UniProtKB/TrEMBL;Acc:Q8GWN1]	839021	Q8GWN1;A0A178WJB2
AT1G03660	1	911310	913808	-	1202	-	GO:0016020;GO:0016021;GO:0016021;GO:0016021;GO:0031347;GO:0071446;GO:2000031;GO:0016020;GO:0016021;GO:0016021;GO:0016021;GO:0031347;GO:0071446;GO:2000031;	-	-	-	-	Ankyrin-repeat containing protein[Source:UniProtKB/TrEMBL;Acc:F4I2G0]	28716028	F4I2G0
AT1G03670	1	914222	916222	-	1851	-	GO:0003674;GO:0005515;GO:0007165;GO:0016020;GO:0016020;GO:0016020;GO:0016021;GO:0016021;GO:0016021;GO:0031347;GO:0031347;GO:0071446;GO:0071446;GO:2000031;GO:2000031;	-	-	-	-	Ankyrin repeat family protein[Source:UniProtKB/TrEMBL;Acc:F4I2G1]	839438	F4I2G1;A0A178WD46
AT1G03680	1	916772	918064	-	957	ATHM1	GO:0004791;GO:0004857;GO:0004857;GO:0005623;GO:0005623;GO:0005737;GO:0005737;GO:0006109;GO:0006109;GO:0006662;GO:0006662;GO:0008047;GO:0008047;GO:0008047;GO:0009409;GO:0009409;GO:0009507;GO:0009507;GO:0009507;GO:0009536;GO:0009570;GO:0009570;GO:0009570;GO:0009579;GO:0009579;GO:0009941;GO:0009941;GO:0010319;GO:0010319;GO:0015035;GO:0015035;GO:0015035;GO:0016671;GO:0016671;GO:0034599;GO:0043085;GO:…	K03671	-	COG0526	O	Thioredoxin M1, chloroplastic[Source:UniProtKB/Swiss-Prot;Acc:O48737]	839436	O48737;A0A178W6J8
AT1G03687	1	918285	920592	+	1546	-	GO:0008150;	-	-	-	-	DTW domain-containing protein[Source:UniProtKB/TrEMBL;Acc:F4I2G3]	839052	A0A178W3J8;F4I2G3
AT1G03700	1	920950	922098	+	837	-	GO:0005886;GO:0005886;GO:0005886;GO:0016020;GO:0016021;GO:0016021;GO:0051536;GO:0051539;GO:0051539;	-	-	NOG314031	-	CASP-like protein 1C2 [Source:UniProtKB/Swiss-Prot;Acc:Q9LR57]	839428	Q9LR57;A0A178WAG7
AT1G03710	1	923390	924730	+	1040	-	GO:0004869;GO:0004869;GO:0010951;GO:0004869;GO:0004869;GO:0010951;	-	-	NOG305934	-	Cystatin/monellin superfamily protein[Source:UniProtKB/TrEMBL;Acc:Q58G57]	839427	Q58G57;A0A178W1P6
AT1G03720	1	924896	926373	-	925	-	GO:0006508;GO:0006508;GO:0008234;GO:0008234;GO:0005575;GO:0006508;GO:0006508;GO:0008234;GO:0008234;	-	-	NOG239578	-	Cysteine proteinases superfamily protein[Source:UniProtKB/TrEMBL;Acc:Q9LR55]	839426	A0A1P8ASQ4
AT1G03730	1	930715	931985	-	1271	-	GO:0008150;GO:0016020;GO:0016021;GO:0016021;	-	-	NOG278477	-	At1g03730 [Source:UniProtKB/TrEMBL;Acc:Q1ECK0]"	839106	Q1ECK0;A0A178W7L0
AT1G03740	1	933426	937152	+	3294	-	GO:0004672;GO:0004672;GO:0005524;GO:0005524;GO:0006468;GO:0006468;GO:0016301;GO:0016310;GO:0004672;GO:0004672;GO:0004693;GO:0004693;GO:0005524;GO:0005524;GO:0005634;GO:0005634;GO:0006468;GO:0006468;GO:0006468;GO:0016301;GO:0016310;GO:0051726;	-	-	COG0515	T	F21B7.34 [Source:UniProtKB/TrEMBL;Acc:Q9LR53]"	839423	F4I2H1
AT1G03750	1	937826	941162	+	2777	SWI2	GO:0000166;GO:0003677;GO:0003677;GO:0004386;GO:0004386;GO:0005524;GO:0005524;GO:0005524;GO:0006281;GO:0006281;GO:0006974;GO:0016020;GO:0016020;GO:0016787;	K20098	EC:3.6.4.-	-	-	Switch 2 [Source:UniProtKB/Swiss-Prot;Acc:F4I2H2]"	839417	F4I2H2;A0A178WG64
AT1G03760	1	941062	943377	-	1382	-	GO:0000122;GO:0000122;GO:0000122;GO:0001106;GO:0003682;GO:0003682;GO:0003714;GO:0005665;GO:0005665;GO:0010923;GO:0010923;GO:0019212;GO:0019212;GO:1903507;	K17560	-	NOG331327	-	Prefoldin chaperone subunit family protein[Source:UniProtKB/TrEMBL;Acc:Q8GWP1]	839119	Q8GWP1;A0A178W6X7
AT1G03770	1	944572	947682	+	2538	RING1B	GO:0005634;GO:0005634;GO:0045814;GO:0045814;GO:0001709;GO:0001709;GO:0005515;GO:0005634;GO:0006325;GO:0006325;GO:0006351;GO:0006355;GO:0010076;GO:0010076;GO:0010077;GO:0010077;GO:0010492;GO:0010492;GO:0016567;GO:0016567;GO:0016569;GO:0016740;GO:0016740;GO:0035102;GO:0035102;GO:0045892;GO:0045892;GO:0046872;GO:0046872;	K10695	EC:2.3.2.27	NOG324386	-	RING 1B [Source:UniProtKB/TrEMBL;Acc:F4I2H4]"	839413	Q0WX00;A0A178WM72
AT1G03780	1	947520	951850	-	2906	TPX2	GO:0000278;GO:0000278;GO:0005515;GO:0005634;GO:0005634;GO:0005634;GO:0005654;GO:0005654;GO:0005737;GO:0005819;GO:0005819;GO:0005819;GO:0005856;GO:0005874;GO:0005874;GO:0005874;GO:0005874;GO:0007049;GO:0008017;GO:0008017;GO:0009524;GO:0009524;GO:0009941;GO:0009941;GO:0032147;GO:0032147;GO:0051225;GO:0051225;GO:0051301;GO:0051301;GO:0060236;GO:0060236;GO:0060236;GO:0090307;GO:0090307;GO:0005819;GO:…	K16812	-	NOG82198	R	Protein TPX2 [Source:UniProtKB/Swiss-Prot;Acc:F4I2H7]	839140	F4I2H7
AT1G03790	1	954290	956144	+	1855	SOM	GO:0003677;GO:0003677;GO:0003677;GO:0003700;GO:0003700;GO:0003727;GO:0003727;GO:0005515;GO:0005515;GO:0005515;GO:0005634;GO:0005634;GO:0005634;GO:0006351;GO:0006355;GO:0006355;GO:0006355;GO:0010187;GO:0010187;GO:0046872;GO:0046872;GO:0046872;	-	-	NOG69137	U	Zinc finger CCCH domain-containing protein 2[Source:UniProtKB/Swiss-Prot;Acc:Q9ZWA1]	839408	Q9ZWA1;A0A178W4T9
AT1G03800	1	957104	958383	-	1280	ERF10	GO:0003677;GO:0003677;GO:0003677;GO:0003700;GO:0003700;GO:0003700;GO:0005634;GO:0005634;GO:0006351;GO:0006351;GO:0006355;GO:0006355;GO:0006355;GO:0009873;GO:0009873;GO:0009873;	K09286	-	NOG291029	-	At1g03800 [Source:UniProtKB/TrEMBL;Acc:Q08A59]"	839173	Q9ZWA2;A0A384KN67;Q08A59
AT1G03810	1	958759	959609	+	432	-	GO:0008150;	K07466	-	NOG289657	-	F11M21.26 protein[Source:UniProtKB/TrEMBL;Acc:Q9ZWA3]	839403	Q9ZWA3;A0A178WBE4
AT1G03820	1	959790	960916	-	1127	-	GO:0008150;	-	-	NOG321343	-	At1g03820 [Source:UniProtKB/TrEMBL;Acc:Q9ZWA4]"	839400	Q9ZWA4;A0A178W1S3
AT1G03830	1	961684	966790	-	3654	-	GO:0003924;GO:0003924;GO:0005525;GO:0005525;GO:0003924;GO:0003924;GO:0005525;GO:0005525;	-	-	-	-	Guanylate-binding family protein[Source:UniProtKB/TrEMBL;Acc:F4I2I5]	839398	F4I2I5;A0A178WGP9
AT1G03840	1	967470	970334	-	1923	MGP	GO:0003676;GO:0003676;GO:0003677;GO:0003700;GO:0003700;GO:0003700;GO:0003700;GO:0005515;GO:0005515;GO:0005515;GO:0005634;GO:0005634;GO:0005634;GO:0005634;GO:0006351;GO:0006355;GO:0006355;GO:0006355;GO:0008356;GO:0008356;GO:0009740;GO:0009740;GO:0009939;GO:0009939;GO:0010075;GO:0010075;GO:0034504;GO:0034504;GO:0043565;GO:0043565;GO:0044212;GO:0044212;GO:0045893;GO:0045893;GO:0046872;GO:0046872;GO:…	-	-	NOG246610	-	Uncharacterized protein At1g03840 (Fragment)[Source:UniProtKB/TrEMBL;Acc:C0SUS5]	839396	Q9ZWA6;A0A384LMU1;C0SUS5
AT1G03850	1	975871	977911	-	1441	-	GO:0009055;GO:0015035;GO:0045454;GO:0000122;GO:0000122;GO:0005515;GO:0005515;GO:0005623;GO:0005623;GO:0005634;GO:0005634;GO:0005737;GO:0005737;GO:0009055;GO:0009055;GO:0009735;GO:0009735;GO:0009735;GO:0015035;GO:0015035;GO:0022900;GO:0045454;GO:0045454;GO:0046872;GO:0046872;GO:0050832;GO:0050832;GO:0050832;GO:0051536;GO:0051537;GO:0051537;GO:0055114;GO:0080183;GO:0080183;GO:0080183;	-	-	NOG311046	-	Glutaredoxin family protein[Source:TAIR;Acc:AT1G03850]	839392	Q84TF4;A0A178W2Q3
AT1G03860	1	979307	982002	-	1700	PHB2	GO:0005618;GO:0005618;GO:0005739;GO:0005739;GO:0005739;GO:0005743;GO:0005747;GO:0005747;GO:0005773;GO:0005773;GO:0005774;GO:0005774;GO:0009507;GO:0009507;GO:0009536;GO:0009536;GO:0016020;GO:0016020;GO:0016020;GO:0016021;GO:0016021;GO:0016020;GO:0005618;GO:0005618;GO:0005739;GO:0005739;GO:0005739;GO:0005743;GO:0005747;GO:0005747;GO:0005773;GO:0005773;GO:0005774;GO:0005774;GO:0009507;GO:0009507;GO:…	K17081	-	COG0330	O	PHB2 [Source:UniProtKB/TrEMBL;Acc:A0A178WBG3]"	839228	Q9ZNT7;A0A178WBG3
AT1G03870	1	982381	983544	-	1164	FLA9	GO:0005794;GO:0005886;GO:0005886;GO:0005886;GO:0005886;GO:0009505;GO:0009506;GO:0009834;GO:0009834;GO:0016020;GO:0031225;GO:0031225;GO:0031225;GO:0046658;GO:0046658;	-	-	NOG299573	-	At1g03870 [Source:UniProtKB/TrEMBL;Acc:B3LF88]"	839384	Q9ZWA8;B3LF88;A0A384LCI6
AT1G03880	1	985751	988146	+	1633	CRB	GO:0000326;GO:0000326;GO:0005773;GO:0009737;GO:0009737;GO:0010431;GO:0010431;GO:0045735;GO:0045735;GO:0045735;GO:0071215;GO:0071215;	-	-	NOG290026	-	CRU2 [Source:UniProtKB/TrEMBL;Acc:A0A178W5K4]"	839383	P15456;A0A178W5K4
AT1G03890	1	989198	991020	+	1520	CRD	GO:0000326;GO:0000326;GO:0005773;GO:0010431;GO:0010431;GO:0045735;GO:0045735;GO:0045735;	-	-	NOG297847	-	12S seed storage protein CRD[Source:UniProtKB/Swiss-Prot;Acc:Q9ZWA9]	839379	Q9ZWA9;A0A178WE94
AT1G03900	1	991106	993126	+	1239	ATNAP4	GO:0006897;GO:0006897;GO:0016020;GO:0016020;GO:0030125;GO:0030125;GO:0042626;GO:0042626;GO:0055085;	K20069	-	NOG329551	-	NAP4 [Source:UniProtKB/TrEMBL;Acc:A0A178WMR3]"	839378	Q681Q7;A0A178WMR3
AT1G03905	1	993400	995989	+	1760	ABCI19	GO:0005524;GO:0005524;GO:0016787;GO:0016887;GO:0016887;GO:0005524;GO:0005524;GO:0016787;GO:0016887;GO:0016887;GO:0000166;GO:0005524;GO:0005524;GO:0005524;GO:0005737;GO:0005737;GO:0016887;GO:0016887;GO:0005524;GO:0005524;GO:0016787;GO:0016887;GO:0016887;	K12608	-	COG4586	R	ABC transporter I family member 19[Source:UniProtKB/Swiss-Prot;Acc:Q3EDJ0]	839376	Q3EDJ0;A0A178WBN4
AT1G03910	1	996076	1000629	+	2697	CTN	GO:0005515;GO:0005515;GO:0005515;GO:0005634;GO:0005634;GO:0005634;GO:0005681;GO:0005681;GO:0006397;GO:0006397;GO:0008380;GO:0008380;GO:0009793;GO:0009793;GO:0016607;GO:0016607;	-	-	NOG290728	-	Cactin [Source:UniProtKB/Swiss-Prot;Acc:F4I2J8]"	839371	F4I2J8
AT1G03920	1	1001116	1004410	+	2298	-	GO:0000166;GO:0004672;GO:0004672;GO:0004674;GO:0004674;GO:0004674;GO:0004674;GO:0005524;GO:0005524;GO:0005524;GO:0005622;GO:0005829;GO:0005829;GO:0005886;GO:0005886;GO:0006468;GO:0006468;GO:0016301;GO:0016301;GO:0016301;GO:0016310;GO:0016740;GO:0018105;GO:0018105;GO:0035556;GO:0035556;GO:0000166;GO:0004672;GO:0004672;GO:0004674;GO:0004674;GO:0004674;GO:0004674;GO:0005524;GO:0005524;GO:0005524;GO:…	-	-	-	-	Non-specific serine/threonine protein kinase[Source:UniProtKB/TrEMBL;Acc:F4I2K0]	839369	A0A1P8AWP3
AT1G03930	1	1004688	1008370	+	2419	CKL9	GO:0000166;GO:0004672;GO:0004672;GO:0004674;GO:0004674;GO:0004674;GO:0004712;GO:0004712;GO:0005524;GO:0005524;GO:0005524;GO:0005634;GO:0005634;GO:0005634;GO:0005634;GO:0005737;GO:0005737;GO:0005737;GO:0005737;GO:0006468;GO:0006468;GO:0006897;GO:0006897;GO:0007165;GO:0007165;GO:0008360;GO:0016301;GO:0016310;GO:0016740;GO:0018105;GO:0018105;GO:0018107;GO:0018107;	-	-	COG0515	T	Casein kinase 1-like protein 9[Source:UniProtKB/Swiss-Prot;Acc:Q9ZWB3]	839368	Q9ZWB3;A0A178WAQ8
AT1G03940	1	1009228	1011145	-	1918	3AT1	GO:0016740;GO:0016746;GO:0016747;GO:0016747;	-	-	-	-	Coumaroyl-CoA:anthocyanidin 3-O-glucoside-6''-O-coumaroyltransferase 1 [Source:UniProtKB/Swiss-Prot;Acc:Q9ZWB4]	839366	Q9ZWB4
AT1G03950	1	1011151	1013365	-	1023	VPS2.3	GO:0000815;GO:0000815;GO:0000815;GO:0000920;GO:0000920;GO:0005622;GO:0005768;GO:0005771;GO:0005771;GO:0007034;GO:0007034;GO:0015031;GO:0015031;GO:0015031;GO:0032509;GO:0032509;GO:0045324;GO:0045324;	K12192	-	COG5491	N	Vacuolar protein sorting-associated protein 2homolog 3 [Source:UniProtKB/Swiss-Prot;Acc:Q941D5]	839362	Q941D5;A0A178W3V6
AT1G03960	1	1013643	1017957	+	2768	B''EPSILON	GO:0005509;GO:0005509;GO:0000159;GO:0000159;GO:0005509;GO:0005509;GO:0006470;GO:0006470;GO:0008150;GO:0019888;GO:0019888;GO:0043666;GO:0046872;GO:0005509;GO:0005509;GO:0005509;GO:0005509;GO:0005509;GO:0005509;GO:0005509;	K11583	-	NOG271066	-	Probable serine/threonine protein phosphatase 2Aregulatory subunit B''epsilon [Source:UniProtKB/Swiss-Prot;Acc:Q84JI6]	839361	Q84JI6;A0A178W4Q4
AT1G03970	1	1018058	1019247	+	1190	GBF4	GO:0003677;GO:0003677;GO:0003677;GO:0003677;GO:0003700;GO:0003700;GO:0003700;GO:0005515;GO:0005515;GO:0005634;GO:0005634;GO:0005634;GO:0005634;GO:0006351;GO:0006355;GO:0006355;GO:0006355;GO:0043565;GO:0043565;	K14432	-	NOG300705	-	At1g03970 [Source:UniProtKB/TrEMBL;Acc:Q2HIT6]"	839356	P42777;Q2HIT6;A0A384LG29
AT1G03980	1	1019311	1022108	-	1697	ATPCS2	GO:0010038;GO:0010038;GO:0016756;GO:0016756;GO:0046872;GO:0046872;GO:0046938;GO:0046938;GO:0010038;GO:0010038;GO:0010273;GO:0010273;GO:0016740;GO:0016746;GO:0016756;GO:0016756;GO:0016756;GO:0016756;GO:0016756;GO:0046872;GO:0046872;GO:0046872;GO:0046938;GO:0046938;GO:0046938;GO:0046938;GO:0098849;GO:0098849;GO:0010038;GO:0010038;GO:0016756;GO:0016756;GO:0046872;GO:0046872;GO:0046938;GO:0046938;GO:…	K05941	EC:2.3.2.15	NOG76926	S	phytochelatin synthase 2[Source:TAIR;Acc:AT1G03980]	839354	Q9ZWB7;A0A178WLT1
AT1G03982	1	1022251	1023719	-	1290	RIC8	GO:0003674;GO:0008150;	-	-	NOG276475	-	CRIB domain-containing protein RIC8[Source:UniProtKB/Swiss-Prot;Acc:Q9ZWB8]	3766656	Q9ZWB8;A0A178WCR8
AT1G03990	1	1024740	1027616	+	2384	FAO1	GO:0005622;GO:0016020;GO:0016021;GO:0016021;GO:0016491;GO:0016491;GO:0016614;GO:0016614;GO:0046577;GO:0046577;GO:0046577;GO:0050660;GO:0050660;GO:0055114;GO:0055114;GO:0055114;	K17756	EC:1.1.3.20	COG2303	E	Long-chain-alcohol oxidase FAO1[Source:UniProtKB/Swiss-Prot;Acc:Q9ZWB9]	839342	Q9ZWB9
AT1G04000	1	1027853	1029119	-	1267	-	GO:0008150;GO:0048316;	-	-	-	-	F21M11.6 protein[Source:UniProtKB/TrEMBL;Acc:Q9ZWC0]	839339	Q9ZWC0;A0A178WMX4
AT1G04010	1	1030957	1036264	-	2669	PSAT	GO:0004607;GO:0004607;GO:0005783;GO:0005783;GO:0006629;GO:0006629;GO:0006629;GO:0008202;GO:0008374;GO:0008374;GO:0010150;GO:0010150;GO:0016020;GO:0016021;GO:0016021;GO:0016127;GO:0016127;GO:0016740;GO:0016746;GO:0031090;GO:0031090;GO:0034434;GO:0034434;GO:0043231;GO:0043231;GO:0043231;GO:0080095;GO:0080095;GO:0080096;GO:0080096;	-	-	NOG259861	-	PSAT1 [Source:UniProtKB/TrEMBL;Acc:A0A178W9Q7]"	839335	Q4VCM1;A0A178W9Q7
AT1G04020	1	1036493	1040262	+	2480	ATBARD1	GO:0000724;GO:0000724;GO:0003677;GO:0003677;GO:0004842;GO:0005515;GO:0005634;GO:0005886;GO:0006281;GO:0006281;GO:0006281;GO:0006281;GO:0006351;GO:0006355;GO:0006974;GO:0006974;GO:0006974;GO:0007275;GO:0009934;GO:0010078;GO:0010492;GO:0016567;GO:0031436;GO:0035066;GO:0035067;GO:0042127;GO:0045717;GO:0045892;GO:0045944;GO:0046872;GO:0046872;GO:0048366;GO:0065004;GO:0070531;GO:0071158;GO:0080182;GO:…	K10683	-	-	-	ROW1 [Source:UniProtKB/TrEMBL;Acc:A0A384KH31]"	839329	A0A178W540;A0A384KH31
AT1G04030	1	1040375	1042892	+	1854	-	GO:0003674;GO:0007142;GO:0007142;GO:0008150;GO:0003674;GO:0007142;GO:0007142;GO:0008150;	-	-	-	-	unknown protein; BEST Arabidopsis thaliana proteinmatch is: unknown protein (TAIR:AT5G44040.1); Has 1835Blast hits to 1511 proteins in 238 species: Archae - 7;Bacteria - 164; Metazoa - 377; Fungi - 135; Plants - 187;Viruses - 22; Other Eukaryote /.../3 (source: NCBI BLink).[Source:TAIR;Acc:AT1G04030]	839326	F4I444;A0A384KQS2
AT1G04040	1	1042362	1043887	-	1086	-	GO:0003993;GO:0003993;GO:0005618;GO:0005618;GO:0005773;GO:0005773;GO:0005774;GO:0005774;GO:0009505;GO:0009505;GO:0009506;GO:0009506;GO:0016311;	-	-	NOG314912	-	At1g04040/F21M11_2[Source:UniProtKB/TrEMBL;Acc:Q9ZWC4]	839325	Q9ZWC4;A0A178WEF3
AT1G04050	1	1045598	1049864	-	3166	SUVR1	GO:0005515;GO:0005515;GO:0005634;GO:0005634;GO:0005634;GO:0005694;GO:0005694;GO:0005730;GO:0005730;GO:0006325;GO:0008168;GO:0008270;GO:0008270;GO:0016569;GO:0016740;GO:0018024;GO:0018024;GO:0031047;GO:0031047;GO:0032259;GO:0034968;GO:0034968;GO:0042802;GO:0042802;GO:0046872;GO:0005515;GO:0005634;GO:0005634;GO:0005634;GO:0005694;GO:0005694;GO:0008168;GO:0008270;GO:0008270;GO:0016740;GO:0018024;GO:…	-	-	COG2940	R	Probable inactive histone-lysine N-methyltransferase SUVR1 [Source:UniProtKB/Swiss-Prot;Acc:Q946J2]	839320	Q946J2;A0A178WJU9
AT1G04070	1	1050505	1051194	-	690	TOM9-1	GO:0005739;GO:0005741;GO:0005741;GO:0005741;GO:0005742;GO:0005742;GO:0005742;GO:0006626;GO:0006626;GO:0006886;GO:0006886;GO:0015031;GO:0015266;GO:0015450;GO:0015450;GO:0016020;GO:0016021;GO:0016021;GO:0030150;GO:0031307;GO:0045040;GO:0071806;	K17769	-	NOG309115	-	Mitochondrial import receptor subunit TOM9-1[Source:UniProtKB/Swiss-Prot;Acc:O64497]	839317	O64497;Q1H594;A0A384L737
AT1G04080	1	1051312	1056827	+	3749	PRP39	GO:0000243;GO:0000243;GO:0000395;GO:0000395;GO:0005515;GO:0005685;GO:0005685;GO:0005829;GO:0005829;GO:0006396;GO:0006396;GO:0030627;GO:0048510;GO:0048510;GO:0071004;GO:0071004;GO:0005515;GO:0006396;GO:0006396;GO:0005515;GO:0006396;GO:0006396;GO:0005515;GO:0006396;GO:0006396;GO:0005515;GO:0006396;GO:0006396;	K13217	-	-	-	Tetratricopeptide repeat (TPR)-like superfamilyprotein [Source:UniProtKB/TrEMBL;Acc:F4I448]	839314	F4I450
AT1G04090	1	1057041	1059454	+	2110	-	GO:0003674;GO:0006396;GO:0008150;	-	-	euNOG04419	S	At1g04090 [Source:UniProtKB/TrEMBL;Acc:Q501D1]"	839298	Q501D1;A0A178WMD9
AT1G04100	1	1059470	1061209	+	1308	IAA10	GO:0003700;GO:0003700;GO:0005515;GO:0005515;GO:0005634;GO:0005634;GO:0005634;GO:0006351;GO:0006351;GO:0006355;GO:0006355;GO:0006355;GO:0009733;GO:0009733;GO:0009734;GO:0009734;GO:0010200;GO:0010200;	K14484	-	NOG280843	-	Auxin-responsive protein IAA10[Source:UniProtKB/Swiss-Prot;Acc:Q38828]	839290	Q38828;A0A178W8Y8
AT1G04105	1	1059730	1060348	-	402	-	-	-	-	-	-	Uncharacterized protein (Fragment)[Source:UniProtKB/TrEMBL;Acc:A0A1P8ASG6]	28716053	A0A1P8ASG6
AT1G04110	1	1061297	1063809	-	2513	SBT1.2	GO:0004252;GO:0004252;GO:0004252;GO:0004252;GO:0005576;GO:0005886;GO:0006508;GO:0006508;GO:0006508;GO:0008233;GO:0008236;GO:0009897;GO:0009897;GO:0010103;GO:0010103;GO:0016020;GO:0016787;GO:0042127;GO:0042127;GO:0048046;GO:0048046;	-	-	COG1404	O	SDD1 [Source:UniProtKB/TrEMBL;Acc:A0A178WPN6]"	839287	O64495;A0A178WPN6
AT1G04120	1	1064264	1071080	-	5620	ABCC5	GO:0000166;GO:0000325;GO:0000325;GO:0000325;GO:0005524;GO:0005524;GO:0005524;GO:0005773;GO:0005773;GO:0005774;GO:0005774;GO:0005774;GO:0006855;GO:0008281;GO:0008281;GO:0008559;GO:0008559;GO:0009651;GO:0009651;GO:0016020;GO:0016020;GO:0016020;GO:0016021;GO:0016021;GO:0016021;GO:0016787;GO:0016887;GO:0016887;GO:0030007;GO:0030007;GO:0042626;GO:0042626;GO:0042626;GO:0042626;GO:0042908;GO:0055085;GO:…	-	-	COG1132	V	MRP5 [Source:UniProtKB/TrEMBL;Acc:A0A178WGC2]"	839277	Q7GB25;A0A178WGC2
AT1G04130	1	1073274	1075568	+	1517	TPR2	GO:0005515;GO:0016020;GO:0016021;GO:0051879;GO:0051879;GO:0005515;	-	-	-	-	Tetratricopeptide repeat (TPR)-like superfamilyprotein [Source:UniProtKB/TrEMBL;Acc:F4I456]	839276	Q940R2
AT1G04140	1	1075543	1080630	-	3140	-	GO:0005515;GO:0016020;GO:0016021;GO:0005515;GO:0006914;GO:0006914;GO:0043231;	K17985	-	-	-	Transducin family protein / WD-40 repeat familyprotein [Source:UniProtKB/TrEMBL;Acc:F4I458]	839272	Q94C94
AT1G04150	1	1081024	1084431	-	3408	-	GO:0008150;GO:0016020;GO:0016021;GO:0016021;GO:0016740;GO:0016757;GO:0016757;	-	-	NOG241925	-	C2 calcium/lipid-binding plantphosphoribosyltransferase family protein[Source:UniProtKB/TrEMBL;Acc:O64492]	839249	O64492
AT1G04160	1	1086170	1096510	+	5282	XI-B	GO:0000166;GO:0003774;GO:0003774;GO:0003774;GO:0003777;GO:0003779;GO:0005515;GO:0005524;GO:0005524;GO:0005524;GO:0007018;GO:0008017;GO:0016459;GO:0016459;GO:0016459;GO:0051015;GO:0051015;GO:0000166;GO:0003774;GO:0003774;GO:0003774;GO:0003774;GO:0003777;GO:0003779;GO:0005515;GO:0005516;GO:0005516;GO:0005524;GO:0005524;GO:0005524;GO:0005737;GO:0005737;GO:0007015;GO:0007015;GO:0007018;GO:0008017;GO:…	-	-	COG5022	Z	Myosin-8 [Source:UniProtKB/Swiss-Prot;Acc:F4I460]"	839246	F4I460
AT1G04170	1	1096882	1099901	+	2026	EIF2 GAMMA	GO:0001731;GO:0001731;GO:0003743;GO:0003743;GO:0003743;GO:0003924;GO:0003924;GO:0005525;GO:0005525;GO:0005737;GO:0005737;GO:0005829;GO:0005829;GO:0005829;GO:0005850;GO:0005850;GO:0006413;GO:0001731;GO:0001731;GO:0003743;GO:0003743;GO:0003743;GO:0003924;GO:0003924;GO:0005525;GO:0005525;GO:0005737;GO:0005737;GO:0005829;GO:0005829;GO:0005829;GO:0005850;GO:0005850;GO:0006413;	K03242	-	COG5257	J	Eukaryotic translation initiation factor 2 gammasubunit [Source:UniProtKB/TrEMBL;Acc:O64490]	839238	O64490;A0A384KBB6
AT1G04180	1	1104493	1106241	+	1649	YUC9	GO:0004497;GO:0004499;GO:0004499;GO:0009851;GO:0009851;GO:0016491;GO:0016491;GO:0016491;GO:0050660;GO:0050660;GO:0050661;GO:0050661;GO:0055114;GO:0055114;GO:0055114;GO:0103075;GO:0103075;	K11816	EC:1.14.13.168	COG2072	P	Flavin-containing monooxygenase[Source:UniProtKB/TrEMBL;Acc:A0A178WB22]	837024	O64489;A0A178WB22
AT1G04190	1	1106354	1108725	-	1418	TPR3	GO:0005515;GO:0005829;GO:0005829;GO:0051879;GO:0051879;	-	-	-	-	TPR3 [Source:UniProtKB/TrEMBL;Acc:A0A178WLS7]"	839442	Q8RXN1;A0A178WLS7
AT1G04200	1	1109395	1114155	+	3102	-	GO:0005794;GO:0005794;GO:0007030;GO:0007030;GO:0016020;GO:0016021;	-	-	NOG308890	-	Dyggve-melchior-clausen syndrome protein[Source:UniProtKB/TrEMBL;Acc:Q8RWV1]	839439	A0A1P8ATW4
AT1G04210	1	1114375	1119739	+	4016	-	GO:0004672;GO:0004672;GO:0004674;GO:0004674;GO:0005515;GO:0005524;GO:0005524;GO:0006468;GO:0006468;GO:0016301;GO:0016310;GO:0018105;GO:0018105;GO:0018107;GO:0018107;	-	-	-	-	At1g04210 [Source:UniProtKB/TrEMBL;Acc:O64486]"	839441	O64486;A0A178W6H8
AT1G04220	1	1119699	1122786	-	2044	KCS2	GO:0003824;GO:0003824;GO:0006633;GO:0006633;GO:0006633;GO:0006970;GO:0006970;GO:0008152;GO:0009611;GO:0009611;GO:0009922;GO:0009922;GO:0010345;GO:0010345;GO:0016020;GO:0016020;GO:0016020;GO:0016021;GO:0016021;GO:0016740;GO:0016746;GO:0016747;GO:0016747;GO:0102336;GO:0102336;GO:0102337;GO:0102337;GO:0102338;GO:0102338;GO:0102756;GO:0102756;	K15397	EC:2.3.1.199	COG3424	Q	3-ketoacyl-CoA synthase 2 [Source:UniProtKB/Swiss-Prot;Acc:Q5XEP9]	839578	Q5XEP9;A0A178WF97
AT1G04230	1	1125515	1128788	+	1999	-	GO:0000462;GO:0000462;GO:0005730;GO:0005730;GO:0006364;GO:0006364;GO:0030688;GO:0030688;GO:0006364;GO:0006364;	-	-	-	-	At1g04230 [Source:UniProtKB/TrEMBL;Acc:Q94K10]"	839575	A0A1P8ANS3
AT1G04240	1	1128149	1129689	-	1355	SHY2	GO:0005515;GO:0005634;GO:0005634;GO:0005634;GO:0006351;GO:0006351;GO:0006355;GO:0006355;GO:0006355;GO:0009734;GO:0009734;GO:0003700;GO:0003700;GO:0005515;GO:0005515;GO:0005634;GO:0005634;GO:0005634;GO:0006351;GO:0006351;GO:0006355;GO:0006355;GO:0006355;GO:0009733;GO:0009733;GO:0009734;GO:0009734;GO:0044212;GO:0044212;	K14484	-	NOG275456	-	AUX/IAA transcriptional regulator family protein[Source:TAIR;Acc:AT1G04240]	839570	Q38822;B0FV08;A0A384LAD2
AT1G04250	1	1136078	1138663	+	1317	IAA17	GO:0003700;GO:0003700;GO:0005515;GO:0005515;GO:0005515;GO:0005634;GO:0005634;GO:0005634;GO:0005634;GO:0006351;GO:0006351;GO:0006355;GO:0006355;GO:0006355;GO:0009733;GO:0009733;GO:0009734;GO:0009734;GO:0009734;GO:0042802;GO:0042802;GO:1900057;GO:1900057;	K14484	-	NOG250798	-	Auxin-responsive protein IAA17[Source:UniProtKB/Swiss-Prot;Acc:P93830]	839568	P93830;A0A178WIK9
AT1G04260	1	1140278	1141564	-	1287	PRA1D	GO:0005515;GO:0005737;GO:0005737;GO:0005768;GO:0005783;GO:0005783;GO:0010008;GO:0010008;GO:0016020;GO:0016021;GO:0016021;GO:0016032;GO:0016192;GO:0016192;GO:0046739;GO:0046739;	K20359	-	NOG270318	-	PRA1 family protein D [Source:UniProtKB/Swiss-Prot;Acc:P93829]	839565	P93829
AT1G04270	1	1141558	1143130	-	923	RPS15A	GO:0000028;GO:0000028;GO:0003723;GO:0003723;GO:0003735;GO:0003735;GO:0003735;GO:0003735;GO:0005737;GO:0005774;GO:0005774;GO:0005829;GO:0005829;GO:0005840;GO:0005840;GO:0005840;GO:0005886;GO:0005886;GO:0006412;GO:0006412;GO:0009506;GO:0009506;GO:0015935;GO:0015935;GO:0022626;GO:0022626;GO:0022627;GO:0022627;GO:0022627;GO:0030529;GO:0042788;GO:0042788;GO:0003723;GO:0003723;GO:0003735;GO:0003735;GO:…	K02958	-	COG0185	J	40S ribosomal protein S15-1[Source:UniProtKB/Swiss-Prot;Acc:Q08112]	839564	Q08112;A0A178WE09
AT1G04280	1	1143436	1147091	-	2510	-	GO:0005524;GO:0005524;GO:0016301;GO:0016301;GO:0016310;GO:0016787;GO:0016787;GO:0005524;GO:0005524;GO:0016020;GO:0016020;GO:0016301;GO:0016301;GO:0016310;GO:0016787;GO:0016787;	-	-	-	-	p-loop containing nucleoside triphosphatehydrolases superfamily protein[Source:UniProtKB/TrEMBL;Acc:Q0WUY1]	839555	Q7GB61
AT1G04290	1	1147297	1148533	-	1133	-	GO:0005737;GO:0005777;GO:0005777;GO:0008150;GO:0047617;GO:0047617;GO:0047617;GO:0047617;GO:0047617;	K17362	EC:3.1.2.-	-	-	F19P19.27 protein[Source:UniProtKB/TrEMBL;Acc:P93828]	839552	A0A1P8APX5
AT1G04300	1	1148564	1154667	-	4049	TRAF1B	GO:0005515;GO:0005515;GO:0005515;GO:0016020;GO:0016021;GO:0016021;GO:0005515;GO:0005515;GO:0005515;GO:0005515;GO:0005737;GO:0005737;GO:0005737;GO:0005829;GO:0005829;GO:0005886;GO:0005886;GO:0005886;GO:0016020;GO:0045087;GO:0045087;GO:1905037;GO:1905037;	-	-	NOG271517	-	TNF receptor-associated factor homolog 1b[Source:UniProtKB/Swiss-Prot;Acc:A8MQL1]	839551	A8MQL1
AT1G04310	1	1154740	1157813	-	2596	ERS2	GO:0000155;GO:0000155;GO:0000160;GO:0000160;GO:0000166;GO:0004674;GO:0004674;GO:0004674;GO:0004872;GO:0005515;GO:0005515;GO:0005524;GO:0005524;GO:0005622;GO:0005622;GO:0005783;GO:0005783;GO:0005783;GO:0005783;GO:0005789;GO:0005789;GO:0006468;GO:0007165;GO:0007165;GO:0009873;GO:0010105;GO:0010105;GO:0016020;GO:0016021;GO:0016021;GO:0016301;GO:0016310;GO:0016740;GO:0023014;GO:0038199;GO:0038199;GO:…	K14509	EC:2.7.13.-	NOG332010	-	Ethylene response sensor 2 [Source:UniProtKB/Swiss-Prot;Acc:P93825]	839549	P93825;A0A178WDB1
AT1G04330	1	1161289	1161982	-	694	-	GO:0005515;GO:0005634;GO:0005634;GO:0005737;GO:0005737;GO:0008150;	-	-	-	-	At1g04330 [Source:UniProtKB/TrEMBL;Acc:O22691]"	839548	O22691;A0A178W5E3
AT1G04340	1	1162905	1164861	-	1044	-	GO:0008150;GO:0016020;GO:0016021;GO:0016021;	-	-	NOG151030	S	At1g04340/F19P19_23[Source:UniProtKB/TrEMBL;Acc:O22690]	839547	O22690;A0A178WB80
AT1G04350	1	1164910	1167135	+	2066	-	GO:0010439;GO:0010439;GO:0016491;GO:0016491;GO:0016491;GO:0019761;GO:0019761;GO:0046872;GO:0046872;GO:0051213;GO:0051213;GO:0055114;GO:0055114;GO:0055114;	-	-	COG3491	R	1-aminocyclopropane-1-carboxylate oxidase homolog 6[Source:UniProtKB/Swiss-Prot;Acc:P93824]	839542	P93824;A0A178WPE0
AT1G04360	1	1167288	1169034	-	1747	ATL1	GO:0016020;GO:0016021;GO:0016021;GO:0016567;GO:0016567;GO:0016740;GO:0016740;GO:0043161;GO:0046872;GO:0046872;GO:0061630;	-	-	COG5540	O	RING-H2 finger protein ATL1[Source:UniProtKB/Swiss-Prot;Acc:P93823]	839540	P93823
AT1G04370	1	1175033	1175768	+	736	ERF14	GO:0003677;GO:0003677;GO:0003677;GO:0003700;GO:0003700;GO:0003700;GO:0005634;GO:0005634;GO:0006351;GO:0006351;GO:0006355;GO:0006355;GO:0006355;GO:0006952;GO:0006952;GO:0009873;GO:0009873;GO:0009873;	-	-	NOG309663	-	Uncharacterized protein At1g04370 (Fragment)[Source:UniProtKB/TrEMBL;Acc:C0SUS6]	839539	P93822;C0SUS6
AT1G04380	1	1176544	1178488	-	1872	-	GO:0016491;GO:0016491;GO:0016491;GO:0046872;GO:0046872;GO:0055114;GO:0055114;GO:0055114;GO:0010439;GO:0010439;GO:0016491;GO:0016491;GO:0016491;GO:0019761;GO:0019761;GO:0046872;GO:0046872;GO:0051213;GO:0051213;GO:0051213;GO:0055114;GO:0055114;GO:0055114;	-	-	COG3491	R	1-aminocyclopropane-1-carboxylate oxidase homolog 7[Source:UniProtKB/Swiss-Prot;Acc:P93821]	839535	P93821
AT1G04390	1	1179310	1183704	-	3466	-	GO:0005515;GO:0008150;GO:0016567;GO:0016567;	-	-	-	-	BTB/POZ domain-containing protein At1g04390[Source:UniProtKB/Swiss-Prot;Acc:P93820]	839530	P93820;A0A178W9R5
AT1G04400	1	1185512	1188696	-	2728	CRY2	GO:0000166;GO:0005515;GO:0005515;GO:0005515;GO:0005524;GO:0005524;GO:0005634;GO:0005634;GO:0005634;GO:0005737;GO:0005737;GO:0005773;GO:0005773;GO:0006325;GO:0006325;GO:0006325;GO:0006338;GO:0006338;GO:0006952;GO:0007623;GO:0007623;GO:0009414;GO:0009414;GO:0009416;GO:0009416;GO:0009416;GO:0009637;GO:0009637;GO:0009637;GO:0009638;GO:0009638;GO:0009646;GO:0009646;GO:0009785;GO:0009785;GO:0009785;GO:…	K12119	-	COG0415	L	Cryptochrome-2 [Source:UniProtKB/Swiss-Prot;Acc:Q96524]	839529	Q96524;G4WTR2
AT1G04410	1	1188995	1191458	-	1613	MDH1	GO:0003824;GO:0003824;GO:0005515;GO:0005634;GO:0005634;GO:0005737;GO:0005773;GO:0005773;GO:0005774;GO:0005774;GO:0005886;GO:0005886;GO:0005975;GO:0005975;GO:0006099;GO:0006099;GO:0006099;GO:0006107;GO:0006107;GO:0006108;GO:0006108;GO:0006108;GO:0006734;GO:0006734;GO:0009506;GO:0009506;GO:0009507;GO:0009507;GO:0009570;GO:0009570;GO:0009651;GO:0009651;GO:0009735;GO:0009735;GO:0010043;GO:0010043;GO:…	K00025	EC:1.1.1.37	COG0039	C	Malate dehydrogenase[Source:UniProtKB/TrEMBL;Acc:A0A178W4H0]	839527	P93819;A0A178W4H0
AT1G04420	1	1191519	1193884	+	1539	-	GO:0009507;GO:0009507;GO:0009570;GO:0009570;GO:0009941;GO:0009941;GO:0016491;GO:0055114;	-	-	-	-	NAD(P)-linked oxidoreductase superfamily protein[Source:UniProtKB/TrEMBL;Acc:Q8VZ23]	839524	Q8VZ23;A0A178WJS5
AT1G04430	1	1197956	1201579	+	2948	-	GO:0000139;GO:0000139;GO:0005737;GO:0005768;GO:0005768;GO:0005768;GO:0005774;GO:0005774;GO:0005774;GO:0005794;GO:0005794;GO:0005794;GO:0005794;GO:0005802;GO:0005802;GO:0005802;GO:0008168;GO:0008168;GO:0008168;GO:0008757;GO:0008757;GO:0016020;GO:0016021;GO:0016021;GO:0016740;GO:0032259;GO:0032259;GO:0032259;GO:0052546;GO:0052546;GO:0000139;GO:0000139;GO:0005737;GO:0005768;GO:0005768;GO:0005768;GO:…	-	-	NOG303980	-	Probable methyltransferase PMT8[Source:UniProtKB/Swiss-Prot;Acc:Q940J9]	839522	Q940J9;A0A178W2D5
AT1G04440	1	1202160	1206009	+	2407	CKL13	GO:0000166;GO:0004672;GO:0004672;GO:0004674;GO:0004674;GO:0004674;GO:0005524;GO:0005524;GO:0005524;GO:0005634;GO:0005737;GO:0005737;GO:0005737;GO:0006468;GO:0006468;GO:0006897;GO:0006897;GO:0008360;GO:0009506;GO:0009506;GO:0016301;GO:0016310;GO:0016740;GO:0018105;GO:0018105;GO:0018107;GO:0018107;GO:0030054;	K00924	EC:2.7.1.-	-	-	Casein kinase 1-like protein 13[Source:UniProtKB/Swiss-Prot;Acc:Q5XF24]	839520	Q5XF24;A0A178WNS3
AT1G04445	1	1206760	1207939	+	1180	-	GO:0003676;GO:0003676;GO:0005515;GO:0008150;GO:0003676;GO:0003676;GO:0008150;	-	-	NOG275542	-	C2H2-like zinc finger protein[Source:TAIR;Acc:AT1G04445]	28716121	A0A1P8AWD1
AT1G04450	1	1208521	1210026	+	1057	RIC3	GO:0005515;GO:0005737;GO:0005737;GO:0005737;GO:0007204;GO:0007204;GO:0009860;GO:0009860;GO:0017157;GO:0017157;GO:0030834;GO:0030834;GO:0040008;GO:0040008;GO:0050848;GO:0050848;GO:0050850;GO:0050850;GO:0051650;GO:0051650;	-	-	-	-	CRIB domain-containing protein RIC3[Source:UniProtKB/Swiss-Prot;Acc:F4I5N6]	839513	F4I5N6
AT1G04455	1	1210269	1210622	+	354	-	-	-	-	-	-	-	28716124	A0A1P8AQU8
AT1G04470	1	1210924	1214841	-	3611	-	GO:0008150;	-	-	NOG277459	-	F19P19.6 protein[Source:UniProtKB/TrEMBL;Acc:P93812]	839512	P93812
AT1G04480	1	1215925	1217471	+	822	RPL23A	GO:0003735;GO:0003735;GO:0003735;GO:0003735;GO:0005730;GO:0005730;GO:0005840;GO:0005840;GO:0005840;GO:0006412;GO:0006412;GO:0022625;GO:0022625;GO:0022625;GO:0030529;GO:0070180;GO:0070180;	K02894	-	COG0093	J	60S ribosomal protein L23 [Source:UniProtKB/Swiss-Prot;Acc:P49690]	839511	P49690;A0A384L7B8;A0A178VEM4
AT1G04490	1	1217690	1220899	-	2501	-	GO:0003674;GO:0008150;GO:0003674;GO:0008150;GO:0003674;GO:0008150;GO:0003674;GO:0008150;GO:0003674;GO:0008150;GO:0003674;GO:0008150;GO:0003674;GO:0008150;GO:0003674;GO:0008150;	-	-	-	-	At1g04490 [Source:UniProtKB/TrEMBL;Acc:Q67XK9]"	839509	Q67XK9;A0A384KB55
AT1G04500	1	1221411	1224539	-	1927	-	GO:0005515;GO:0005634;GO:0005634;GO:0008150;GO:0016020;GO:0016021;GO:0016021;GO:0005515;GO:0005634;GO:0005634;GO:0005515;GO:0005634;GO:0005634;GO:0008150;	-	-	-	-	CCT motif family protein[Source:UniProtKB/TrEMBL;Acc:Q1PFY7]	839510	Q1PFY7
AT1G04510	1	1226483	1230947	+	2199	PRP19A	GO:0000349;GO:0000349;GO:0000398;GO:0000398;GO:0000974;GO:0000974;GO:0000974;GO:0002376;GO:0004842;GO:0004842;GO:0004842;GO:0005515;GO:0005634;GO:0005634;GO:0005634;GO:0005681;GO:0005730;GO:0005730;GO:0006281;GO:0006281;GO:0006281;GO:0006397;GO:0006952;GO:0006974;GO:0008380;GO:0016567;GO:0016567;GO:0016567;GO:0016567;GO:0016740;GO:0016874;GO:0042742;GO:0042742;GO:0045087;GO:0045087;GO:0046686;GO:…	K10599	EC:2.3.2.27	COG2319	R	Pre-mRNA-processing factor 19 homolog 1[Source:UniProtKB/Swiss-Prot;Acc:Q94BR4]	839503	Q94BR4
AT1G04520	1	1231452	1234032	+	1569	CRRSP3	GO:0009506;GO:0009506;GO:0009506;GO:0009506;GO:0010497;GO:0010497;GO:0010497;GO:0016020;GO:0016021;GO:0016021;GO:0016032;GO:0030054;GO:0046739;GO:0046739;GO:0046739;	-	-	NOG284704	-	Cysteine-rich repeat secretory protein 3[Source:UniProtKB/Swiss-Prot;Acc:Q6NM73]	839502	Q6NM73;A0A178WKV6
AT1G04530	1	1234176	1236206	-	1524	TPR4	GO:0005515;GO:0006396;GO:0006396;	-	-	-	-	Tetratricopeptide repeat (TPR)-like superfamilyprotein [Source:UniProtKB/TrEMBL;Acc:Q8VZ31]	839500	Q8VZ31
AT1G04540	1	1236754	1239199	+	2446	-	GO:0016020;GO:0016020;	-	-	-	-	Calcium-dependent lipid-binding (CaLB domain)family protein [Source:UniProtKB/TrEMBL;Acc:F4I5P7]	839498	F4I5P7
AT1G04550	1	1240294	1242157	+	1509	IAA12	GO:0003700;GO:0003700;GO:0005515;GO:0005515;GO:0005634;GO:0005634;GO:0005634;GO:0006351;GO:0006355;GO:0006355;GO:0006355;GO:0009734;GO:0009734;GO:0009880;GO:0009880;GO:0010051;GO:0010051;GO:0045892;GO:0045892;GO:0048364;GO:0048364;GO:0005515;GO:0005634;GO:0005634;GO:0005634;GO:0006351;GO:0006351;GO:0006355;GO:0006355;GO:0006355;GO:0009734;GO:0009734;	K14484	-	NOG330636	-	Auxin-responsive protein IAA12[Source:UniProtKB/Swiss-Prot;Acc:Q38830]	839495	Q38830
AT1G04555	1	1242506	1244244	+	991	-	GO:0003674;GO:0008150;GO:0016020;GO:0016021;GO:0016021;	-	-	-	-	Transmembrane protein[Source:UniProtKB/TrEMBL;Acc:Q1G3F4]	5007662	Q1G3F4;A0A178W895
AT1G04560	1	1244947	1246059	+	855	-	GO:0008150;GO:0016020;GO:0016021;GO:0016021;	-	-	NOG327574	-	AWPM-19-like family protein[Source:UniProtKB/TrEMBL;Acc:O23029]	839491	O23029;A0A178WQ99
AT1G04570	1	1246601	1248876	-	2163	-	GO:0009507;GO:0009536;GO:0016020;GO:0016021;GO:0016021;GO:0016021;GO:0031969;GO:0031969;GO:0016020;GO:0016021;GO:0016021;GO:0016021;	-	-	COG0477	G	Probable folate-biopterin transporter 8,chloroplastic [Source:UniProtKB/Swiss-Prot;Acc:F4I5Q2]	839486	F4I5Q2;A0A178WE58
AT1G04580	1	1252005	1257893	-	4604	AAO4	GO:0003824;GO:0005506;GO:0005506;GO:0005737;GO:0005829;GO:0005829;GO:0009055;GO:0009055;GO:0009688;GO:0009688;GO:0009851;GO:0009851;GO:0016491;GO:0016491;GO:0016491;GO:0016614;GO:0018479;GO:0018479;GO:0018479;GO:0018488;GO:0018488;GO:0019760;GO:0019760;GO:0022900;GO:0046872;GO:0046872;GO:0046872;GO:0050302;GO:0050302;GO:0050660;GO:0050660;GO:0050660;GO:0051536;GO:0051536;GO:0051536;GO:0051537;GO:…	K22417	-	COG4630	F	Benzaldehyde dehydrogenase (NAD(+))[Source:UniProtKB/Swiss-Prot;Acc:Q7G191]	839488	Q7G191;A0A178WM01
AT1G04590	1	1258556	1261470	-	1418	-	GO:0005515;GO:0003674;GO:0003723;GO:0004519;GO:0005515;GO:0009451;GO:0043231;GO:0090305;	-	-	-	-	BEST Arabidopsis thaliana protein match is:Pentatricopeptide repeat (PPR) superfamily protein(TAIR:AT4G21190.1); Has 111 Blast hits to 111 proteins in15 species: Archae - 0; Bacteria - 0; Metazoa - 0; Fungi -0; Plants - 109; Viruses - 0; Other E /.../tes - 2(source: NCBI BLink). [Source:TAIR;Acc:AT1G04590]	839484	Q9C5I2;A0A178WAM9
AT1G04600	1	1261762	1272588	+	5766	XI-A	GO:0000166;GO:0003774;GO:0003774;GO:0003774;GO:0003774;GO:0003777;GO:0003779;GO:0003779;GO:0005515;GO:0005516;GO:0005516;GO:0005524;GO:0005524;GO:0005524;GO:0007015;GO:0007015;GO:0007018;GO:0008017;GO:0016459;GO:0016459;GO:0016459;GO:0030048;GO:0030048;	-	-	COG5022	Z	Myosin-7 [Source:UniProtKB/Swiss-Prot;Acc:F4I5Q6]"	839480	F4I5Q6
AT1G04610	1	1279351	1281618	+	1774	YUC3	GO:0004497;GO:0004499;GO:0004499;GO:0009851;GO:0009851;GO:0016491;GO:0016491;GO:0016491;GO:0050660;GO:0050660;GO:0050661;GO:0050661;GO:0055114;GO:0055114;GO:0055114;GO:0103075;GO:0103075;	K11816	EC:1.14.13.168	COG2072	P	Probable indole-3-pyruvate monooxygenase YUCCA3[Source:UniProtKB/Swiss-Prot;Acc:O23024]	839474	O23024;A0A178WNT4
AT1G04620	1	1282163	1286619	-	2222	HCAR	GO:0003824;GO:0009507;GO:0009507;GO:0009507;GO:0009507;GO:0009536;GO:0015994;GO:0015994;GO:0016491;GO:0016491;GO:0033354;GO:0033354;GO:0033354;GO:0046872;GO:0046872;GO:0051536;GO:0051536;GO:0055114;GO:0055114;GO:0090415;GO:0090415;GO:0090415;	K18010	EC:1.17.7.2	COG1035	C	7-hydroxymethyl chlorophyll a reductase,chloroplastic [Source:UniProtKB/Swiss-Prot;Acc:Q8GS60]	839472	Q8GS60
AT1G04625	1	1287831	1289820	-	774	-	GO:0003676;GO:0003676;GO:0004523;GO:0004523;GO:0005575;GO:0008150;GO:0016740;GO:0016740;GO:0090502;	-	-	-	-	Polynucleotidyl transferase, ribonuclease H-likesuperfamily protein [Source:UniProtKB/TrEMBL;Acc:F4I5Q9]	3766658	F4I5Q9
AT1G04630	1	1289734	1291112	-	745	MEE4	GO:0005739;GO:0005739;GO:0005739;GO:0005743;GO:0005747;GO:0005747;GO:0005747;GO:0008137;GO:0009793;GO:0009793;GO:0009853;GO:0009853;GO:0016020;GO:0016021;GO:0016021;GO:0031966;GO:0031966;GO:0045271;GO:0045271;GO:0055114;GO:0055114;GO:0070469;	K11353	-	-	-	NADH dehydrogenase [ubiquinone] 1 alpha subcomplexsubunit 13-A [Source:UniProtKB/Swiss-Prot;Acc:Q8RWA7]	839465	Q8RWA7;A0A178W1J5
AT1G04635	1	1291300	1292024	+	725	EMB1687	GO:0000172;GO:0000172;GO:0004526;GO:0004526;GO:0004526;GO:0004526;GO:0004540;GO:0004540;GO:0005634;GO:0005655;GO:0005655;GO:0005730;GO:0005773;GO:0005773;GO:0006364;GO:0006364;GO:0008033;GO:0008033;GO:0008033;GO:0008033;GO:0009249;GO:0016070;GO:0016070;GO:0016787;GO:0090501;GO:0090502;	K03537	EC:3.1.26.5	COG1369	J	Probable ribonuclease P/MRP protein subunit POP5[Source:UniProtKB/Swiss-Prot;Acc:Q6AWV1]	839460	Q6AWV1;A0A178W961
AT1G04640	1	1292023	1293398	+	1376	LIP2	GO:0005739;GO:0005739;GO:0005739;GO:0005739;GO:0006464;GO:0006464;GO:0009249;GO:0009249;GO:0009249;GO:0009249;GO:0016415;GO:0016740;GO:0016746;GO:0033819;GO:0033819;GO:0033819;GO:0033819;GO:0102555;GO:0102555;GO:0005739;GO:0005739;GO:0005739;GO:0005739;GO:0006464;GO:0006464;GO:0009249;GO:0009249;GO:0009249;GO:0009249;GO:0016415;GO:0016740;GO:0016746;GO:0033819;GO:0033819;GO:0033819;GO:0033819;GO:…	K03801	EC:2.3.1.181	COG0321	H	LIP2 [Source:UniProtKB/TrEMBL;Acc:A0A178WI01]"	839462	Q9SXP7;A0A178WI01
AT1G04645	1	1293770	1294263	-	494	SPH5	GO:0005576;GO:0005576;GO:0060320;GO:0060320;	-	-	-	-	S-protein homolog 5 [Source:UniProtKB/Swiss-Prot;Acc:O23020]	839459	O23020;A0A178W3U9
AT1G04650	1	1294627	1299023	-	3429	-	GO:0005515;GO:0005575;GO:0043621;GO:0043621;GO:0045128;GO:0045128;	-	-	-	-	unknown protein; Has 30201 Blast hits to 17322proteins in 780 species: Archae - 12; Bacteria - 1396;Metazoa - 17338; Fungi - 3422; Plants - 5037; Viruses - 0;Other Eukaryotes - 2996 (source: NCBI BLink).[Source:TAIR;Acc:AT1G04650]	839457	A0A1P8AVU0
AT1G04660	1	1300368	1301773	-	1406	-	GO:0003674;GO:0008150;	-	-	NOG307099	-	Glycine-rich protein[Source:UniProtKB/TrEMBL;Acc:O23018]	839454	O23018;A0A178WCJ3
AT1G04670	1	1301829	1302758	+	763	-	GO:0008150;	-	-	NOG264910	-	Putative uncharacterized protein[Source:UniProtKB/TrEMBL;Acc:Q5Q0I9]	839451	Q5Q0I9;A0A178WIB5
AT1G04680	1	1303467	1307973	-	2074	-	GO:0016020;GO:0016020;GO:0016829;GO:0030570;GO:0030570;GO:0045490;GO:0045490;GO:0046872;GO:0046872;	K01728	EC:4.2.2.2	COG3866	G	Pectate lyase[Source:UniProtKB/TrEMBL;Acc:A0A178W464]	839452	Q940Q1;A0A178W464
AT1G04690	1	1313443	1315823	+	1609	KAB1	GO:0005244;GO:0005244;GO:0005886;GO:0005886;GO:0006811;GO:0006813;GO:0006813;GO:0009506;GO:0009506;GO:0016020;GO:0016020;GO:0034220;GO:0034765;GO:0034765;	-	-	COG0667	C	Probable voltage-gated potassium channel subunitbeta [Source:UniProtKB/Swiss-Prot;Acc:O23016]	839450	O23016;A0A178WF48
AT1G04700	1	1316139	1321000	+	4109	-	GO:0004672;GO:0004672;GO:0004672;GO:0004712;GO:0004712;GO:0004871;GO:0005515;GO:0005524;GO:0005524;GO:0005737;GO:0005737;GO:0005829;GO:0005829;GO:0006468;GO:0006468;GO:0006468;GO:0016301;GO:0016310;GO:0035556;GO:0004672;GO:0004672;GO:0005515;GO:0005524;GO:0005524;GO:0006468;GO:0006468;GO:0016301;GO:0016310;GO:0004672;GO:0004672;GO:0004672;GO:0004712;GO:0004712;GO:0004871;GO:0005515;GO:0005524;GO:…	-	-	-	-	PB1 domain-containing protein tyrosine kinase[Source:UniProtKB/TrEMBL;Acc:F4I5S1]	839437	F4I5S1;A0A384KGW2
AT1G04710	1	1321885	1324840	+	1672	KAT1	GO:0003824;GO:0003824;GO:0003988;GO:0003988;GO:0003988;GO:0005773;GO:0005773;GO:0005777;GO:0005777;GO:0005777;GO:0005777;GO:0006629;GO:0006631;GO:0006633;GO:0006635;GO:0006635;GO:0008152;GO:0010124;GO:0010124;GO:0016740;GO:0016746;GO:0016747;GO:0016747;GO:0031408;GO:0031408;	K07513	EC:2.3.1.16	COG0183	I	PKT4 [Source:UniProtKB/TrEMBL;Acc:A0A178W7T5]"	839434	Q8LF48;A0A178W7T5
AT1G04730	1	1325099	1331169	-	3257	CTF18	GO:0005524;GO:0005524;GO:0005657;GO:0005657;GO:0007062;GO:0007062;GO:0016020;GO:0016021;GO:0016787;GO:0016787;GO:0005524;GO:0005524;GO:0016787;GO:0016787;GO:0005524;GO:0005524;GO:0016787;GO:0016787;GO:0005524;GO:0005524;GO:0016787;GO:0016787;	K11269	-	-	-	p-loop containing nucleoside triphosphatehydrolases superfamily protein[Source:UniProtKB/TrEMBL;Acc:F4I5S3]	839431	A0A1P8ASP2
AT1G04750	1	1331466	1333651	-	1782	VAMP721	GO:0000149;GO:0000149;GO:0005484;GO:0005484;GO:0005515;GO:0005768;GO:0005768;GO:0005768;GO:0005886;GO:0005886;GO:0005886;GO:0006887;GO:0006887;GO:0006906;GO:0006906;GO:0009504;GO:0009504;GO:0009506;GO:0009506;GO:0009920;GO:0009920;GO:0015031;GO:0015031;GO:0016020;GO:0016021;GO:0016021;GO:0016021;GO:0016192;GO:0016192;GO:0031201;GO:0031201;GO:0031901;GO:0031901;GO:0016020;GO:0016021;GO:0016021;GO:…	-	-	COG5143	U	Putative vesicle-associated membrane protein,synaptobrevin 7B [Source:UniProtKB/TrEMBL;Acc:Q681L9]	839419	Q9ZTW3;Q681L9;A0A384KQP8
AT1G04760	1	1334533	1336704	+	1445	VAMP726	GO:0000149;GO:0000149;GO:0005484;GO:0005484;GO:0005768;GO:0005768;GO:0005768;GO:0005886;GO:0005886;GO:0005886;GO:0006887;GO:0006887;GO:0006906;GO:0006906;GO:0009507;GO:0009507;GO:0015031;GO:0015031;GO:0016020;GO:0016021;GO:0016021;GO:0016021;GO:0016192;GO:0016192;GO:0031201;GO:0031201;GO:0031901;GO:0031901;GO:0000149;GO:0000149;GO:0005484;GO:0005484;GO:0005768;GO:0005768;GO:0005768;GO:0005886;GO:…	K08511	-	COG5143	U	Putative vesicle-associated membrane protein 726[Source:UniProtKB/Swiss-Prot;Acc:Q9MAS5]	839424	Q9MAS5
AT1G04770	1	1336274	1337849	-	1284	-	GO:0005515;GO:0005634;GO:0005634;GO:0009658;GO:0009658;GO:0010438;GO:0010438;GO:0010439;GO:0010439;	-	-	-	-	Protein SULFUR DEFICIENCY-INDUCED 2[Source:UniProtKB/Swiss-Prot;Acc:Q8L730]	839418	Q8L730;A0A178WHH9
AT1G04778	1	1339588	1340565	+	848	-	GO:0003674;GO:0008150;	-	-	-	-	unknown protein; FUNCTIONS IN: molecular_functionunknown; INVOLVED IN: biological_process unknown; LOCATEDIN: cellular_component unknown; Has 0 Blast hits to 0proteins in 0 species (source: NCBI BLink).[Source:TAIR;Acc:AT1G04778]	5007663	A8MRV2;A0A178W2B6
AT1G04780	1	1340553	1343793	-	3161	-	GO:0005515;GO:0005737;GO:0005886;GO:0005886;GO:0008150;	K21437	-	-	-	Ankyrin repeat family protein[Source:UniProtKB/TrEMBL;Acc:Q8GXW8]	839414	Q8GXW8;A0A178WJQ3
AT1G04790	1	1344989	1348868	+	2751	-	GO:0000209;GO:0006511;GO:0006511;GO:0016567;GO:0042787;GO:0043161;GO:0061630;GO:0061630;	-	-	NOG249140	-	At1g04790 [Source:UniProtKB/TrEMBL;Acc:Q93XZ6]"	839412	Q93XZ6;A0A178W947
AT1G04800	1	1348452	1349478	-	1027	-	-	-	-	NOG301738	-	At1g04800 [Source:UniProtKB/TrEMBL;Acc:Q9MAS9]"	839406	Q9MAS9;A0A178WRL5
AT1G04810	1	1350080	1355466	+	3435	RPN2B	GO:0000502;GO:0000502;GO:0000502;GO:0000502;GO:0004175;GO:0005634;GO:0005634;GO:0005634;GO:0005829;GO:0005829;GO:0005886;GO:0005886;GO:0008540;GO:0008540;GO:0008540;GO:0016020;GO:0016021;GO:0016021;GO:0030163;GO:0030163;GO:0030234;GO:0030234;GO:0030234;GO:0034515;GO:0034515;GO:0042176;GO:0042176;GO:0042176;GO:0043161;GO:0043161;GO:0050790;	K03032	-	COG5116	O	26S proteasome non-ATPase regulatory subunit 1homolog [Source:UniProtKB/TrEMBL;Acc:A0A178WEG0]	839409	Q9MAT0;A0A178WEG0
AT1G04820	1	1356084	1358547	-	1971	TUBA4	GO:0000166;GO:0003924;GO:0003924;GO:0003924;GO:0005200;GO:0005200;GO:0005525;GO:0005525;GO:0005525;GO:0005737;GO:0005737;GO:0005856;GO:0005874;GO:0005874;GO:0005874;GO:0007010;GO:0007017;GO:0007017;	K07374	-	COG5023	Z	Tubulin alpha-2 chain [Source:UniProtKB/Swiss-Prot;Acc:B9DGT7]	839405	B9DGT7;Q0WV25;A0A178W5L2
AT1G04830	1	1358574	1362019	-	2035	-	GO:0005096;GO:0005096;GO:0005622;GO:0005622;GO:0005622;GO:0005623;GO:0006886;GO:0006886;GO:0012505;GO:0017137;GO:0017137;GO:0031338;GO:0090630;GO:0090630;	-	-	COG5210	R	Ypt/Rab-GAP domain of gyp1p superfamily protein[Source:UniProtKB/TrEMBL;Acc:F4I5T4]	839404	F4I5T4
AT1G04840	1	1362227	1365027	-	2703	PCMP-H64	GO:0003723;GO:0004519;GO:0005515;GO:0008150;GO:0008270;GO:0008270;GO:0009451;GO:0009451;GO:0043231;GO:0090305;	-	-	NOG254388	-	Pentatricopeptide repeat-containing proteinAt1g04840 [Source:UniProtKB/Swiss-Prot;Acc:Q9MAT2]	839402	Q9MAT2;A0A178WCW3
AT1G04850	1	1365107	1368940	-	2067	-	GO:0005515;GO:0003676;GO:0003676;GO:0005515;GO:0005829;GO:0005829;	-	-	NOG126397	S	F13M7.16 protein[Source:UniProtKB/TrEMBL;Acc:Q9MAT3]	839399	A0A1P8AW60
AT1G04860	1	1369036	1373103	-	3438	UBP2	GO:0000502;GO:0000502;GO:0004197;GO:0004197;GO:0004843;GO:0004843;GO:0006508;GO:0006511;GO:0006511;GO:0006511;GO:0008233;GO:0008234;GO:0008270;GO:0008270;GO:0009507;GO:0009507;GO:0016579;GO:0016579;GO:0016579;GO:0016787;GO:0036459;GO:0036459;GO:0036459;GO:0046872;	K11844	EC:3.4.19.12	COG5533	O	Ubiquitinyl hydrolase 1[Source:UniProtKB/TrEMBL;Acc:A0A178WGQ0]	839397	Q8W4N3;A0A178WGQ0
AT1G04870	1	1373234	1375821	-	1626	PRMT10	GO:0005829;GO:0005829;GO:0005829;GO:0006355;GO:0006355;GO:0006479;GO:0006479;GO:0008168;GO:0008168;GO:0008168;GO:0008469;GO:0008469;GO:0008469;GO:0010228;GO:0010228;GO:0016277;GO:0016277;GO:0016740;GO:0019919;GO:0019919;GO:0019919;GO:0032259;GO:0034969;GO:0034969;GO:0034969;GO:0035241;GO:0035241;GO:0035242;GO:0035242;GO:0035242;GO:0006479;GO:0008168;	K11434	EC:2.1.1.319	COG0500	Q	PRMT10 [Source:UniProtKB/TrEMBL;Acc:A0A178WKU5]"	839393	Q9MAT5;A0A178WKU5
AT1G04880	1	1375824	1379228	-	1767	HMGB15	GO:0000400;GO:0000400;GO:0003677;GO:0003677;GO:0003677;GO:0003700;GO:0003700;GO:0005634;GO:0005634;GO:0006351;GO:0006355;GO:0006355;GO:0006355;GO:0008134;GO:0008134;GO:0009846;GO:0009846;GO:0009860;GO:0009860;GO:0019760;GO:0019760;GO:0043565;GO:0043565;GO:0044212;GO:0044212;GO:0090406;GO:0090406;	-	-	NOG236327	-	High mobility group B protein 15[Source:UniProtKB/Swiss-Prot;Acc:Q9MAT6]	839388	Q9MAT6;A0A178W6Z4
AT1G04890	1	1380382	1382599	-	2023	-	GO:0003674;GO:0016020;GO:0016021;	-	-	-	-	Protein of unknown function, DUF593[Source:TAIR;Acc:AT1G04890]	839387	F4I759
AT1G04895	1	1383008	1383422	-	246	-	-	-	-	-	-	-	28716202	A0A1P8AN26
AT1G04900	1	1383841	1387895	+	1734	-	GO:0005739;GO:0005739;GO:0008150;GO:0008168;GO:0008168;GO:0010257;GO:0016740;GO:0019918;GO:0032259;GO:0035243;GO:0035243;GO:0046034;	-	-	NOG79750	S	Protein arginine methyltransferase NDUFAF7[Source:UniProtKB/TrEMBL;Acc:A0A178WEZ0]	839386	Q94C90;A0A178WEZ0
AT1G04910	1	1387871	1391381	-	2097	OFUT1	GO:0000139;GO:0000139;GO:0005737;GO:0005737;GO:0005768;GO:0005768;GO:0005768;GO:0005794;GO:0005794;GO:0005794;GO:0005802;GO:0005802;GO:0005802;GO:0005975;GO:0006004;GO:0006004;GO:0006486;GO:0006486;GO:0016020;GO:0016021;GO:0016021;GO:0016740;GO:0016757;GO:0016757;GO:0016757;	-	-	NOG251664	-	O-fucosyltransferase 1 [Source:UniProtKB/Swiss-Prot;Acc:Q8W486]	839373	Q8W486;A0A178W9Z2
AT1G04920	1	1391434	1395953	-	3626	SPS3	GO:0005794;GO:0005794;GO:0005985;GO:0005985;GO:0005986;GO:0005986;GO:0016157;GO:0016157;GO:0016740;GO:0016757;GO:0046524;GO:0046524;GO:0046524;GO:0046524;GO:0046524;	K00696	EC:2.4.1.14	COG0438	M	Probable sucrose-phosphate synthase 3[Source:UniProtKB/Swiss-Prot;Acc:Q8RY24]	839382	Q8RY24;W8PW44;A0A384K9Z9
AT1G04930	1	1396265	1399122	-	1519	-	GO:0007049;GO:0017053;GO:0017053;GO:0007049;GO:0017053;GO:0017053;	-	-	-	-	Hydroxyproline-rich glycoprotein family protein[Source:UniProtKB/TrEMBL;Acc:F4I764]	839377	F4I764
AT1G04945	1	1399174	1403112	+	2680	-	GO:0008150;GO:0016020;GO:0016021;GO:0016021;GO:0046872;GO:0046872;GO:0046872;GO:0046872;GO:0046872;GO:0046872;GO:0046872;GO:0046872;	-	-	NOG279669	-	HIT-type Zinc finger family protein[Source:UniProtKB/TrEMBL;Acc:F4I765]	5007664	A8MRX6
AT1G04940	1	1399182	1400830	+	1198	TIC20-I	GO:0005515;GO:0005515;GO:0008565;GO:0008565;GO:0009507;GO:0009528;GO:0009536;GO:0009706;GO:0009706;GO:0009706;GO:0015031;GO:0016020;GO:0016021;GO:0016021;GO:0045037;GO:0045037;	-	-	NOG291542	-	Protein TIC 20-I, chloroplastic[Source:UniProtKB/Swiss-Prot;Acc:Q8GZ79]	839374	Q8GZ79;A0A178W3W6
AT1G04950	1	1403085	1407531	-	2363	TAF6	GO:0000124;GO:0000124;GO:0000124;GO:0001102;GO:0001102;GO:0003700;GO:0005634;GO:0005634;GO:0005669;GO:0005669;GO:0005669;GO:0006325;GO:0006325;GO:0006351;GO:0006352;GO:0006352;GO:0006355;GO:0006357;GO:0006357;GO:0006366;GO:0006366;GO:0006367;GO:0006367;GO:0009860;GO:0009860;GO:0046695;GO:0046695;GO:0046982;GO:0046982;GO:0051090;GO:0051090;GO:0051123;GO:0051123;GO:0000124;GO:0000124;GO:0000124;GO:…	K03131	-	COG5095	K	TAFII59 [Source:UniProtKB/TrEMBL;Acc:A0A178W741]"	839370	Q9MAU3;A0A178W741
AT1G04960	1	1407772	1410933	-	1763	-	GO:0008150;	-	-	-	-	Protein of unknown function (DUF1664)[Source:TAIR;Acc:AT1G04960]	839346	A8MRN9
AT1G04970	1	1411088	1413627	+	2082	-	GO:0001530;GO:0001530;GO:0005615;GO:0005615;GO:0005773;GO:0005773;GO:0005774;GO:0005774;GO:0008289;GO:0008289;GO:0010468;GO:0010468;GO:1903409;GO:1903409;GO:0008289;GO:0008289;GO:0008289;GO:0008289;	-	-	NOG262970	-	Putative BPI/LBP family protein At1g04970[Source:UniProtKB/Swiss-Prot;Acc:Q9MAU5]	839357	Q9MAU5
AT1G04980	1	1413644	1416218	-	1667	PDIL2-2	GO:0003756;GO:0003756;GO:0003756;GO:0003756;GO:0005623;GO:0005783;GO:0005783;GO:0005783;GO:0005788;GO:0005788;GO:0006457;GO:0009505;GO:0009505;GO:0016853;GO:0016853;GO:0016853;GO:0034976;GO:0034976;GO:0045454;GO:0045454;	K09584	EC:5.3.4.1	COG0526	O	Protein disulfide-isomerase like 2-2[Source:UniProtKB/Swiss-Prot;Acc:Q9MAU6]	839355	Q9MAU6
AT1G04985	1	1416342	1419027	-	2122	-	GO:0016020;GO:0016021;GO:0016021;GO:0008150;GO:0016020;GO:0016021;GO:0016021;	-	-	NOG238536	-	Triacylglycerol lipase-like protein[Source:UniProtKB/TrEMBL;Acc:Q84JL8]	839352	A0A384LBS7;A0A178W6Q6
AT1G04990	1	1418612	1421863	-	2344	-	GO:0003677;GO:0003677;GO:0003723;GO:0003729;GO:0003729;GO:0004518;GO:0004518;GO:0005634;GO:0005634;GO:0008150;GO:0016787;GO:0046872;GO:0046872;GO:0046872;GO:0090305;GO:0046872;GO:0046872;GO:0046872;GO:0003677;GO:0003677;GO:0003723;GO:0003729;GO:0003729;GO:0004518;GO:0004518;GO:0005634;GO:0005634;GO:0008150;GO:0016787;GO:0046872;GO:0046872;GO:0046872;GO:0090305;GO:0046872;GO:0046872;GO:0046872;GO:…	-	-	NOG290936	-	Zinc finger CCCH domain-containing protein 3[Source:UniProtKB/Swiss-Prot;Acc:Q94AD9]	839351	Q94AD9;C0SUT1;A0A384LLZ4
AT1G05000	1	1425539	1428869	+	2909	-	GO:0004725;GO:0004725;GO:0016311;GO:0016311;GO:0016791;GO:0016791;GO:0016791;GO:0035335;GO:0004721;GO:0004725;GO:0004725;GO:0004725;GO:0004725;GO:0005737;GO:0005737;GO:0006470;GO:0016311;GO:0016311;GO:0016787;GO:0016791;GO:0016791;GO:0016791;GO:0035335;GO:0004725;GO:0005739;GO:0016311;GO:0016791;GO:0016791;GO:0035335;	K18045	EC:3.1.3.48	COG2365	T	Phosphotyrosine protein phosphatases superfamilyprotein [Source:UniProtKB/TrEMBL;Acc:F4I780]	839348	Q9ZVN4
AT1G05005	1	1429048	1430056	+	684	-	GO:0016020;GO:0016021;	-	-	-	-	PPR containing protein[Source:UniProtKB/TrEMBL;Acc:A0A1P8AMD1]	28716225	A0A1P8AMD1
AT1G05010	1	1431177	1433010	-	1529	ACO4	GO:0005507;GO:0005507;GO:0006952;GO:0006952;GO:0009620;GO:0009620;GO:0009620;GO:0009651;GO:0009651;GO:0009693;GO:0009693;GO:0009693;GO:0009693;GO:0009727;GO:0009727;GO:0009735;GO:0009735;GO:0009815;GO:0009815;GO:0009815;GO:0009815;GO:0009835;GO:0009835;GO:0010030;GO:0010030;GO:0016491;GO:0016491;GO:0016491;GO:0031418;GO:0031418;GO:0046872;GO:0046872;GO:0051213;GO:0051213;GO:0055114;GO:0055114;GO:…	K05933	EC:1.14.17.4	COG3491	R	1-aminocyclopropane-1-carboxylate oxidase 4[Source:UniProtKB/Swiss-Prot;Acc:Q06588]	839345	Q06588;A0A178WHU2
AT1G05020	1	1435155	1437763	-	2609	AP180	GO:0005515;GO:0005543;GO:0005543;GO:0005545;GO:0005545;GO:0005794;GO:0005794;GO:0005905;GO:0005905;GO:0006897;GO:0006897;GO:0015031;GO:0015031;GO:0016020;GO:0030136;GO:0030136;GO:0030136;GO:0030276;GO:0030276;GO:0031410;GO:0048268;GO:0048268;	-	-	NOG325565	-	Clathrin coat assembly protein AP180[Source:UniProtKB/Swiss-Prot;Acc:Q9ZVN6]	839343	Q9ZVN6
AT1G05030	1	1438048	1441933	-	2412	-	GO:0005215;GO:0005215;GO:0008643;GO:0008643;GO:0009507;GO:0009536;GO:0016020;GO:0016020;GO:0016020;GO:0016021;GO:0016021;GO:0016021;GO:0022857;GO:0022857;GO:0031969;GO:0031969;GO:0055085;GO:0055085;GO:0005215;GO:0005215;GO:0016020;GO:0016020;GO:0016020;GO:0016021;GO:0016021;GO:0016021;GO:0022857;GO:0022857;GO:0055085;GO:0055085;	-	-	COG0477	G	Probable plastidic glucose transporter 1[Source:UniProtKB/Swiss-Prot;Acc:Q0WVE9]	839340	Q0WVE9
AT1G05035	1	1444983	1446116	+	363	-	-	-	-	-	-	-	28716232	A0A1P8ANE6
AT1G05040	1	1447369	1448463	-	1011	-	GO:0005515;GO:0005515;GO:0008150;	-	-	-	-	T7A14.9 [Source:UniProtKB/TrEMBL;Acc:Q9ZVN8]"	839338	B3H6T5
AT1G05055	1	1448631	1450901	-	1597	GTF2H2	GO:0000439;GO:0000439;GO:0003676;GO:0003676;GO:0003676;GO:0005634;GO:0005675;GO:0005675;GO:0005675;GO:0005675;GO:0006281;GO:0006281;GO:0006281;GO:0006289;GO:0006289;GO:0006289;GO:0006289;GO:0006289;GO:0006351;GO:0006351;GO:0006351;GO:0006355;GO:0006357;GO:0006357;GO:0006357;GO:0006974;GO:0008270;GO:0008270;GO:0008270;GO:0046872;	K03142	-	-	-	General transcription factor IIH subunit[Source:UniProtKB/TrEMBL;Acc:A0A178W5Z7]	839332	Q9ZVN9;A0A178W5Z7
AT1G05060	1	1451002	1452872	-	1029	-	-	-	-	-	-	At1g05060 [Source:UniProtKB/TrEMBL;Acc:Q9ZVP0]"	839336	Q9ZVP0
AT1G05065	1	1454606	1455322	-	717	CLE20	GO:0005576;GO:0005615;GO:0005615;GO:0007275;GO:0007275;GO:0030154;GO:0033612;GO:0033612;GO:0045168;GO:0045168;GO:0048046;GO:0048046;GO:0048046;	-	-	NOG293394	-	CLAVATA3/ESR (CLE)-related protein 20[Source:UniProtKB/Swiss-Prot;Acc:Q3EDI6]	28716239	Q3EDI6
AT1G05070	1	1457007	1458802	-	991	-	GO:0005768;GO:0005768;GO:0005794;GO:0005794;GO:0005802;GO:0005802;GO:0008150;GO:0016021;GO:0016021;	-	-	NOG331979	-	At1g05070/T7A14_6[Source:UniProtKB/TrEMBL;Acc:Q94AB8]	839330	Q94AB8
AT1G05080	1	1459091	1460579	+	1320	-	GO:0005515;	-	-	-	-	Putative FBD-associated F-box protein At1g05080[Source:UniProtKB/Swiss-Prot;Acc:Q9ZVP2]	839328	Q9ZVP2
AT1G05085	1	1460988	1461670	+	375	-	GO:0003674;GO:0008150;	-	-	-	-	unknown protein; Has 35333 Blast hits to 34131proteins in 2444 species: Archae - 798; Bacteria - 22429;Metazoa - 974; Fungi - 991; Plants - 531; Viruses - 0;Other Eukaryotes - 9610 (source: NCBI BLink).[Source:TAIR;Acc:AT1G05085]	2745742	F4I792
AT1G05087	1	1463108	1464173	+	1066	-	-	-	-	-	-	Dentin sialophosphoprotein[Source:UniProtKB/TrEMBL;Acc:A0A1P8AV76]	28716244	A0A1P8AV76
AT1G05090	1	1464239	1465875	+	1514	-	GO:0008150;	-	-	-	-	dentin sialophosphoprotein-related[Source:TAIR;Acc:AT1G05090]	839327	F4I793
AT1G05100	1	1469541	1470881	+	1341	MAPKKK18	GO:0000165;GO:0000166;GO:0000186;GO:0004672;GO:0004672;GO:0004672;GO:0004674;GO:0004674;GO:0004674;GO:0004702;GO:0004709;GO:0004709;GO:0005515;GO:0005524;GO:0005524;GO:0005524;GO:0005634;GO:0005634;GO:0005737;GO:0005737;GO:0006468;GO:0006468;GO:0006970;GO:0006970;GO:0007346;GO:0009737;GO:0009737;GO:0009738;GO:0009738;GO:0009789;GO:0009789;GO:0016301;GO:0016310;GO:0016740;GO:0023014;GO:0023014;GO:…	K20716	-	COG0515	T	Mitogen-activated protein kinase kinase kinase 18[Source:UniProtKB/Swiss-Prot;Acc:Q9ZVP5]	839324	Q9ZVP5;A0A178WNM3
AT1G05120	1	1471323	1476289	-	3025	-	GO:0004386;GO:0004386;GO:0005524;GO:0005524;GO:0046872;GO:0046872;GO:0046872;GO:0004386;GO:0004386;GO:0005524;GO:0005524;GO:0046872;GO:0046872;GO:0046872;	K15083	-	-	-	Helicase protein with RING/U-box domain[Source:TAIR;Acc:AT1G05120]	839319	A0A1P8AWF9
AT1G05136	1	1478923	1479063	+	141	-	GO:0003674;GO:0005575;GO:0008150;	-	-	-	-	unknown protein; Has 30201 Blast hits to 17322proteins in 780 species: Archae - 12; Bacteria - 1396;Metazoa - 17338; Fungi - 3422; Plants - 5037; Viruses - 0;Other Eukaryotes - 2996 (source: NCBI BLink).[Source:TAIR;Acc:AT1G05136]	6240520	B3H718
AT1G05140	1	1482546	1484059	+	1514	ARASP2	GO:0004222;GO:0004222;GO:0005515;GO:0006508;GO:0006508;GO:0006508;GO:0008233;GO:0008237;GO:0009409;GO:0009409;GO:0009507;GO:0009507;GO:0009507;GO:0009528;GO:0009536;GO:0009706;GO:0009706;GO:0016020;GO:0016021;GO:0016021;GO:0016787;GO:0046872;GO:0046872;	-	-	COG0750	M	Probable membrane metalloprotease ARASP2,chloroplastic [Source:UniProtKB/Swiss-Prot;Acc:O23053]	839307	O23053
AT1G05150	1	1484067	1487027	-	2961	-	GO:0005509;GO:0005509;GO:0005515;GO:0005768;GO:0005768;GO:0005794;GO:0005794;GO:0005802;GO:0005802;GO:0005886;GO:0005886;GO:0005886;GO:0008150;GO:0009506;GO:0009506;GO:0016757;GO:0046872;	-	-	COG0457	R	Uncharacterized TPR repeat-containing proteinAt1g05150 [Source:UniProtKB/Swiss-Prot;Acc:O23052]	839312	O23052;A0A1W6AK06
AT1G05160	1	1487378	1491005	-	2136	KAO1	GO:0004497;GO:0004497;GO:0004497;GO:0005506;GO:0005506;GO:0005783;GO:0005783;GO:0005783;GO:0005783;GO:0005789;GO:0005789;GO:0007275;GO:0007275;GO:0009686;GO:0009686;GO:0009686;GO:0010268;GO:0010268;GO:0016020;GO:0016021;GO:0016021;GO:0016125;GO:0016125;GO:0016132;GO:0016132;GO:0016491;GO:0016705;GO:0016705;GO:0020037;GO:0020037;GO:0046872;GO:0051777;GO:0051777;GO:0051777;GO:0055114;GO:0055114;GO:…	K04123	EC:1.14.14.107	COG2124	Q	Ent-kaurenoic acid oxidase 1[Source:UniProtKB/Swiss-Prot;Acc:O23051]	839311	O23051;Q0WPQ3
AT1G05170	1	1490974	1494248	-	2358	B3GALT2	GO:0000139;GO:0000139;GO:0005783;GO:0005783;GO:0005794;GO:0005794;GO:0005794;GO:0005794;GO:0006486;GO:0006486;GO:0006486;GO:0006486;GO:0008378;GO:0008378;GO:0016020;GO:0016020;GO:0016020;GO:0016021;GO:0016021;GO:0016740;GO:0016757;GO:0000139;GO:0000139;GO:0005794;GO:0006486;GO:0006486;GO:0008378;GO:0008378;GO:0016020;GO:0016020;GO:0016020;GO:0016021;GO:0016021;GO:0016740;GO:0016757;	K20855	EC:2.4.1.-	NOG257680	-	Hexosyltransferase (Fragment)[Source:UniProtKB/TrEMBL;Acc:W8Q3U9]	839292	A8MRC7;W8Q3U9
AT1G05180	1	1498114	1501953	-	2169	AXR1	GO:0008641;GO:0008641;GO:0019781;GO:0019781;GO:0045116;GO:0045116;GO:0000166;GO:0000166;GO:0005515;GO:0005634;GO:0005634;GO:0005737;GO:0005737;GO:0005829;GO:0005829;GO:0006281;GO:0006281;GO:0007131;GO:0007131;GO:0008641;GO:0008641;GO:0009414;GO:0009414;GO:0009734;GO:0009734;GO:0009734;GO:0009735;GO:0009735;GO:0009965;GO:0009965;GO:0010252;GO:0010252;GO:0019781;GO:0019781;GO:0019781;GO:0019781;GO:…	K04532	-	COG0476	H	NEDD8-activating enzyme E1 regulatory subunit[Source:UniProtKB/TrEMBL;Acc:A0A178WFT2]	839286	P42744;A0A178WFT2
AT1G05190	1	1502251	1503853	-	1051	RPL6	GO:0003723;GO:0003723;GO:0003735;GO:0003735;GO:0003735;GO:0003735;GO:0005622;GO:0005622;GO:0005840;GO:0005840;GO:0005840;GO:0006412;GO:0006412;GO:0009507;GO:0009507;GO:0009507;GO:0009536;GO:0009570;GO:0009570;GO:0009735;GO:0009735;GO:0009793;GO:0009793;GO:0009941;GO:0009941;GO:0016020;GO:0016020;GO:0019843;GO:0019843;GO:0019843;GO:0030529;	K02933	-	COG0097	J	50S ribosomal protein L6, chloroplastic[Source:UniProtKB/Swiss-Prot;Acc:O23049]	839273	O23049;A0A178W979
AT1G05200	1	1504941	1509152	+	3783	GLR3.4	GO:0004970;GO:0004970;GO:0006811;GO:0016020;GO:0016020;GO:0016020;GO:0016021;GO:0016021;GO:0035235;GO:0004970;GO:0004970;GO:0005234;GO:0006811;GO:0016020;GO:0016020;GO:0016020;GO:0016021;GO:0016021;GO:0035235;GO:0060079;GO:0004970;GO:0004970;GO:0005262;GO:0005262;GO:0005515;GO:0005886;GO:0005886;GO:0005886;GO:0005886;GO:0006811;GO:0006816;GO:0006816;GO:0006816;GO:0008066;GO:0008066;GO:0009507;GO:…	K05387	-	NOG316680	-	Glutamate receptor[Source:UniProtKB/TrEMBL;Acc:Q53YX3]	839268	Q8GXJ4;Q53YX3
AT1G05205	1	1509103	1510341	-	617	-	GO:0016301;GO:0016301;GO:0016310;	-	-	NOG276859	-	At1g05205 [Source:UniProtKB/TrEMBL;Acc:Q8LG56]"	839266	Q8LG56
AT1G05210	1	1510404	1511683	+	770	-	GO:0005783;GO:0008150;GO:0016020;GO:0016021;GO:0016021;	-	-	NOG292508	-	At1g05210 [Source:UniProtKB/TrEMBL;Acc:O23047]"	839261	O23047;A0A178W8R1
AT1G05220	1	1511895	1512842	+	717	-	GO:0005783;GO:0008150;GO:0016020;GO:0016021;GO:0016021;	-	-	euNOG39258	S	Transmembrane protein 97, Putative[Source:UniProtKB/TrEMBL;Acc:O23046]	839258	O23046
AT1G05230	1	1512896	1518900	-	4132	HDG2	GO:0003677;GO:0003677;GO:0003677;GO:0005634;GO:0005634;GO:0006355;GO:0006355;GO:0008289;GO:0008289;GO:0043565;GO:0043565;GO:0003677;GO:0003677;GO:0003677;GO:0003700;GO:0003700;GO:0005515;GO:0005634;GO:0005634;GO:0006351;GO:0006355;GO:0006355;GO:0006355;GO:0008289;GO:0008289;GO:0010090;GO:0010090;GO:0043565;GO:0043565;GO:0048497;GO:0048497;GO:0003677;GO:0003677;GO:0003677;GO:0003700;GO:0003700;GO:…	-	-	NOG261733	-	AT1G05230 protein[Source:UniProtKB/TrEMBL;Acc:B9DFH8]	839256	Q94C37;B9DFH8
AT1G05240	1	1520278	1523023	+	2478	PER2	GO:0004601;GO:0004601;GO:0004601;GO:0004601;GO:0004601;GO:0005576;GO:0005576;GO:0006979;GO:0006979;GO:0006979;GO:0009505;GO:0009505;GO:0009505;GO:0009506;GO:0009506;GO:0009506;GO:0009664;GO:0009664;GO:0009664;GO:0009808;GO:0009808;GO:0016491;GO:0020037;GO:0020037;GO:0020037;GO:0042744;GO:0042744;GO:0042744;GO:0046872;GO:0046872;GO:0055114;GO:0055114;GO:0055114;GO:0098869;	K00430	EC:1.11.1.7	NOG237173	-	Peroxidase 1 [Source:UniProtKB/Swiss-Prot;Acc:P0DI10]	839237	P0DI10;Q67Z07
AT1G05250	1	1525601	1527360	-	1492	PER2	GO:0004601;GO:0004601;GO:0004601;GO:0004601;GO:0004601;GO:0005576;GO:0005576;GO:0006979;GO:0006979;GO:0006979;GO:0009505;GO:0009505;GO:0009505;GO:0009506;GO:0009506;GO:0009506;GO:0009664;GO:0009664;GO:0009664;GO:0009808;GO:0009808;GO:0016491;GO:0020037;GO:0020037;GO:0020037;GO:0042744;GO:0042744;GO:0042744;GO:0046872;GO:0046872;GO:0055114;GO:0055114;GO:0055114;GO:0098869;	K00430	EC:1.11.1.7	NOG237173	-	Peroxidase 1 [Source:UniProtKB/Swiss-Prot;Acc:P0DI10]	838206	P0DI10;Q67Z07
AT1G05260	1	1529767	1531484	+	1254	PER3	GO:0004601;GO:0004601;GO:0004601;GO:0004601;GO:0004601;GO:0005576;GO:0005576;GO:0005783;GO:0005783;GO:0006979;GO:0006979;GO:0006979;GO:0009269;GO:0009269;GO:0009409;GO:0009409;GO:0009505;GO:0009505;GO:0009506;GO:0009506;GO:0009664;GO:0016491;GO:0020037;GO:0020037;GO:0020037;GO:0042538;GO:0042538;GO:0042744;GO:0042744;GO:0042744;GO:0046872;GO:0046872;GO:0055114;GO:0055114;GO:0055114;GO:0098869;	K00430	EC:1.11.1.7	NOG242082	-	Peroxidase [Source:UniProtKB/TrEMBL;Acc:Q0WSR2]"	837028	O23044;Q0WSR2
AT1G05270	1	1531641	1534767	-	1743	-	GO:0016020;GO:0016021;GO:0031307;GO:0031307;GO:0031307;	-	-	COG1916	S	At1g05270 [Source:UniProtKB/TrEMBL;Acc:Q8GXY6]"	837027	Q8GXY6
AT1G05280	1	1534830	1537602	-	2299	-	GO:0016020;GO:0016021;GO:0016021;GO:0008375;GO:0008375;GO:0016020;GO:0016021;GO:0016021;	-	-	-	-	Protein of unknown function (DUF604)[Source:TAIR;Acc:AT1G05280]	837026	F4I8P5
AT1G05290	1	1539152	1540562	-	1126	-	GO:0003700;GO:0003700;GO:0005515;GO:0005634;GO:0005634;GO:0006355;GO:0006355;	-	-	-	-	CCT motif family protein[Source:UniProtKB/TrEMBL;Acc:Q1PFY3]	837025	Q1PFY3
AT1G05291	1	1541348	1542432	-	724	-	GO:0003674;GO:0008150;GO:0016020;GO:0016021;GO:0016021;	-	-	NOG249548	-	GPI inositol-deacylase C, putative (DUF1218)[Source:UniProtKB/TrEMBL;Acc:O23040]	6240483	O23040;A0A178WE36
AT1G05300	1	1544927	1547849	-	2178	ZIP5	GO:0005385;GO:0005385;GO:0005385;GO:0005886;GO:0005886;GO:0005886;GO:0006811;GO:0006829;GO:0016020;GO:0016020;GO:0016020;GO:0016021;GO:0016021;GO:0016021;GO:0030001;GO:0030001;GO:0046873;GO:0046873;GO:0055085;GO:0055085;GO:0071577;GO:0071577;GO:0071577;GO:0005385;GO:0005385;GO:0006811;GO:0016020;GO:0016020;GO:0016020;GO:0016021;GO:0016021;GO:0016021;GO:0030001;GO:0030001;GO:0046873;GO:0046873;GO:…	K14709	-	NOG306665	-	Zinc transporter 5 [Source:UniProtKB/Swiss-Prot;Acc:O23039]	837029	O23039
AT1G05310	1	1550503	1552587	-	1447	PME8	GO:0005576;GO:0005576;GO:0005618;GO:0005618;GO:0005618;GO:0016787;GO:0030599;GO:0030599;GO:0030599;GO:0030599;GO:0042545;GO:0042545;GO:0042545;GO:0045330;GO:0045330;GO:0045490;GO:0045490;GO:0045490;GO:0071555;	-	-	COG4677	G	Probable pectinesterase 8 [Source:UniProtKB/Swiss-Prot;Acc:O23038]	837030	O23038
AT1G05320	1	1553568	1557848	+	3412	-	GO:0003674;GO:0016020;GO:0016021;GO:0016021;GO:0003674;GO:0016020;GO:0016021;GO:0016021;GO:0003674;GO:0016020;GO:0016021;GO:0016021;GO:0003674;GO:0016020;GO:0016021;GO:0016021;GO:0003674;GO:0016020;GO:0016021;GO:0016021;GO:0003674;GO:0016020;GO:0016021;GO:0016021;GO:0003674;GO:0016020;GO:0016021;GO:0016021;	-	-	-	-	FUNCTIONS IN: molecular_function unknown; INVOLVEDIN: biological_process unknown; LOCATED IN:cellular_component unknown; EXPRESSED IN: fruit, egg cell;CONTAINS InterPro DOMAIN/s: Prefoldin(InterPro:IPR009053); BEST Arabidopsis thaliana protein m/.../s: unknown protein (TAIR:AT2G32240.1); Has 267650Blast hits to 119772 proteins in 3899 species: Archae -3706; Bacteria - 62589; Metazoa - 106546; Fun…	837031	F4I8Q1
AT1G05330	1	1558058	1558745	+	688	-	GO:0008150;	-	-	NOG255141	-	YUP8H12.5 [Source:UniProtKB/TrEMBL;Acc:O23036]"	837032	O23036;A0A178WMP4
AT1G05340	1	1558778	1559917	-	791	-	GO:0003006;GO:0005634;GO:0005634;GO:0005737;GO:0005737;GO:0005886;GO:0005886;GO:0008150;	-	-	NOG324949	-	Cysteine-rich TM module stress tolerance protein[Source:UniProtKB/TrEMBL;Acc:O23035]	837033	O23035;A0A178W1D8
AT1G05350	1	1560678	1564409	-	1913	-	GO:0000166;GO:0005524;GO:0005524;GO:0005737;GO:0005737;GO:0005829;GO:0005829;GO:0005829;GO:0008641;GO:0008641;GO:0032446;GO:0046872;GO:0046872;GO:0071566;GO:0071566;GO:0071569;GO:0071569;	K12164	-	COG0476	H	Ubiquitin-like modifier-activating enzyme 5[Source:UniProtKB/Swiss-Prot;Acc:O23034]	837034	O23034
AT1G05360	1	1564491	1567508	+	2354	KMS2	GO:0000407;GO:0000407;GO:0005783;GO:0005783;GO:0005783;GO:0005783;GO:0005789;GO:0005789;GO:0006887;GO:0006887;GO:0007029;GO:0007029;GO:0007030;GO:0007030;GO:0010256;GO:0010256;GO:0016020;GO:0016020;GO:0016021;GO:0016021;GO:0016192;GO:0016192;GO:0016236;GO:0016236;GO:0016020;GO:0016021;GO:0016021;GO:0016020;GO:0016021;GO:0016021;	-	-	-	-	Vacuole membrane protein KMS2[Source:UniProtKB/Swiss-Prot;Acc:F4I8Q7]	837035	F4I8Q7
AT1G05370	1	1569147	1572469	-	1714	-	GO:0008150;GO:0016020;GO:0016021;	-	-	-	-	Sec14p-like phosphatidylinositol transfer familyprotein [Source:UniProtKB/TrEMBL;Acc:F4I8Q8]	-	-
AT1G05380	1	1576822	1582672	+	4308	-	GO:0016740;GO:0016746;GO:0016746;GO:0046872;GO:0046872;GO:0016740;GO:0016746;GO:0016746;GO:0046872;GO:0046872;GO:0016740;GO:0016746;GO:0016746;GO:0046872;GO:0046872;	-	-	-	-	Acyl-CoA N-acyltransferase with RING/FYVE/PHD-typezinc finger protein [Source:UniProtKB/TrEMBL;Acc:Q9ZW00]	837039	Q9ZW00
AT1G05385	1	1582671	1583760	-	887	PSB27-2	GO:0010207;GO:0010207;GO:0009507;GO:0009507;GO:0009507;GO:0009536;GO:0009543;GO:0009543;GO:0009543;GO:0009543;GO:0009579;GO:0010207;GO:0010207;GO:0010207;GO:0010207;	-	-	-	-	Psb27-H1 [Source:UniProtKB/TrEMBL;Acc:A0A178WJM6]"	837040	Q9ZVZ9;A0A178WJM6
AT1G05400	1	1584073	1585421	+	996	-	GO:0005777;GO:0008150;GO:0010468;GO:0005777;GO:0008150;GO:0010468;	-	-	-	-	Putative uncharacterized protein[Source:UniProtKB/TrEMBL;Acc:Q5XVL8]	837041	Q5XVL8;A0A178W5I9
AT1G05410	1	1585371	1587794	-	1758	-	GO:0003674;GO:0008150;	-	-	-	-	At1g05410/T25N20_5[Source:UniProtKB/TrEMBL;Acc:Q8VZE5]	837042	B9DGV7
AT1G05420	1	1589973	1591012	+	1040	ATOFP12	GO:0005634;GO:0006351;GO:0006351;GO:0006355;GO:0045892;GO:0045892;GO:0045892;GO:0045892;GO:0005634;GO:0005634;GO:0006351;GO:0006351;GO:0006355;GO:0045892;GO:0045892;GO:0045892;GO:0045892;	-	-	-	-	ovate family protein 12[Source:TAIR;Acc:AT1G05420]	837043	F4I8R6;A0A178WNG4
AT1G05430	1	1594053	1595923	-	1176	-	GO:0005575;GO:0008150;	-	-	NOG311864	-	Uncharacterized protein At1g05430[Source:UniProtKB/TrEMBL;Acc:Q8LC42]	837044	Q8LC42
AT1G05440	1	1596007	1597940	-	1619	-	GO:0005783;GO:0016020;GO:0016021;GO:0016021;GO:0016853;GO:0016853;	-	-	NOG240647	-	C-8 sterol isomerase[Source:UniProtKB/TrEMBL;Acc:Q9ZVZ4]	837045	Q9ZVZ4
AT1G05450	1	1599876	1601214	+	927	-	GO:0006508;GO:0008233;GO:0008233;GO:0031225;GO:0031225;	-	-	-	-	Bifunctional inhibitor/lipid-transfer protein/seedstorage 2S albumin superfamily protein[Source:UniProtKB/TrEMBL;Acc:Q1G2Y5]	837046	Q8LBJ6
AT1G05460	1	1601148	1605034	-	3382	SDE3	GO:0000166;GO:0003723;GO:0003724;GO:0003724;GO:0004386;GO:0005515;GO:0005524;GO:0005524;GO:0005737;GO:0005829;GO:0005829;GO:0009616;GO:0009616;GO:0016787;GO:0031047;GO:0035194;GO:0035194;GO:0035194;GO:0043186;GO:0043186;GO:0016787;GO:0016787;	K18422	EC:3.6.4.13	COG1112	L	Probable RNA helicase SDE3 [Source:UniProtKB/Swiss-Prot;Acc:Q8GYD9]	837047	Q8GYD9
AT1G05470	1	1607202	1611840	-	3568	IP5P6	GO:0004439;GO:0004439;GO:0004439;GO:0005515;GO:0005622;GO:0005622;GO:0009737;GO:0009737;GO:0009738;GO:0009738;GO:0010051;GO:0010051;GO:0010067;GO:0010067;GO:0010305;GO:0010305;GO:0010588;GO:0010588;GO:0016787;GO:0016787;GO:0030154;GO:0030154;GO:0032957;GO:0032957;GO:0034485;GO:0034485;GO:0034485;GO:0046030;GO:0046030;GO:0046855;GO:0046855;GO:0046856;GO:0046856;GO:0046856;GO:0046856;GO:0048016;GO:…	-	-	COG5411	T	CVP2 [Source:UniProtKB/TrEMBL;Acc:A0A178WIE4]"	837048	Q9LR47;A0A178WIE4
AT1G05490	1	1618504	1623489	-	4735	CLSY3	GO:0000166;GO:0003677;GO:0003677;GO:0004386;GO:0004386;GO:0005524;GO:0005524;GO:0005524;GO:0005634;GO:0005634;GO:0016787;GO:1900370;GO:1900370;	K10875	EC:3.6.4.-	COG0553	L	SNF2 domain-containing protein CLASSY 3[Source:UniProtKB/Swiss-Prot;Acc:F4I8S3]	837051	F4I8S3
AT1G05500	1	1624919	1629289	+	2247	SYT5	GO:0005783;GO:0005783;GO:0005783;GO:0005886;GO:0005886;GO:0006869;GO:0006869;GO:0008150;GO:0008289;GO:0008289;GO:0008289;GO:0009506;GO:0009506;GO:0012505;GO:0012505;GO:0016020;GO:0016021;GO:0016021;GO:0046872;GO:0046872;GO:0006869;GO:0006869;GO:0008289;GO:0008289;GO:0008289;GO:0016020;GO:0016021;GO:0016021;	-	-	COG5038	R	Synaptotagmin-5 [Source:UniProtKB/Swiss-Prot;Acc:Q8L706]	837052	Q8L706
AT1G05510	1	1629446	1630863	+	980	OBAP1A	GO:0005811;GO:0005811;GO:0005811;GO:0009737;GO:0009737;GO:0009793;GO:0009793;GO:0010344;GO:0010344;GO:0019915;GO:0019915;	-	-	NOG05920	-	Oil body-associated protein 1A[Source:UniProtKB/Swiss-Prot;Acc:Q9ZVY7]	837053	Q9ZVY7;A0A178WID0
AT1G05520	1	1630849	1636018	-	2944	-	GO:0000139;GO:0000139;GO:0003400;GO:0003400;GO:0005096;GO:0005096;GO:0005515;GO:0005737;GO:0005783;GO:0005783;GO:0005783;GO:0005789;GO:0005789;GO:0005829;GO:0005829;GO:0006886;GO:0006886;GO:0006888;GO:0006888;GO:0007030;GO:0007030;GO:0008270;GO:0008270;GO:0008270;GO:0008360;GO:0008360;GO:0012507;GO:0015031;GO:0016020;GO:0016192;GO:0016236;GO:0016236;GO:0030127;GO:0030127;GO:0030127;GO:0031410;GO:…	K14006	-	COG5047	U	At1g05520/T25N20_16[Source:UniProtKB/TrEMBL;Acc:Q8H0S3]	837054	Q8H0S3;A0A178W7U4
AT1G05530	1	1636249	1637914	-	1666	UGT75B2	GO:0005794;GO:0005794;GO:0008152;GO:0008194;GO:0008194;GO:0016740;GO:0016757;GO:0016758;GO:0016758;GO:0035251;GO:0035251;GO:0043231;GO:0043231;GO:0047215;GO:0047215;GO:0080043;GO:0080043;GO:0080044;GO:0080044;	K13692	EC:2.4.1.121	NOG309145	-	UGT75B2 [Source:UniProtKB/TrEMBL;Acc:A0A384L0M1]"	837055	Q9ZVY5;W8Q7E6;A0A384L0M1
AT1G05540	1	1639223	1640879	+	1472	-	-	-	-	NOG249325	-	T25N20.19 [Source:UniProtKB/TrEMBL;Acc:Q9ZVY4]"	837056	A0A384LIC6;A0A178WJ75
AT1G05550	1	1640959	1643917	-	1858	-	GO:0016020;GO:0016021;	-	-	-	-	Protein of unknown function (DUF295)[Source:TAIR;Acc:AT1G05550]	837057	F4I8T1
AT1G05560	1	1645300	1647435	-	2136	UGT1	GO:0005515;GO:0005737;GO:0005794;GO:0005856;GO:0008152;GO:0008194;GO:0009524;GO:0009524;GO:0009751;GO:0009920;GO:0016740;GO:0016757;GO:0016758;GO:0016758;GO:0035251;GO:0046482;GO:0047215;GO:0048471;GO:0080002;GO:0080043;GO:0080044;GO:0005515;GO:0005737;GO:0005794;GO:0005794;GO:0005856;GO:0005856;GO:0008152;GO:0008194;GO:0008194;GO:0008194;GO:0009524;GO:0009524;GO:0009524;GO:0009751;GO:0009751;GO:…	K13692	EC:2.4.1.121	NOG324953	-	UDP-glucosyltransferase 75B1[Source:TAIR;Acc:AT1G05560]	837058	Q9LR44;W8QPC2;A0A384LJH7
AT1G05570	1	1647575	1659611	-	6916	CALS1	GO:0000148;GO:0000148;GO:0003843;GO:0003843;GO:0003843;GO:0005886;GO:0005886;GO:0005886;GO:0006075;GO:0006075;GO:0008360;GO:0008360;GO:0009504;GO:0009504;GO:0009506;GO:0009506;GO:0016020;GO:0016020;GO:0016020;GO:0016021;GO:0016021;GO:0016740;GO:0016757;GO:0071555;GO:0071555;GO:0000148;GO:0000148;GO:0003843;GO:0003843;GO:0003843;GO:0005886;GO:0005886;GO:0005886;GO:0006075;GO:0006075;GO:0008360;GO:…	K11000	EC:2.4.1.-	NOG307043	-	Callose synthase 1 [Source:UniProtKB/Swiss-Prot;Acc:Q9AUE0]	837059	Q9AUE0
AT1G05575	1	1661550	1662259	-	710	-	GO:0005783;GO:0005783;GO:0009061;GO:0009061;GO:0016021;GO:0016021;	-	-	NOG283261	-	Transmembrane protein[Source:UniProtKB/TrEMBL;Acc:Q8LC91]	837061	Q8LC91;A0A178WCQ9
AT1G05577	1	1662352	1664398	-	1520	-	GO:0003674;GO:0005575;GO:0008150;	-	-	NOG287849	-	F3F20.2 protein[Source:UniProtKB/TrEMBL;Acc:Q9SYJ8]	837062	Q9SYJ8;A0A178VZT8
AT1G05580	1	1665356	1668924	-	2976	CHX23	GO:0005451;GO:0005451;GO:0005783;GO:0005783;GO:0005783;GO:0005789;GO:0005789;GO:0006811;GO:0006812;GO:0006812;GO:0006813;GO:0006813;GO:0006813;GO:0006814;GO:0006814;GO:0006885;GO:0006885;GO:0009507;GO:0009536;GO:0010183;GO:0010183;GO:0012505;GO:0012505;GO:0015297;GO:0015299;GO:0015299;GO:0016020;GO:0016021;GO:0016021;GO:0016021;GO:0031969;GO:0031969;GO:0055085;GO:0055085;GO:0071805;GO:0071805;GO:…	-	-	COG0475	P	Cation/H(+) antiporter 23, chloroplastic[Source:UniProtKB/Swiss-Prot;Acc:Q8VYD4]	837063	Q8VYD4;A0A178W5S7
AT1G05590	1	1669350	1671902	+	2480	HEXO2	GO:0004553;GO:0004553;GO:0004563;GO:0004563;GO:0004563;GO:0004563;GO:0005886;GO:0005886;GO:0005886;GO:0005975;GO:0005975;GO:0008152;GO:0015929;GO:0015929;GO:0016020;GO:0016787;GO:0016798;GO:0035251;GO:0035251;GO:0102148;GO:0102148;GO:0004553;GO:0004553;GO:0004563;GO:0004563;GO:0004563;GO:0004563;GO:0005886;GO:0005886;GO:0005886;GO:0005975;GO:0005975;GO:0008152;GO:0015929;GO:0015929;GO:0016020;GO:…	K12373	EC:3.2.1.52	COG3525	G	Beta-hexosaminidase 2 [Source:UniProtKB/Swiss-Prot;Acc:Q9SYK0]	837064	Q9SYK0
AT1G05600	1	1671916	1673923	+	1849	-	GO:0003723;GO:0004519;GO:0005515;GO:0005739;GO:0005739;GO:0009451;GO:0043231;GO:0090305;GO:0003723;GO:0004519;GO:0005515;GO:0005739;GO:0005739;GO:0009451;GO:0043231;GO:0090305;GO:0003723;GO:0004519;GO:0005515;GO:0005739;GO:0005739;GO:0009451;GO:0043231;GO:0090305;	-	-	NOG331676	-	Pentatricopeptide repeat-containing proteinAt1g05600 [Source:UniProtKB/Swiss-Prot;Acc:Q9SYK1]	837065	Q9SYK1
AT1G05610	1	1673861	1676077	-	1626	APS2	GO:0000166;GO:0005524;GO:0005524;GO:0005978;GO:0005978;GO:0008878;GO:0008878;GO:0009058;GO:0009058;GO:0009507;GO:0009507;GO:0009536;GO:0016779;GO:0016779;GO:0005978;GO:0005978;GO:0008878;GO:0008878;GO:0009058;GO:0009058;GO:0016779;GO:0016779;	K00975	EC:2.7.7.27	-	-	ADP-glucose pyrophosphorylase small subunit 2[Source:TAIR;Acc:AT1G05610]	837066	F4I8U2
AT1G05615	1	1677507	1678270	-	519	-	GO:0003677;GO:0003677;GO:0005634;GO:0005634;GO:0006351;GO:0006355;	-	-	-	-	Putative B3 domain-containing protein At1g05615[Source:UniProtKB/Swiss-Prot;Acc:F4I8U3]	837067	F4I8U3
AT1G05620	1	1678881	1681710	+	1752	URH2	GO:0005737;GO:0005829;GO:0005829;GO:0005829;GO:0006148;GO:0006148;GO:0006152;GO:0006152;GO:0008152;GO:0008477;GO:0008477;GO:0010150;GO:0010150;GO:0016787;GO:0016798;GO:0035251;GO:0035251;GO:0045437;GO:0045437;GO:0047724;GO:0047724;	-	-	COG1957	F	Probable uridine nucleosidase 2[Source:UniProtKB/Swiss-Prot;Acc:Q8LAC4]	837068	Q8LAC4
AT1G05630	1	1682224	1687363	+	4079	AT5PTASE13	GO:0005515;GO:0016020;GO:0016021;GO:0016787;GO:0046856;GO:0046856;GO:0004445;GO:0004445;GO:0005515;GO:0005634;GO:0005634;GO:0005634;GO:0005634;GO:0007584;GO:0007584;GO:0007584;GO:0009611;GO:0009611;GO:0009611;GO:0009630;GO:0009630;GO:0009630;GO:0009637;GO:0009637;GO:0009637;GO:0009737;GO:0009737;GO:0009737;GO:0009743;GO:0009743;GO:0009846;GO:0009846;GO:0009846;GO:0010087;GO:0010087;GO:0010087;GO:…	-	-	COG5411	T	Endonuclease/exonuclease/phosphatase family protein[Source:TAIR;Acc:AT1G05630]	837069	Q9SYK4
AT1G05640	1	1687436	1689955	-	2338	-	GO:0003674;GO:0005515;GO:0008150;GO:0016020;GO:0016021;GO:0016021;	-	-	COG0666	R	Ankyrin repeat family protein[Source:UniProtKB/TrEMBL;Acc:Q9SYK5]	837070	Q9SYK5
AT1G05650	1	1690002	1692179	-	1500	-	GO:0004650;GO:0004650;GO:0004650;GO:0005576;GO:0005576;GO:0005975;GO:0005975;GO:0008152;GO:0016787;GO:0016798;GO:0016829;GO:0016829;GO:0071555;GO:0071555;	K01184	EC:3.2.1.15	COG5434	M	F3F20.10 protein[Source:UniProtKB/TrEMBL;Acc:Q9SYK6]	837072	Q9SYK6
AT1G05660	1	1694070	1696191	-	1534	-	GO:0004650;GO:0004650;GO:0004650;GO:0005576;GO:0005576;GO:0005975;GO:0005975;GO:0008152;GO:0016787;GO:0016798;GO:0016829;GO:0016829;GO:0071555;GO:0071555;	K01184	EC:3.2.1.15	COG5434	M	F3F20.11 protein[Source:UniProtKB/TrEMBL;Acc:Q9SYK7]	837073	Q9SYK7
AT1G05670	1	1697541	1701065	-	3419	-	GO:0003723;GO:0004519;GO:0005515;GO:0005739;GO:0005739;GO:0005739;GO:0005783;GO:0005783;GO:0005794;GO:0005794;GO:0009451;GO:0016740;GO:0016740;GO:0043231;GO:0090305;GO:0003723;GO:0004519;GO:0005515;GO:0005739;GO:0005739;GO:0005739;GO:0005783;GO:0005783;GO:0005794;GO:0005794;GO:0009451;GO:0016740;GO:0016740;GO:0043231;GO:0090305;GO:0003723;GO:0004519;GO:0005515;GO:0005739;GO:0005739;GO:0005739;GO:…	-	-	NOG301104	-	Glycosyltransferase (Fragment)[Source:UniProtKB/TrEMBL;Acc:A0A068FPW3]	837074	Q0WVK7;A0A384KTG9;A0A068FPW3
AT1G05675	1	1701116	1702749	-	1493	UGT74E1	GO:0008152;GO:0008194;GO:0008194;GO:0016740;GO:0016757;GO:0016758;GO:0016758;GO:0043231;GO:0043231;GO:0080043;GO:0080043;GO:0080044;GO:0080044;	-	-	-	-	Glycosyltransferase (Fragment)[Source:UniProtKB/TrEMBL;Acc:A0A1W6AJW6]	10723139	P0C7P7;A0A1W6AJW6
AT1G05680	1	1703002	1704838	-	1755	UGT74E2	GO:0008152;GO:0008194;GO:0008194;GO:0010016;GO:0010016;GO:0016740;GO:0016757;GO:0016758;GO:0016758;GO:0035251;GO:0035251;GO:0042631;GO:0042631;GO:0043231;GO:0043231;GO:0052638;GO:0052638;GO:0070301;GO:0070301;GO:0071215;GO:0071215;GO:0071475;GO:0071475;GO:0080024;GO:0080024;GO:0080043;GO:0080043;GO:0080044;GO:0080044;GO:0080167;GO:0080167;	-	-	NOG300117	-	Glycosyltransferase (Fragment)[Source:UniProtKB/TrEMBL;Acc:A0A0K1SBE8]	837075	Q9SYK9;A0A0K1SBE8
AT1G05690	1	1706736	1709360	+	1948	BT3	GO:0003712;GO:0003712;GO:0004402;GO:0004402;GO:0005515;GO:0005516;GO:0005516;GO:0005634;GO:0005634;GO:0005737;GO:0006355;GO:0006355;GO:0006355;GO:0008270;GO:0008270;GO:0009409;GO:0009409;GO:0009553;GO:0009553;GO:0009555;GO:0009555;GO:0009651;GO:0009651;GO:0009723;GO:0009723;GO:0009751;GO:0009751;GO:0016567;GO:0016567;GO:0016573;GO:0019005;GO:0030162;GO:0031625;GO:0042542;GO:0042542;GO:0042787;GO:…	-	-	NOG290116	-	BTB/POZ and TAZ domain-containing protein 3[Source:UniProtKB/Swiss-Prot;Acc:Q9SYL0]	837076	Q9SYL0
AT1G05700	1	1709673	1713474	+	3004	-	GO:0000166;GO:0004672;GO:0004672;GO:0004674;GO:0004674;GO:0005515;GO:0005515;GO:0005524;GO:0005524;GO:0005524;GO:0006468;GO:0006468;GO:0016020;GO:0016021;GO:0016021;GO:0016301;GO:0016310;GO:0016740;GO:0000166;GO:0004672;GO:0004672;GO:0004674;GO:0005515;GO:0005524;GO:0005524;GO:0005524;GO:0006468;GO:0006468;GO:0016020;GO:0016021;GO:0016021;GO:0016301;GO:0016310;	-	-	COG0515	T	Leucine-rich repeat transmembrane protein kinaseprotein [Source:TAIR;Acc:AT1G05700]	837077	C0LGD6
AT1G05710	1	1714818	1717290	+	2163	-	GO:0003677;GO:0003677;GO:0046983;GO:0046983;GO:0003700;GO:0006355;GO:0046983;GO:0046983;GO:0001228;GO:0001228;GO:0003677;GO:0003677;GO:0003700;GO:0003700;GO:0005515;GO:0005634;GO:0005634;GO:0005634;GO:0006351;GO:0006355;GO:0006355;GO:0045944;GO:0046983;GO:0046983;GO:0003677;GO:0003677;GO:0046983;GO:0046983;GO:0003677;GO:0003677;GO:0046983;GO:0046983;GO:0003700;GO:0006355;GO:0046983;GO:0046983;GO:…	-	-	-	-	-	837078	Q7XJU2;A0A178W7Z9
AT1G05720	1	1717389	1718909	-	840	-	GO:0008150;	-	-	NOG243434	-	Selenoprotein family protein[Source:UniProtKB/TrEMBL;Acc:Q8GWP6]	837079	Q8GWP6;A0A178W3Q1
AT1G05730	1	1718555	1720587	+	1463	-	GO:0008150;	-	-	-	-	FAM136A-like protein (DUF842)[Source:UniProtKB/TrEMBL;Acc:Q5BQ23]	837080	A0A1P8AV61
AT1G05740	1	1720593	1721309	+	519	-	GO:0008150;	-	-	NOG252513	-	F3F20.19 protein[Source:UniProtKB/TrEMBL;Acc:Q9SYL5]	837081	Q9SYL5
AT1G05750	1	1721509	1724734	+	3226	PDE247	GO:0003723;GO:0004519;GO:0005515;GO:0005515;GO:0009451;GO:0009451;GO:0009451;GO:0009507;GO:0009507;GO:0009507;GO:0009507;GO:0009536;GO:0090305;GO:0003723;GO:0004519;GO:0005515;GO:0005515;GO:0009451;GO:0009451;GO:0009451;GO:0009507;GO:0009507;GO:0009507;GO:0009507;GO:0009536;GO:0090305;	-	-	NOG296548	-	Pentatricopeptide repeat-containing proteinAt1g05750, chloroplastic [Source:UniProtKB/Swiss-Prot;Acc:Q9MA50]	837083	Q9MA50
AT1G05760	1	1723734	1724534	-	682	RTM1	GO:0005515;GO:0005737;GO:0005737;GO:0006952;GO:0009615;GO:0009615;GO:0030246;GO:0030246;GO:0030246;GO:0043621;GO:0043621;GO:0046741;GO:0046741;GO:0051607;GO:0051607;GO:0030246;GO:0030246;GO:0030246;	-	-	NOG242027	-	Mannose-binding lectin superfamily protein[Source:TAIR;Acc:AT1G05760]	837084	Q9SE37
AT1G05770	1	1725388	1726321	-	785	JAL2	GO:0030246;GO:0030246;	-	-	NOG242027	-	Jacalin-related lectin 2 [Source:UniProtKB/Swiss-Prot;Acc:Q9MA49]	837085	Q9MA49
AT1G05780	1	1726558	1728520	+	864	-	GO:0005773;GO:0005783;GO:0005789;GO:0005789;GO:0005789;GO:0012507;GO:0012507;GO:0016020;GO:0016021;GO:0016021;GO:0031410;GO:0033116;GO:0033116;GO:0070072;GO:0070072;GO:0070072;GO:0070072;	-	-	NOG276379	-	Vacuolar ATPase assembly integral membrane proteinVMA21 homolog [Source:UniProtKB/TrEMBL;Acc:Q58G56]	837086	Q58G56
AT1G05783	1	1728658	1729789	-	550	-	-	-	-	-	-	-	28716374	A0A1P8AQA7
AT1G05785	1	1730242	1732657	+	1967	-	GO:0016020;GO:0016021;GO:0016021;GO:0016192;GO:0016192;GO:0016020;GO:0016021;GO:0016021;GO:0016192;GO:0016192;GO:0016020;GO:0016021;GO:0016021;GO:0016192;GO:0016192;GO:0016020;GO:0016021;GO:0016021;GO:0016192;GO:0016192;GO:0016020;GO:0016021;GO:0016021;GO:0016192;GO:0016192;GO:0016020;GO:0016021;GO:0016021;GO:0016192;GO:0016192;GO:0016020;GO:0016021;GO:0016021;GO:0016192;GO:0016192;	-	-	COG5120	U	Got1/Sft2-like vescicle transport protein family[Source:TAIR;Acc:AT1G05785]	837087	A0A1P8AP61
AT1G05790	1	1732802	1737583	+	2640	-	GO:0006629;GO:0006629;GO:0016020;GO:0016021;GO:0016021;GO:0016787;GO:0016787;GO:0006629;GO:0006629;GO:0016020;GO:0016021;GO:0016021;GO:0016787;GO:0016787;GO:0006629;GO:0006629;GO:0016787;GO:0016787;GO:0006629;GO:0006629;GO:0016020;GO:0016021;GO:0016021;GO:0016787;GO:0016787;	-	-	NOG282961	-	lipase class 3 family protein[Source:TAIR;Acc:AT1G05790]	837088	Q0WQ61
AT1G05800	1	1741204	1742619	+	1416	DGL	GO:0004620;GO:0004620;GO:0005811;GO:0005811;GO:0006629;GO:0006629;GO:0006629;GO:0008970;GO:0008970;GO:0008970;GO:0008970;GO:0009507;GO:0009507;GO:0009507;GO:0009507;GO:0009536;GO:0009611;GO:0009611;GO:0009695;GO:0009695;GO:0009695;GO:0016042;GO:0016042;GO:0016787;GO:0030308;GO:0030308;GO:0047714;GO:0047714;GO:0047714;GO:0050832;GO:0050832;GO:0052739;GO:0052739;GO:0052740;GO:0052740;GO:0102549;GO:…	-	-	NOG291559	-	Galactolipase DONGLE, chloroplastic[Source:UniProtKB/Swiss-Prot;Acc:Q9MA46]	837089	Q9MA46
AT1G05805	1	1744444	1747734	+	1795	BHLH128	GO:0001046;GO:0001228;GO:0001228;GO:0003677;GO:0003700;GO:0003700;GO:0005515;GO:0005634;GO:0005634;GO:0005634;GO:0005829;GO:0005829;GO:0006351;GO:0006355;GO:0006355;GO:0006355;GO:0006366;GO:0010119;GO:0010119;GO:0044212;GO:0044212;GO:0045944;GO:0046983;GO:0046983;	-	-	NOG249421	-	Transcription factor bHLH128[Source:UniProtKB/Swiss-Prot;Acc:Q8H102]	837090	Q8H102;A0A178W6Y0
AT1G05810	1	1748259	1749526	+	1017	ARA	GO:0003924;GO:0003924;GO:0005525;GO:0005525;GO:0000166;GO:0003924;GO:0003924;GO:0003924;GO:0005525;GO:0005525;GO:0005525;GO:0005622;GO:0005622;GO:0005886;GO:0005886;GO:0006886;GO:0006886;GO:0015031;GO:0016020;GO:0032482;GO:0032482;	-	-	COG1100	R	RAB GTPase homolog A5E [Source:TAIR;Acc:AT1G05810]"	837091	P19892
AT1G05820	1	1749478	1754036	+	2723	SPPL5	GO:0004190;GO:0004190;GO:0005765;GO:0005765;GO:0005768;GO:0006508;GO:0006508;GO:0008233;GO:0010008;GO:0010008;GO:0016020;GO:0016021;GO:0016021;GO:0016021;GO:0016787;GO:0030660;GO:0030660;GO:0033619;GO:0033619;GO:0042500;GO:0042500;GO:0071458;GO:0071458;GO:0071556;GO:0071556;GO:0004190;GO:0004190;GO:0006508;GO:0016020;GO:0016021;GO:0016021;GO:0016021;GO:0004190;GO:0004190;GO:0006508;GO:0016020;GO:…	K09597	EC:3.4.23.-	NOG250196	-	Signal peptide peptidase-like 5[Source:UniProtKB/Swiss-Prot;Acc:Q9MA44]	837092	Q9MA44
AT1G05830	1	1754130	1761909	+	4258	ATX2	GO:0005515;GO:0005634;GO:0005634;GO:0005634;GO:0006325;GO:0006355;GO:0006355;GO:0008168;GO:0016569;GO:0016740;GO:0018024;GO:0032259;GO:0034968;GO:0042800;GO:0042800;GO:0046872;GO:0046872;GO:0051568;GO:0051568;GO:0005515;GO:0005634;GO:0005634;GO:0005634;GO:0006325;GO:0006355;GO:0006355;GO:0008168;GO:0016569;GO:0016740;GO:0018024;GO:0032259;GO:0042800;GO:0042800;GO:0046872;GO:0046872;GO:0051568;GO:…	-	-	COG5141	R	Histone-lysine N-methyltransferase ATX2[Source:UniProtKB/Swiss-Prot;Acc:P0CB22]	837093	P0CB22
AT1G05835	1	1762145	1762814	+	599	-	-	-	-	NOG276109	-	Uncharacterized protein At1g05835[Source:UniProtKB/Swiss-Prot;Acc:A8MS78]	5007665	A8MS78
AT1G05840	1	1762734	1766283	-	1700	-	GO:0004190;GO:0004190;GO:0004190;GO:0004190;GO:0006508;GO:0006508;GO:0006508;GO:0006508;GO:0008233;GO:0016787;GO:0030163;GO:0030163;GO:0031225;GO:0031225;	-	-	-	-	Eukaryotic aspartyl protease family protein[Source:UniProtKB/TrEMBL;Acc:F4IAD5]	837094	F4IAD5
AT1G05850	1	1766503	1768837	-	1905	CTL1	GO:0004568;GO:0004568;GO:0005576;GO:0005794;GO:0005794;GO:0005975;GO:0005975;GO:0006032;GO:0006032;GO:0007275;GO:0009408;GO:0009408;GO:0009414;GO:0009414;GO:0009651;GO:0009651;GO:0009735;GO:0009735;GO:0009825;GO:0009825;GO:0009873;GO:0009873;GO:0010053;GO:0010053;GO:0010167;GO:0010167;GO:0010337;GO:0010337;GO:0016998;GO:0016998;GO:0030244;GO:0030244;GO:0030247;GO:0030247;GO:0030247;GO:0048046;GO:…	-	-	COG3979	G	Chitinase-like protein 1 [Source:UniProtKB/Swiss-Prot;Acc:Q9MA41]	837095	Q9MA41;A0A178WA36
AT1G05860	1	1768986	1771286	+	2052	-	GO:0000123;GO:0000123;GO:0008150;GO:0000123;GO:0000123;GO:0008150;GO:0000123;GO:0000123;	-	-	NOG140001	S	INO80 complex subunit D-like protein[Source:UniProtKB/TrEMBL;Acc:Q9MA40]	837096	Q9MA40;A0A384KCR8
AT1G05870	1	1771385	1773385	-	1796	-	-	-	-	-	-	At1g05870 [Source:UniProtKB/TrEMBL;Acc:Q9MA39]"	837097	Q9MA39;A0A384KWL5
AT1G05880	1	1775643	1778553	+	1827	ARI12	GO:0004842;GO:0004842;GO:0016567;GO:0016567;GO:0004842;GO:0004842;GO:0016567;GO:0016567;GO:0016740;GO:0046872;GO:0046872;GO:0000151;GO:0000151;GO:0000209;GO:0000209;GO:0004842;GO:0004842;GO:0005737;GO:0005737;GO:0006511;GO:0006511;GO:0010224;GO:0010224;GO:0016567;GO:0016567;GO:0016567;GO:0016740;GO:0031624;GO:0031624;GO:0032436;GO:0032436;GO:0042787;GO:0046872;GO:0046872;GO:0061630;GO:0061630;GO:…	K11968	EC:2.3.2.31	NOG298926	-	Probable E3 ubiquitin-protein ligase ARI12[Source:UniProtKB/Swiss-Prot;Acc:Q84RQ9]	837098	Q84RQ9
AT1G05890	1	1779256	1784675	+	2669	ARI5	GO:0004842;GO:0004842;GO:0016020;GO:0016021;GO:0016021;GO:0016567;GO:0016567;GO:0016740;GO:0046872;GO:0046872;GO:0000151;GO:0000151;GO:0000209;GO:0000209;GO:0004842;GO:0004842;GO:0005737;GO:0005737;GO:0006511;GO:0006511;GO:0016567;GO:0016567;GO:0016567;GO:0016740;GO:0031624;GO:0031624;GO:0032436;GO:0032436;GO:0042787;GO:0046872;GO:0046872;GO:0061630;GO:0061630;	K11968	EC:2.3.2.31	NOG327249	-	RBR-type E3 ubiquitin transferase[Source:UniProtKB/TrEMBL;Acc:F4IAE4]	837099	Q8L829;A0A178WAN2
AT1G05894	1	1784736	1786326	+	1591	-	-	-	-	NOG306540	-	T20M3.17 protein[Source:UniProtKB/TrEMBL;Acc:Q9MA36]	3766662	Q9MA36;A0A178WLR4
AT1G05900	1	1786849	1789737	+	1579	NTH2	GO:0000703;GO:0000703;GO:0000703;GO:0003677;GO:0003677;GO:0003677;GO:0003824;GO:0003824;GO:0003906;GO:0003906;GO:0003906;GO:0003906;GO:0005634;GO:0005634;GO:0005634;GO:0006281;GO:0006281;GO:0006281;GO:0006284;GO:0006284;GO:0006284;GO:0006285;GO:0006285;GO:0006285;GO:0006285;GO:0006296;GO:0006296;GO:0006974;GO:0008152;GO:0009507;GO:0009536;GO:0016787;GO:0016798;GO:0016829;GO:0019104;GO:0019104;GO:…	K10773	EC:4.2.99.18	COG0177	L	Endonuclease III homolog[Source:UniProtKB/TrEMBL;Acc:A0A178W393]	837100	B9DFZ0;A0A178W393
AT1G05910	1	1790216	1796715	+	4018	-	GO:0000166;GO:0003682;GO:0003682;GO:0005515;GO:0005515;GO:0005524;GO:0005524;GO:0005524;GO:0005634;GO:0005634;GO:0016887;GO:0016887;GO:0031936;GO:0031936;GO:0031936;GO:0042393;GO:0042393;GO:0042393;GO:0045944;GO:0045944;GO:0080111;GO:0080111;	-	-	COG0464	O	ATPase family AAA domain-containing proteinAt1g05910 [Source:UniProtKB/Swiss-Prot;Acc:F4IAE9]	837101	F4IAE9
AT1G05920	1	1796778	1798254	+	1477	-	GO:0003677;GO:0003677;GO:0003677;GO:0005634;GO:0005634;GO:0006351;GO:0006355;	-	-	NOG308295	-	B3 domain-containing protein At1g05920[Source:UniProtKB/Swiss-Prot;Acc:Q5RM09]	837102	Q5RM09
AT1G05930	1	1799418	1800933	+	957	-	GO:0003677;GO:0003677;GO:0003677;GO:0005634;GO:0005634;GO:0006351;GO:0006355;	-	-	NOG245244	-	B3 domain-containing protein At1g05930[Source:UniProtKB/Swiss-Prot;Acc:Q9MA32]	837103	Q9MA32
AT1G05940	1	1801110	1804000	-	2533	CAT9	GO:0003333;GO:0005774;GO:0005774;GO:0006865;GO:0006865;GO:0009507;GO:0009536;GO:0015171;GO:0016020;GO:0016020;GO:0016020;GO:0016021;GO:0016021;GO:0022857;GO:0022857;GO:0031969;GO:0031969;GO:0055085;GO:0055085;GO:0003333;GO:0015171;GO:0016020;GO:0016020;GO:0016020;GO:0016021;GO:0016021;GO:0022857;GO:0022857;GO:0055085;GO:0055085;GO:0003333;GO:0015171;GO:0016020;GO:0016020;GO:0016020;GO:0016021;GO:…	-	-	COG0531	E	Cationic amino acid transporter 9, chloroplastic[Source:UniProtKB/Swiss-Prot;Acc:Q9C5D6]	837104	Q9C5D6;A0A178WG13
AT1G05950	1	1804401	1807670	-	2415	-	GO:0003674;GO:0008150;GO:0072659;	-	-	-	-	unknown protein; Has 50 Blast hits to 45 proteinsin 14 species: Archae - 5; Bacteria - 0; Metazoa - 4;Fungi - 0; Plants - 34; Viruses - 0; Other Eukaryotes - 7(source: NCBI BLink). [Source:TAIR;Acc:AT1G05950]	837105	A0A1P8ANN5
AT1G05960	1	1807960	1815568	-	3910	-	GO:0072659;GO:0072659;GO:0072659;GO:0072659;GO:0072659;GO:0072659;GO:0005886;GO:0005886;GO:0008150;GO:0072659;GO:0072659;	K21842	-	-	-	ARM repeat superfamily protein[Source:UniProtKB/TrEMBL;Acc:F4IAF6]	837106	F4IAF6
AT1G05970	1	1815825	1817336	-	1142	-	GO:0003676;GO:0003676;GO:0005575;GO:0006396;GO:0008150;GO:0003676;GO:0003676;	-	-	NOG296178	-	RNA-binding (RRM/RBD/RNP motifs) family protein[Source:UniProtKB/TrEMBL;Acc:Q9LNE8]	837107	Q9LNE8
AT1G05990	1	1818392	1819184	+	793	CML7	GO:0005509;GO:0005509;GO:0005509;GO:0005575;GO:0046872;	K13448	-	COG5126	DTZ	Calmodulin-like protein 7 [Source:UniProtKB/Swiss-Prot;Acc:Q9LNE7]	837108	Q9LNE7;A0A178W5D6
AT1G06000	1	1820308	1821894	-	1587	UGT89C1	GO:0008152;GO:0008194;GO:0008194;GO:0008194;GO:0016740;GO:0016757;GO:0016758;GO:0016758;GO:0043231;GO:0043231;GO:0051555;GO:0051555;GO:0080043;GO:0080043;GO:0080044;GO:0080044;	-	-	NOG318515	-	Glycosyltransferase (Fragment)[Source:UniProtKB/TrEMBL;Acc:W8PVE7]	837109	Q9LNE6;W8PVE7
AT1G06010	1	1822583	1824236	+	907	-	GO:0008150;GO:0016020;GO:0016021;GO:0016021;	-	-	NOG291172	-	Basic leucine zipper/W2 domain protein[Source:UniProtKB/TrEMBL;Acc:Q84R19]	837110	Q84R19
AT1G06020	1	1824250	1826163	+	1398	-	GO:0000166;GO:0005524;GO:0005524;GO:0005829;GO:0005829;GO:0005829;GO:0005975;GO:0006000;GO:0006000;GO:0006000;GO:0008865;GO:0008865;GO:0008865;GO:0008865;GO:0016301;GO:0016301;GO:0016301;GO:0016310;GO:0016740;GO:0016773;GO:0016773;GO:0019200;GO:0019200;GO:0019252;GO:0019252;GO:0046835;	K00847	EC:2.7.1.4	COG0524	G	Probable fructokinase-3 [Source:UniProtKB/Swiss-Prot;Acc:Q9LNE4]	837111	Q9LNE4;A0A178WHF2
AT1G06030	1	1826803	1828279	+	1216	-	GO:0000166;GO:0005524;GO:0005524;GO:0005829;GO:0005829;GO:0005829;GO:0005975;GO:0006000;GO:0006000;GO:0006000;GO:0008865;GO:0008865;GO:0008865;GO:0008865;GO:0009506;GO:0009506;GO:0016301;GO:0016301;GO:0016301;GO:0016310;GO:0016740;GO:0016773;GO:0016773;GO:0019200;GO:0019200;GO:0019252;GO:0019252;GO:0046835;	K00847	EC:2.7.1.4	COG0524	G	Probable fructokinase-2 [Source:UniProtKB/Swiss-Prot;Acc:Q9LNE3]	837112	Q9LNE3
AT1G06040	1	1828340	1829983	-	1475	BBX24	GO:0003677;GO:0003677;GO:0003700;GO:0003700;GO:0003712;GO:0003712;GO:0005515;GO:0005515;GO:0005515;GO:0005622;GO:0005622;GO:0005634;GO:0005634;GO:0005634;GO:0005634;GO:0006351;GO:0006355;GO:0006355;GO:0006355;GO:0008270;GO:0008270;GO:0009416;GO:0009416;GO:0009640;GO:0009640;GO:0010228;GO:0010228;GO:0046872;GO:0048573;GO:0048573;GO:0080167;GO:0080167;GO:1902448;GO:1902448;GO:0005622;GO:0005622;GO:…	-	-	NOG313367	-	B-box zinc finger protein 24[Source:UniProtKB/Swiss-Prot;Acc:Q96288]	837113	Q96288
AT1G06045	1	1829522	1829865	+	267	-	-	-	-	-	-	-	28716424	A0A1P8AUV9
AT1G06050	1	1830471	1832555	-	1428	-	GO:0008150;GO:0008289;	-	-	-	-	Protein of unknown function (DUF1336)[Source:TAIR;Acc:AT1G06050]	837114	F4IBY8;A0A178WJ78
AT1G06060	1	1832941	1834861	+	1222	-	GO:0005515;GO:0008150;GO:0005515;	-	-	NOG269507	-	At1g06060 [Source:UniProtKB/TrEMBL;Acc:Q9LNE1]"	837115	A0A1P8AV86
AT1G06070	1	1834829	1837758	-	2003	-	GO:0003677;GO:0003700;GO:0003700;GO:0003700;GO:0003700;GO:0005634;GO:0006355;GO:0006355;GO:0043565;GO:0043565;	-	-	-	-	At1g06070 [Source:UniProtKB/TrEMBL;Acc:Q9LNE0]"	837116	Q9LNE0;A0A178WMD0
AT1G06080	1	1843463	1846311	+	1449	ADS1	GO:0005783;GO:0005789;GO:0005789;GO:0005789;GO:0005789;GO:0006629;GO:0006629;GO:0006629;GO:0006631;GO:0006633;GO:0006636;GO:0006636;GO:0006636;GO:0009979;GO:0009979;GO:0016020;GO:0016021;GO:0016021;GO:0016491;GO:0016491;GO:0016717;GO:0016717;GO:0042761;GO:0042761;GO:0055114;GO:0055114;GO:0055114;GO:0006629;GO:0006629;GO:0006633;GO:0006633;GO:0016020;GO:0016021;GO:0016021;GO:0016491;GO:0016717;GO:…	-	-	COG1398	I	Delta-9 acyl-lipid desaturase 1[Source:UniProtKB/Swiss-Prot;Acc:O65797]	837117	O65797
AT1G06090	1	1846701	1849693	+	2313	-	GO:0005783;GO:0005789;GO:0005789;GO:0005789;GO:0006629;GO:0006629;GO:0006629;GO:0006631;GO:0006633;GO:0006636;GO:0006636;GO:0006636;GO:0009979;GO:0009979;GO:0016020;GO:0016021;GO:0016021;GO:0016491;GO:0016491;GO:0016717;GO:0016717;GO:0055114;GO:0055114;GO:0055114;	-	-	COG1398	I	Delta-9 desaturase-like 1 protein[Source:UniProtKB/Swiss-Prot;Acc:Q9LND9]	837118	Q9LND9
AT1G06100	1	1851472	1853019	+	958	-	GO:0005783;GO:0005789;GO:0005789;GO:0005789;GO:0006629;GO:0006629;GO:0006629;GO:0006631;GO:0006633;GO:0006633;GO:0006636;GO:0006636;GO:0006636;GO:0009979;GO:0009979;GO:0016020;GO:0016021;GO:0016021;GO:0016491;GO:0016491;GO:0016717;GO:0016717;GO:0055114;GO:0055114;GO:0055114;	-	-	COG1398	I	Delta-9 desaturase-like 2 protein[Source:UniProtKB/Swiss-Prot;Acc:Q9LND8]	837119	Q9LND8;A0A178WKL3
AT1G06110	1	1853059	1855378	-	2032	SKIP16	GO:0005515;GO:0005515;GO:0005515;GO:0016567;GO:0016567;GO:0019005;GO:0019005;GO:0005515;GO:0005515;	K10290	-	NOG296925	-	F-box protein SKIP16 [Source:UniProtKB/Swiss-Prot;Acc:Q9LND7]	837120	Q9LND7
AT1G06120	1	1855910	1857718	+	1155	-	GO:0005783;GO:0005789;GO:0005789;GO:0005789;GO:0006629;GO:0006629;GO:0006629;GO:0006631;GO:0006633;GO:0006633;GO:0006636;GO:0006636;GO:0006636;GO:0009979;GO:0009979;GO:0016020;GO:0016021;GO:0016021;GO:0016491;GO:0016491;GO:0016717;GO:0016717;GO:0055114;GO:0055114;GO:0055114;	-	-	COG1398	I	Delta-9 desaturase-like 3 protein[Source:UniProtKB/Swiss-Prot;Acc:Q9FPD5]	837121	Q9FPD5;A0A178W3X7
AT1G06130	1	1857757	1860938	-	1571	GLX2-4	GO:0004416;GO:0004416;GO:0004416;GO:0009507;GO:0009507;GO:0009507;GO:0009536;GO:0016787;GO:0019243;GO:0019243;GO:0046872;GO:0046872;GO:0004416;GO:0019243;	K01069	EC:3.1.2.6	COG0491	R	GLX2-4 [Source:UniProtKB/TrEMBL;Acc:A0A178WGQ2]"	837122	Q8LDW8;A0A178WGQ2
AT1G06135	1	1862184	1862742	+	559	-	GO:0003674;GO:0008150;GO:0016021;GO:0016021;	-	-	-	-	Transmembrane protein[Source:UniProtKB/TrEMBL;Acc:Q8LCX3]	2745743	Q8LCX3;A0A178W7R1
AT1G06137	1	1863425	1863840	-	416	-	GO:0003674;GO:0008150;GO:0016021;GO:0016021;	-	-	-	-	unknown protein; FUNCTIONS IN: molecular_functionunknown; INVOLVED IN: biological_process unknown; LOCATEDIN: endomembrane system; BEST Arabidopsis thaliana proteinmatch is: unknown protein (TAIR:AT1G06135.1); Has 30201Blast hits to 17322 protei /.../780 species: Archae - 12;Bacteria - 1396; Metazoa - 17338; Fungi - 3422; Plants -5037; Viruses - 0; Other Eukaryotes - 2996 (source: NCBIBLink). [So…	6240721	F4IBZ9;A0A178WN47
AT1G06140	1	1864774	1866999	+	2226	PCMP-E61	GO:0003723;GO:0004519;GO:0005515;GO:0005739;GO:0005739;GO:0009451;GO:0009451;GO:0080156;GO:0080156;GO:0090305;	-	-	NOG307299	-	Pentatricopeptide repeat-containing proteinAt1g06140, mitochondrial [Source:UniProtKB/Swiss-Prot;Acc:Q9LND4]	837123	Q9LND4
AT1G06143	1	1867037	1868905	-	1869	EMB1444	GO:0003700;GO:0003700;GO:0003723;GO:0004519;GO:0005515;GO:0006355;GO:0009451;GO:0043231;GO:0090305;	-	-	-	-	Pentatricopeptide repeat-containing proteinAt1g06143 [Source:UniProtKB/Swiss-Prot;Acc:Q56X05]	28716441	Q56X05
AT1G06150	1	1868989	1873730	-	2986	EMB1444	GO:0003677;GO:0003677;GO:0004674;GO:0005634;GO:0005634;GO:0005829;GO:0006351;GO:0006355;GO:0006355;GO:0006468;GO:0007275;GO:0035556;GO:0046983;GO:0046983;GO:0048364;GO:0048364;GO:0046983;GO:0046983;	-	-	NOG320994	-	basic helix-loop-helix (bHLH) DNA-bindingsuperfamily protein [Source:TAIR;Acc:AT1G06150]	6241227	P0C7P8
AT1G06148	1	1874885	1877573	-	2199	-	GO:0003674;GO:0008150;	-	-	-	-	Unknown gene [Source:TAIR;Acc:AT1G06148]"	5007666	Q1G3W8
AT1G06160	1	1882907	1883992	+	1086	ERF094	GO:0003677;GO:0003677;GO:0003677;GO:0003700;GO:0003700;GO:0003700;GO:0005634;GO:0005634;GO:0006351;GO:0006351;GO:0006355;GO:0006355;GO:0006355;GO:0009723;GO:0009723;GO:0009753;GO:0009753;GO:0009861;GO:0009861;GO:0009873;GO:0009873;GO:0009873;	-	-	NOG324429	-	Ethylene-responsive transcription factor ERF094[Source:UniProtKB/Swiss-Prot;Acc:Q9LND1]	837125	Q9LND1;A0A178WAR0
AT1G06170	1	1884981	1886904	-	1706	BHLH89	GO:0003677;GO:0003677;GO:0003700;GO:0003700;GO:0005634;GO:0005634;GO:0006351;GO:0006355;GO:0006355;GO:0006355;GO:0009555;GO:0009555;GO:0046983;GO:0046983;GO:0048658;GO:0048658;GO:0052543;GO:0052543;GO:0003677;GO:0003677;GO:0003700;GO:0003700;GO:0005634;GO:0005634;GO:0006351;GO:0006355;GO:0006355;GO:0006355;GO:0009555;GO:0009555;GO:0046983;GO:0046983;GO:0048658;GO:0048658;GO:0052543;GO:0052543;	-	-	NOG264433	-	Transcription factor bHLH89[Source:UniProtKB/Swiss-Prot;Acc:Q9LND0]	837126	Q9LND0
AT1G06180	1	1889362	1891276	+	1076	ATMYB13	GO:0000981;GO:0001135;GO:0003677;GO:0003677;GO:0003677;GO:0003700;GO:0003700;GO:0005634;GO:0005634;GO:0005634;GO:0006351;GO:0006355;GO:0006355;GO:0006357;GO:0007275;GO:0007275;GO:0009651;GO:0009651;GO:0009739;GO:0009739;GO:0009751;GO:0009751;GO:0009753;GO:0009753;GO:0009909;GO:0009909;GO:0030154;GO:0030154;GO:0043565;GO:0043565;GO:0044212;GO:0044212;	K09422	-	-	-	Transcription factor MYB13 [Source:UniProtKB/Swiss-Prot;Acc:Q9LNC9]	837127	Q9LNC9;A0A178W702
AT1G06190	1	1892231	1894194	-	1964	-	GO:0003723;GO:0005515;GO:0006353;GO:0006353;GO:0009507;GO:0009507;GO:0009507;GO:0009536;GO:0009737;GO:0009737;GO:0010239;GO:0010239;GO:0019843;GO:0019843;GO:0043621;GO:0043621;GO:1901259;GO:1901259;GO:0006353;GO:0006353;GO:0006353;GO:0006353;GO:0006353;GO:0006353;	-	-	-	-	Rho termination factor [Source:TAIR;Acc:AT1G06190]"	837128	Q94K75
AT1G06200	1	1894289	1897027	-	1111	-	GO:0006465;GO:0006627;GO:0033108;GO:0042720;	-	-	-	-	Peptidase S24/S26A/S26B/S26C family protein[Source:TAIR;Acc:AT1G06200]	837129	A0A1P8AQV9
AT1G06210	1	1897129	1899237	+	1764	TOL2	GO:0005622;GO:0005622;GO:0005623;GO:0005737;GO:0005737;GO:0006886;GO:0006886;GO:0015031;GO:0016020;GO:0016020;GO:0043130;GO:0043130;GO:0006886;	-	-	NOG255783	-	TOM1-like protein 2 [Source:UniProtKB/Swiss-Prot;Acc:Q9LNC6]	837130	Q9LNC6
AT1G06220	1	1899951	1904897	+	3644	CLO	GO:0000166;GO:0000398;GO:0000398;GO:0003924;GO:0003924;GO:0003924;GO:0005515;GO:0005525;GO:0005525;GO:0005525;GO:0005618;GO:0005618;GO:0005634;GO:0005681;GO:0005681;GO:0005829;GO:0005886;GO:0005886;GO:0006397;GO:0008380;GO:0009793;GO:0009793;GO:0016607;GO:0016607;GO:0016607;GO:0030623;GO:0045694;GO:0045694;GO:0046540;GO:0048437;GO:0048437;GO:0071007;GO:1990904;GO:0000166;GO:0000398;GO:0000398;GO:…	K12852	-	-	-	110 kDa U5 small nuclear ribonucleoproteincomponent CLO [Source:UniProtKB/Swiss-Prot;Acc:Q9LNC5]	837131	Q9LNC5
AT1G06225	1	1905918	1906298	+	381	CLE3	GO:0005576;GO:0005615;GO:0005615;GO:0007275;GO:0007275;GO:0030154;GO:0033612;GO:0033612;GO:0033612;GO:0045168;GO:0045168;GO:0045168;GO:0048046;GO:0048046;GO:0048046;	-	-	NOG317637	-	CLAVATA3/ESR (CLE)-related protein 3[Source:UniProtKB/Swiss-Prot;Acc:Q3EDH8]	837132	Q3EDH8;A0A178WPP4
AT1G06230	1	1906963	1911056	+	3634	GTE4	GO:0005515;GO:0005634;GO:0005634;GO:0006351;GO:0006355;GO:0009294;GO:0009294;GO:0045931;GO:0045931;GO:0048364;GO:0048364;GO:0005515;GO:0005634;GO:0005634;GO:0006351;GO:0006355;GO:0009294;GO:0009294;GO:0045931;GO:0045931;GO:0048364;GO:0048364;GO:0005515;GO:0005634;GO:0005634;GO:0006351;GO:0006355;GO:0009294;GO:0009294;GO:0045931;GO:0045931;GO:0048364;GO:0048364;GO:0005515;GO:0005634;GO:0005634;GO:…	-	-	COG5076	BK	Transcription factor GTE4 [Source:UniProtKB/Swiss-Prot;Acc:Q9LNC4]	837133	Q9LNC4;A0A178WDM0
AT1G06240	1	1911095	1913295	+	1643	-	-	-	-	COG2833	S	Uncharacterized protein At1g06240[Source:UniProtKB/TrEMBL;Acc:Q8H109]	837134	Q8H109
AT1G06250	1	1913175	1914895	-	1481	-	GO:0006629;GO:0006629;GO:0008970;GO:0008970;GO:0016020;GO:0016021;GO:0016787;GO:0005737;GO:0005737;GO:0006629;GO:0006629;GO:0006629;GO:0008970;GO:0008970;GO:0008970;GO:0016042;GO:0016042;GO:0016787;	-	-	NOG329796	-	Phospholipase A1-IIalpha [Source:UniProtKB/Swiss-Prot;Acc:Q9LNC2]	837135	Q9LNC2
AT1G06260	1	1916430	1917585	+	1051	-	GO:0004197;GO:0004197;GO:0005615;GO:0005615;GO:0005764;GO:0005764;GO:0006508;GO:0006508;GO:0006508;GO:0008233;GO:0008234;GO:0008234;GO:0008234;GO:0016787;GO:0048046;GO:0048046;GO:0051603;GO:0051603;	-	-	COG4870	O	Cysteine proteinases superfamily protein[Source:UniProtKB/TrEMBL;Acc:Q9LNC1]	837137	Q9LNC1
AT1G06270	1	1917991	1919760	-	1617	-	GO:0003723;GO:0004519;GO:0005515;GO:0009451;GO:0042170;GO:0042170;GO:0043231;GO:0090305;	-	-	NOG283082	-	Pentatricopeptide repeat-containing proteinAt1g06270 [Source:UniProtKB/Swiss-Prot;Acc:Q9LNC0]	837138	Q9LNC0
AT1G06280	1	1920307	1920949	-	643	LBD2	GO:0008150;	-	-	NOG321896	-	LOB domain-containing protein 2[Source:UniProtKB/Swiss-Prot;Acc:Q9LNB9]	837139	Q9LNB9;A0A178WMU7
AT1G06290	1	1922208	1926278	+	2519	ACX3	GO:0003995;GO:0003997;GO:0003997;GO:0003997;GO:0003997;GO:0003997;GO:0005504;GO:0005504;GO:0005777;GO:0005777;GO:0005777;GO:0005777;GO:0006629;GO:0006631;GO:0006631;GO:0006631;GO:0006635;GO:0006635;GO:0006635;GO:0008152;GO:0016491;GO:0016627;GO:0016627;GO:0033539;GO:0033540;GO:0033540;GO:0033540;GO:0050660;GO:0050660;GO:0050660;GO:0051791;GO:0051791;GO:0055088;GO:0055088;GO:0055114;GO:0055114;GO:…	K00232	EC:1.3.3.6	-	-	Acyl-coenzyme A oxidase 3, peroxisomal[Source:UniProtKB/Swiss-Prot;Acc:P0CZ23]	837140	P0CZ23;A0A178WDE4
AT1G06310	1	1926652	1930397	+	2348	ACX3.2	GO:0003995;GO:0003997;GO:0003997;GO:0003997;GO:0003997;GO:0005504;GO:0005504;GO:0005777;GO:0005777;GO:0005777;GO:0005777;GO:0006629;GO:0006631;GO:0006631;GO:0006631;GO:0006635;GO:0006635;GO:0008152;GO:0016491;GO:0016627;GO:0016627;GO:0033539;GO:0033540;GO:0033540;GO:0050660;GO:0050660;GO:0050660;GO:0055088;GO:0055088;GO:0055114;GO:0055114;GO:0055114;GO:0071949;GO:0071949;	K00232	EC:1.3.3.6	COG1960	I	Putative acyl-coenzyme A oxidase 3.2, peroxisomal[Source:UniProtKB/Swiss-Prot;Acc:Q9LMI7]	837141	Q9LMI7
AT1G06320	1	1930523	1931449	+	667	-	GO:0008150;	-	-	-	-	Putative uncharacterized protein[Source:UniProtKB/TrEMBL;Acc:Q3EDH7]	837143	Q3EDH7;A0A178WFA2
AT1G06330	1	1931229	1932429	-	971	-	GO:0005737;GO:0030001;GO:0030001;GO:0030001;GO:0046872;GO:0046872;GO:0046872;GO:0046914;GO:0046916;	-	-	-	-	Heavy metal transport/detoxification superfamilyprotein [Source:TAIR;Acc:AT1G06330]	837144	A0A384LI88;A0A178WC78
AT1G06340	1	1933284	1934103	-	820	-	GO:0008150;	-	-	NOG305593	-	At1g06340 [Source:UniProtKB/TrEMBL;Acc:Q9LMI5]"	837145	Q9LMI5
AT1G06350	1	1935227	1936841	-	1238	-	GO:0005783;GO:0005789;GO:0005789;GO:0005789;GO:0006629;GO:0006629;GO:0006629;GO:0006631;GO:0006633;GO:0006633;GO:0006636;GO:0006636;GO:0006636;GO:0009979;GO:0009979;GO:0016020;GO:0016021;GO:0016021;GO:0016491;GO:0016491;GO:0016717;GO:0016717;GO:0055114;GO:0055114;GO:0055114;	-	-	COG1398	I	Delta-9 desaturase-like 4 protein[Source:UniProtKB/Swiss-Prot;Acc:Q9LMI4]	837146	Q9LMI4;A0A178WJ82
AT1G06360	1	1938862	1940496	-	1290	-	GO:0005783;GO:0005789;GO:0005789;GO:0006629;GO:0006629;GO:0006629;GO:0006631;GO:0006633;GO:0006633;GO:0006636;GO:0006636;GO:0016020;GO:0016021;GO:0016021;GO:0016491;GO:0016491;GO:0016717;GO:0016717;GO:0055114;GO:0055114;GO:0055114;GO:0005783;GO:0005789;GO:0005789;GO:0005789;GO:0006629;GO:0006629;GO:0006629;GO:0006631;GO:0006633;GO:0006636;GO:0006636;GO:0006636;GO:0009979;GO:0009979;GO:0016020;GO:…	-	-	COG1398	I	Fatty acid desaturase family protein[Source:TAIR;Acc:AT1G06360]	837147	Q9LMI3
AT1G06380	1	1944993	1946303	+	1311	-	GO:0000470;GO:0003723;GO:0005840;GO:0005840;GO:0009507;GO:0009507;GO:0009941;GO:0009941;GO:0030686;	K14775	-	NOG306589	-	Ribosomal protein L1p/L10e family[Source:UniProtKB/TrEMBL;Acc:Q9LMI1]	837149	Q9LMI1
AT1G06390	1	1946746	1950860	+	1781	ASK9	GO:0000166;GO:0004672;GO:0004672;GO:0004674;GO:0004674;GO:0004674;GO:0005515;GO:0005524;GO:0005524;GO:0005524;GO:0005829;GO:0005829;GO:0005886;GO:0005886;GO:0006468;GO:0006468;GO:0006468;GO:0009742;GO:0009742;GO:0016301;GO:0016310;GO:0016740;GO:0032880;GO:0032880;GO:0042538;GO:0042538;GO:0046777;GO:0046777;GO:0000166;GO:0004672;GO:0004672;GO:0004674;GO:0004674;GO:0004674;GO:0005515;GO:0005524;GO:…	-	-	COG0515	T	SK22 [Source:UniProtKB/TrEMBL;Acc:A0A178WCN5]"	837150	Q39012;A0A178WCN5
AT1G06400	1	1950596	1952880	-	1338	RABA1A	GO:0000166;GO:0003924;GO:0003924;GO:0003924;GO:0003924;GO:0005525;GO:0005525;GO:0005525;GO:0005525;GO:0005768;GO:0005768;GO:0005886;GO:0005886;GO:0005886;GO:0006886;GO:0006886;GO:0009733;GO:0009733;GO:0015031;GO:0016020;GO:0032482;GO:0032482;GO:0042546;GO:0042546;	-	-	COG1100	R	Ras-related protein RABA1a [Source:UniProtKB/Swiss-Prot;Acc:P28185]	837151	P28185;A0A178W910
AT1G06410	1	1954674	1958866	+	3684	TPS7	GO:0003824;GO:0003824;GO:0004805;GO:0005737;GO:0005737;GO:0005829;GO:0005829;GO:0005829;GO:0005992;GO:0005992;GO:0005992;GO:0016311;GO:0016311;GO:0016740;GO:0016757;GO:0016757;GO:0016791;GO:0070413;GO:0070413;GO:0003824;GO:0003824;GO:0004805;GO:0005737;GO:0005737;GO:0005829;GO:0005829;GO:0005829;GO:0005992;GO:0005992;GO:0005992;GO:0016311;GO:0016311;GO:0016740;GO:0016757;GO:0016757;GO:0016791;GO:…	K16055	-	COG0380	G	TPS7 [Source:UniProtKB/TrEMBL;Acc:A0A178WH64]"	837152	Q9LMI0;A0A178WH64
AT1G06420	1	1958878	1960027	+	1150	-	GO:0005575;GO:0008150;GO:0016874;GO:0016874;GO:0016874;GO:0016874;	-	-	NOG277966	-	DNA ligase-like protein[Source:UniProtKB/TrEMBL;Acc:Q9LMH9]	837153	F4IDM0
AT1G06430	1	1960031	1963189	-	2900	FTSH8	GO:0000166;GO:0004176;GO:0004176;GO:0004176;GO:0004222;GO:0004222;GO:0005524;GO:0005524;GO:0005524;GO:0006508;GO:0006508;GO:0006508;GO:0006508;GO:0007275;GO:0007275;GO:0008233;GO:0008237;GO:0008237;GO:0008270;GO:0008270;GO:0009507;GO:0009507;GO:0009507;GO:0009534;GO:0009534;GO:0009535;GO:0009535;GO:0009535;GO:0009535;GO:0009536;GO:0009579;GO:0009579;GO:0009579;GO:0009941;GO:0009941;GO:0009941;GO:…	K03798	EC:3.4.24.-	COG0465	O	ATP-dependent zinc metalloprotease FTSH 8,chloroplastic [Source:UniProtKB/Swiss-Prot;Acc:Q8W585]	837154	Q8W585
AT1G06440	1	1963301	1965209	-	1909	-	GO:0016787;GO:0016787;	-	-	NOG241944	-	At1g06440 [Source:UniProtKB/TrEMBL;Acc:Q9SHI9]"	837156	Q9SHI9
AT1G06450	1	1965840	1967219	+	1380	CAF1-1	GO:0000932;GO:0000932;GO:0003676;GO:0003676;GO:0003723;GO:0003723;GO:0004518;GO:0004527;GO:0004535;GO:0004535;GO:0004535;GO:0004535;GO:0005634;GO:0005634;GO:0005737;GO:0006351;GO:0006355;GO:0016787;GO:0017148;GO:0017148;GO:0030014;GO:0030014;GO:0030015;GO:0030015;GO:0043928;GO:0043928;GO:0046872;GO:0046872;GO:0090305;GO:0090503;	K12581	-	COG5228	K	Probable CCR4-associated factor 1 homolog 1[Source:UniProtKB/Swiss-Prot;Acc:Q9SHJ0]	837157	Q9SHJ0
AT1G06460	1	1967087	1969656	-	1321	ACD32.1	GO:0005777;GO:0005777;	-	-	-	-	Alpha-crystallin domain 32.1[Source:UniProtKB/TrEMBL;Acc:Q208N7]	837158	Q208N7
AT1G06470	1	1969658	1974526	+	2759	-	GO:0005793;GO:0005793;GO:0005794;GO:0005801;GO:0008643;GO:0008643;GO:0015297;GO:0015786;GO:0015786;GO:0016020;GO:0016021;GO:0016021;GO:0022857;GO:0005793;GO:0005793;GO:0005794;GO:0005801;GO:0008643;GO:0008643;GO:0015297;GO:0015786;GO:0015786;GO:0016020;GO:0016021;GO:0016021;GO:0022857;GO:0005793;GO:0005793;GO:0005794;GO:0005801;GO:0008643;GO:0008643;GO:0015297;GO:0015786;GO:0015786;GO:0016020;GO:…	K15280	-	COG0697	EG	Probable sugar phosphate/phosphate translocatorAt1g06470 [Source:UniProtKB/Swiss-Prot;Acc:Q8H184]	837159	Q8H184
AT1G06475	1	1973834	1974407	-	574	-	GO:0003674;GO:0008150;GO:0016020;GO:0016021;GO:0016021;	-	-	NOG271575	-	Transmembrane protein[Source:UniProtKB/TrEMBL;Acc:Q6DSU2]	2745744	Q6DSU2;A0A178WJT8
AT1G06490	1	1978378	1989409	+	6549	CALS7	GO:0000148;GO:0000148;GO:0003843;GO:0003843;GO:0003843;GO:0006075;GO:0006075;GO:0016020;GO:0016020;GO:0016020;GO:0016021;GO:0016021;GO:0016740;GO:0016757;GO:0000148;GO:0000148;GO:0003843;GO:0003843;GO:0003843;GO:0003843;GO:0005886;GO:0006075;GO:0006075;GO:0008360;GO:0008360;GO:0010233;GO:0010233;GO:0016020;GO:0016020;GO:0016020;GO:0016021;GO:0016021;GO:0016740;GO:0016757;GO:0071555;GO:0071555;GO:…	K11000	EC:2.4.1.-	NOG307043	-	Callose synthase 7 [Source:UniProtKB/Swiss-Prot;Acc:Q9SHJ3]	837160	Q9SHJ3
AT1G06500	1	1989479	1990730	+	889	-	GO:0003674;GO:0008150;GO:0003674;GO:0008150;GO:0003674;GO:0008150;GO:0003674;GO:0008150;	-	-	-	-	AT1G06500 protein[Source:UniProtKB/TrEMBL;Acc:Q8VY54]	837161	Q8VY54
AT1G06515	1	1990634	1992228	-	680	-	GO:0005783;GO:0005783;GO:0009555;GO:0009555;GO:0016020;GO:0016021;GO:0016021;GO:0032403;GO:0090153;GO:0090153;GO:1904222;GO:1904222;GO:0005783;GO:0005783;GO:0009555;GO:0009555;GO:0016020;GO:0016021;GO:0016021;GO:0032403;GO:0090153;GO:0090153;GO:1904222;GO:1904222;	-	-	NOG253352	-	Protein of unknown function (DUF3317)[Source:TAIR;Acc:AT1G06515]	5007668	A8MSB8
AT1G06510	1	1992229	1993841	+	1252	-	GO:0008150;GO:0009507;GO:0009507;GO:0009507;	-	-	NOG252487	-	Forkhead-associated domain protein[Source:UniProtKB/TrEMBL;Acc:Q84K72]	837162	Q84K72
AT1G06520	1	1993903	1996355	-	2313	GPAT1	GO:0004366;GO:0004366;GO:0005739;GO:0005739;GO:0005739;GO:0006629;GO:0008152;GO:0008654;GO:0010143;GO:0010143;GO:0016020;GO:0016020;GO:0016020;GO:0016020;GO:0016021;GO:0016021;GO:0016024;GO:0016024;GO:0016311;GO:0016311;GO:0016740;GO:0016746;GO:0016746;GO:0016746;GO:0016791;GO:0016791;GO:0048235;GO:0048235;GO:0080167;GO:0080167;GO:0090447;GO:0090447;GO:0090447;GO:0102420;GO:0102420;	K13508	-	NOG294376	-	Glycerol-3-phosphate acyltransferase 1[Source:UniProtKB/Swiss-Prot;Acc:Q9SHJ5]	837163	Q9SHJ5;Q0WPD4
AT1G06530	1	2001382	2002802	+	1421	PMD2	GO:0005515;GO:0005739;GO:0005739;GO:0005739;GO:0005741;GO:0005774;GO:0005774;GO:0007005;GO:0007005;GO:0009536;GO:0009536;GO:0016020;GO:0016021;GO:0031307;GO:0031307;	-	-	-	-	Peroxisomal and mitochondrial division factor 2[Source:UniProtKB/Swiss-Prot;Acc:Q9SHJ6]	837164	Q9SHJ6
AT1G06540	1	2001406	2003446	-	1933	-	GO:0008150;	-	-	NOG251242	-	F12K11.13 [Source:UniProtKB/TrEMBL;Acc:Q9SHJ7]"	837165	Q9SHJ7
AT1G06550	1	2003627	2007212	-	1584	-	GO:0003860;GO:0003860;GO:0003860;GO:0006635;GO:0006635;GO:0016787;GO:0080167;GO:0080167;	K05605	EC:3.1.2.4	-	-	3-hydroxyisobutyryl-CoA hydrolase-like protein 5[Source:UniProtKB/Swiss-Prot;Acc:Q9SHJ8]	837166	Q9SHJ8
AT1G06560	1	2007615	2012006	+	2027	-	GO:0001510;GO:0003723;GO:0003723;GO:0003723;GO:0008168;GO:0008168;GO:0008168;GO:0008173;GO:0008757;GO:0016740;GO:0032259;	K21971	EC:2.1.1.-	COG0144	J	At1g06560 [Source:UniProtKB/TrEMBL;Acc:Q84MA1]"	837167	Q84MA1
AT1G06570	1	2011885	2013545	-	1554	HPD	GO:0003868;GO:0003868;GO:0009072;GO:0009072;GO:0016701;GO:0016701;GO:0051213;GO:0055114;GO:0055114;GO:0003868;GO:0003868;GO:0003868;GO:0003868;GO:0005737;GO:0005829;GO:0005829;GO:0006559;GO:0006559;GO:0006572;GO:0006572;GO:0006572;GO:0009072;GO:0009072;GO:0016491;GO:0016701;GO:0016701;GO:0042802;GO:0042802;GO:0046872;GO:0046872;GO:0051213;GO:0055114;GO:0055114;GO:0055114;	K00457	EC:1.13.11.27	COG3185	E	4-hydroxyphenylpyruvate dioxygenase[Source:UniProtKB/Swiss-Prot;Acc:P93836]	837168	P93836
AT1G06580	1	2013996	2016273	-	2278	-	GO:0003723;GO:0004519;GO:0005515;GO:0005739;GO:0005739;GO:0006397;GO:0080156;GO:0090305;GO:0005515;GO:0005515;	-	-	NOG279461	-	Pentatricopeptide repeat-containing proteinAt1g06580 [Source:UniProtKB/Swiss-Prot;Acc:Q9SHK2]	837169	Q9SHK2
AT1G06590	1	2016306	2024749	-	3193	APC5	GO:0005515;GO:0005634;GO:0005680;GO:0005680;GO:0005680;GO:0007049;GO:0007049;GO:0016567;GO:0031145;GO:0031145;GO:0045842;GO:0045842;GO:0051301;GO:0051301;GO:0061630;GO:0061630;GO:0070979;GO:0070979;	K03352	-	KOG4322	D	Anaphase-promoting complex subunit 5[Source:UniProtKB/Swiss-Prot;Acc:Q8H1U4]	837170	Q8H1U4
AT1G06620	1	2025544	2027413	+	1578	-	GO:0016491;GO:0016491;GO:0016491;GO:0046872;GO:0046872;GO:0051213;GO:0055114;GO:0055114;GO:0055114;GO:0016491;GO:0016491;GO:0016491;GO:0046872;GO:0046872;GO:0055114;GO:0055114;GO:0055114;	-	-	COG3491	R	1-aminocyclopropane-1-carboxylate oxidase homolog 1[Source:UniProtKB/Swiss-Prot;Acc:Q84MB3]	837171	Q84MB3;A0A178WLF9
AT1G06630	1	2027606	2031388	+	2549	-	GO:0005515;GO:0005515;GO:0005515;GO:0005515;GO:0005515;GO:0005515;GO:0005515;GO:0005515;GO:0005515;	-	-	NOG299987	-	F-box/RNI-like superfamily protein[Source:UniProtKB/TrEMBL;Acc:F4IDP6]	837172	P0C2G0
AT1G06640	1	2031626	2034112	+	2316	-	GO:0016491;GO:0016491;GO:0016491;GO:0046872;GO:0046872;GO:0051213;GO:0055114;GO:0055114;GO:0055114;GO:0016491;GO:0016491;GO:0016491;GO:0046872;GO:0046872;GO:0055114;GO:0055114;GO:0055114;GO:0016491;GO:0055114;	-	-	COG3491	R	1-aminocyclopropane-1-carboxylate oxidase homolog 2[Source:UniProtKB/Swiss-Prot;Acc:Q9C5K7]	837173	Q9C5K7
AT1G06645	1	2034156	2035824	+	1499	-	GO:0016491;GO:0016491;GO:0016491;GO:0046872;GO:0046872;GO:0055114;GO:0055114;GO:0055114;	-	-	-	-	2-oxoglutarate (2OG) and Fe(II)-dependent oxygenasesuperfamily protein [Source:TAIR;Acc:AT1G06645]	3766668	F4IDQ2
AT1G06650	1	2035718	2037366	+	1481	-	GO:0016491;GO:0055114;GO:0016491;GO:0016491;GO:0016491;GO:0046872;GO:0046872;GO:0051213;GO:0055114;GO:0055114;GO:0055114;	-	-	COG3491	R	1-aminocyclopropane-1-carboxylate oxidase homolog 3[Source:UniProtKB/Swiss-Prot;Acc:Q8H1S4]	837175	Q8H1S4;A0A178W9Q8
AT1G06660	1	2037311	2040419	-	1867	JASON	GO:0006355;GO:0006355;GO:0007142;GO:0007142;GO:0007142;GO:0009556;GO:0009556;GO:0051321;	-	-	-	-	Protein JASON [Source:UniProtKB/Swiss-Prot;Acc:F4IDQ5]	837176	F4IDQ5
AT1G06670	1	2040410	2047655	+	5210	NIH	GO:0000166;GO:0003676;GO:0003676;GO:0003676;GO:0003677;GO:0003677;GO:0003677;GO:0003678;GO:0003678;GO:0003723;GO:0003723;GO:0003723;GO:0004004;GO:0004386;GO:0004386;GO:0004386;GO:0005524;GO:0005524;GO:0005524;GO:0005634;GO:0005634;GO:0005634;GO:0005634;GO:0005737;GO:0006259;GO:0006259;GO:0006396;GO:0016787;GO:0032508;GO:0034459;GO:0034459;GO:0000166;GO:0003676;GO:0003676;GO:0003676;GO:0004386;GO:…	K14442	EC:3.6.4.13	-	-	DExH-box ATP-dependent RNA helicase DExH2[Source:UniProtKB/Swiss-Prot;Acc:F4IDQ6]	837177	F4IDQ6
AT1G06680	1	2047634	2049439	+	1355	PSBP1	GO:0005509;GO:0005509;GO:0008266;GO:0008266;GO:0009507;GO:0009507;GO:0009507;GO:0009523;GO:0009523;GO:0009523;GO:0009534;GO:0009534;GO:0009535;GO:0009535;GO:0009536;GO:0009543;GO:0009543;GO:0009570;GO:0009570;GO:0009579;GO:0009579;GO:0009579;GO:0009654;GO:0009654;GO:0009941;GO:0009941;GO:0015979;GO:0015979;GO:0015979;GO:0019684;GO:0019684;GO:0019898;GO:0019898;GO:0019898;GO:0019904;GO:0019904;GO:…	K02717	-	NOG318473	-	Oxygen-evolving enhancer protein 2-1, chloroplastic[Source:UniProtKB/Swiss-Prot;Acc:Q42029]	837178	Q42029;A0A178W7Q1
AT1G06690	1	2049400	2052170	-	1607	-	GO:0009507;GO:0009507;GO:0009507;GO:0009535;GO:0009535;GO:0009536;GO:0009941;GO:0009941;GO:0010287;GO:0010287;GO:0010287;GO:0016491;GO:0016491;GO:0016491;GO:0055114;GO:0055114;GO:0055114;	-	-	COG0667	C	Uncharacterized oxidoreductase At1g06690,chloroplastic [Source:UniProtKB/Swiss-Prot;Acc:Q94A68]	837179	Q94A68;A0A178WN30
AT1G06700	1	2052370	2055548	-	2188	PTI11	GO:0000166;GO:0004672;GO:0004672;GO:0004675;GO:0004675;GO:0004713;GO:0004713;GO:0004713;GO:0004715;GO:0004715;GO:0005524;GO:0005524;GO:0005524;GO:0005886;GO:0005886;GO:0005886;GO:0005886;GO:0006468;GO:0006468;GO:0006468;GO:0007166;GO:0007178;GO:0009506;GO:0009506;GO:0016020;GO:0016301;GO:0016310;GO:0016740;GO:0018108;GO:0019901;GO:0019901;GO:0000166;GO:0004672;GO:0004672;GO:0004675;GO:0004675;GO:…	K13436	EC:2.7.11.1	COG0515	T	PTI1-like tyrosine-protein kinase 1[Source:UniProtKB/Swiss-Prot;Acc:Q8H1G6]	837180	Q8H1G6;A0A178WDX5
AT1G06710	1	2055745	2060429	-	4600	-	GO:0005515;GO:0005515;GO:0005515;GO:0005515;GO:0005515;GO:0005515;GO:0005515;GO:0005515;GO:0005515;GO:0003723;GO:0004519;GO:0005515;GO:0005739;GO:0005739;GO:0005739;GO:0009451;GO:0043231;GO:0090305;GO:0005515;GO:0003723;GO:0004519;GO:0005515;GO:0005739;GO:0005739;GO:0005739;GO:0009451;GO:0043231;GO:0090305;GO:0003723;GO:0004519;GO:0005515;GO:0005739;GO:0005739;GO:0005739;GO:0009451;GO:0043231;GO:…	-	-	NOG238722	-	Tetratricopeptide repeat (TPR)-like superfamilyprotein [Source:TAIR;Acc:AT1G06710]	837181	Q9M9X9
AT1G06720	1	2060444	2067483	-	4068	-	GO:0000462;GO:0000462;GO:0003924;GO:0003924;GO:0005525;GO:0005525;GO:0005525;GO:0005634;GO:0005634;GO:0016787;GO:0030686;GO:0030686;GO:0034511;GO:0034511;GO:0042254;GO:0042254;GO:0000462;GO:0000479;GO:0003924;GO:0005525;GO:0005525;GO:0005525;GO:0005634;GO:0005634;GO:0016787;GO:0016787;GO:0030686;GO:0034511;GO:0042254;GO:0042254;GO:0005525;GO:0005525;GO:0005634;GO:0005634;GO:0016787;GO:0016787;GO:…	K14569	-	-	-	P-loop containing nucleoside triphosphatehydrolases superfamily protein[Source:TAIR;Acc:AT1G06720]	837182	A0A1P8AVE9
AT1G06730	1	2067509	2070455	+	1997	-	GO:0005634;GO:0005634;GO:0005737;GO:0005737;GO:0005737;GO:0016301;GO:0016301;GO:0016310;GO:0019200;GO:0046835;	-	-	COG0524	G	At1g06730/F4H5_22[Source:UniProtKB/TrEMBL;Acc:Q9ASV2]	837184	Q9ASV2
AT1G06740	1	2070737	2073374	+	2430	-	GO:0003676;GO:0003700;GO:0006355;GO:0008270;GO:0008270;GO:0043565;	-	-	-	-	At1g06740 [Source:UniProtKB/TrEMBL;Acc:Q9M9Y2]"	3766669	Q9M9Y2;A0A384KSV7
AT1G06750	1	2072979	2076505	+	2309	-	GO:0005524;GO:0005524;GO:0016020;GO:0016021;GO:0016021;GO:0016301;GO:0016301;GO:0016310;GO:0016787;GO:0016787;GO:0005524;GO:0005524;GO:0016020;GO:0016021;GO:0016021;GO:0016301;GO:0016301;GO:0016310;GO:0016787;GO:0016787;GO:0005524;GO:0005524;GO:0016020;GO:0016021;GO:0016021;GO:0016301;GO:0016301;GO:0016310;GO:0016787;GO:0016787;	-	-	-	-	p-loop containing nucleoside triphosphatehydrolases superfamily protein[Source:UniProtKB/TrEMBL;Acc:F4IDR5]	837186	F4IDR5
AT1G06760	1	2076504	2077767	-	1159	-	GO:0000786;GO:0000786;GO:0003677;GO:0003677;GO:0003677;GO:0003690;GO:0003690;GO:0005515;GO:0005634;GO:0005634;GO:0005634;GO:0005634;GO:0005694;GO:0005730;GO:0005730;GO:0005739;GO:0005739;GO:0006334;GO:0006334;GO:0006355;GO:0006355;GO:0016584;GO:0016584;GO:0030261;GO:0030261;GO:0031492;GO:0031492;GO:0031936;GO:0031936;GO:0045910;GO:0045910;	K11275	-	NOG126832	S	Histone H1.1 [Source:UniProtKB/Swiss-Prot;Acc:P26568]	837187	P26568;A0A178W387
AT1G06770	1	2078880	2082097	-	2503	DRIP1	GO:0004842;GO:0004842;GO:0005515;GO:0005634;GO:0005634;GO:0005634;GO:0009414;GO:0009414;GO:0016567;GO:0016567;GO:0016740;GO:0046872;GO:0046872;GO:0051865;GO:0051865;	K16277	EC:2.3.2.27	NOG277991	-	E3 ubiquitin protein ligase DRIP1[Source:UniProtKB/Swiss-Prot;Acc:Q9M9Y4]	837188	Q9M9Y4;A0A178WAQ5
AT1G06780	1	2083311	2087141	+	2475	GAUT6	GO:0000139;GO:0000139;GO:0005794;GO:0016740;GO:0016757;GO:0016757;GO:0016757;GO:0045489;GO:0045489;GO:0047262;GO:0047262;GO:0047262;GO:0071555;GO:0071555;GO:0000139;GO:0000139;GO:0005794;GO:0016020;GO:0016021;GO:0016021;GO:0016740;GO:0016757;GO:0016757;GO:0016757;GO:0045489;GO:0045489;GO:0047262;GO:0047262;GO:0071555;GO:0071555;	K13648	EC:2.4.1.43	NOG260334	-	Hexosyltransferase[Source:UniProtKB/TrEMBL;Acc:F4IDS0]	837189	Q9M9Y5;W8PW41
AT1G06790	1	2087182	2089786	+	1502	-	GO:0001056;GO:0003899;GO:0003899;GO:0003899;GO:0005634;GO:0005634;GO:0005666;GO:0005666;GO:0006351;GO:0006351;GO:0006384;GO:0006384;GO:0008380;GO:0008380;GO:0016070;GO:0016070;GO:0003899;GO:0003899;GO:0006351;GO:0006351;	K03022	-	COG1095	K	F4H5.12 protein[Source:UniProtKB/TrEMBL;Acc:Q9M9Y6]	837190	Q9M9Y6;A0A178WGX6
AT1G06800	1	2089417	2091686	-	2202	PLA-I{gamma}1	GO:0004620;GO:0004620;GO:0004806;GO:0004806;GO:0006629;GO:0006629;GO:0006629;GO:0008970;GO:0008970;GO:0009507;GO:0009507;GO:0009507;GO:0009536;GO:0016042;GO:0016042;GO:0016787;GO:0016787;GO:0047714;GO:0047714;GO:0004620;GO:0004620;GO:0006629;GO:0006629;GO:0016787;	-	-	NOG291703	-	PLA-I(gamma)1[Source:UniProtKB/TrEMBL;Acc:A0A178WG46]	837191	Q941F1;A0A178WG46
AT1G06810	1	2091738	2092539	-	620	-	GO:0004519;GO:0004519;GO:0005777;GO:0005777;GO:0010468;GO:0010468;GO:0016787;GO:0090305;	-	-	-	-	Endonuclease/glycosyl hydrolase[Source:UniProtKB/TrEMBL;Acc:Q58G55]	837192	Q58G55
AT1G06820	1	2092946	2096784	-	2812	CRTISO	GO:0016117;GO:0016117;GO:0016491;GO:0016491;GO:0016853;GO:0046608;GO:0046608;GO:0055114;GO:0055114;GO:0009507;GO:0009536;GO:0009662;GO:0009662;GO:0016020;GO:0016117;GO:0016117;GO:0016117;GO:0016491;GO:0016491;GO:0016491;GO:0016853;GO:0031969;GO:0031969;GO:0046608;GO:0046608;GO:0046608;GO:0055114;GO:0055114;GO:0016117;GO:0016117;GO:0016491;GO:0016491;GO:0016853;GO:0046608;GO:0046608;GO:0055114;GO:…	K09835	EC:5.2.1.13	COG1233	Q	Prolycopene isomerase, chloroplastic[Source:UniProtKB/Swiss-Prot;Acc:Q9M9Y8]	837193	Q9M9Y8
AT1G06830	1	2097106	2097655	+	550	GRXS11	GO:0005515;GO:0005515;GO:0005623;GO:0005623;GO:0005634;GO:0005634;GO:0005634;GO:0005737;GO:0005737;GO:0005737;GO:0005737;GO:0006995;GO:0006995;GO:0006995;GO:0009055;GO:0009055;GO:0015035;GO:0015035;GO:0022900;GO:0045454;GO:0045454;GO:0046872;GO:0046872;GO:0051536;GO:0051537;GO:0051537;GO:0055114;	-	-	NOG237891	-	Monothiol glutaredoxin-S11 [Source:UniProtKB/Swiss-Prot;Acc:Q9M9Y9]	837195	Q9M9Y9;A0A178W5R9
AT1G06840	1	2097747	2103507	-	3268	-	GO:0000166;GO:0004672;GO:0004672;GO:0004674;GO:0004674;GO:0005515;GO:0005524;GO:0005524;GO:0005524;GO:0005886;GO:0005886;GO:0005886;GO:0006468;GO:0006468;GO:0016020;GO:0016020;GO:0016020;GO:0016021;GO:0016021;GO:0016301;GO:0016310;GO:0016740;	-	-	COG0515	T	Probable LRR receptor-like serine/threonine-proteinkinase At1g06840 [Source:UniProtKB/Swiss-Prot;Acc:C0LGD7]	837196	C0LGD7;A0A178W3Y7
AT1G06850	1	2105048	2106749	+	1532	AtbZIP52	GO:0003677;GO:0003700;GO:0003700;GO:0003700;GO:0003700;GO:0005634;GO:0005634;GO:0005829;GO:0005829;GO:0006355;GO:0006355;GO:0003677;GO:0003700;GO:0003700;GO:0006355;GO:0006355;	-	-	NOG292796	-	AtbZIP transcription factor[Source:UniProtKB/TrEMBL;Acc:Q8VWG0]	837197	F4HNU1
AT1G06870	1	2108512	2110986	+	1768	TPP2	GO:0004252;GO:0004252;GO:0006465;GO:0006465;GO:0006508;GO:0006508;GO:0006508;GO:0008233;GO:0008236;GO:0008236;GO:0009507;GO:0009535;GO:0009535;GO:0009535;GO:0009536;GO:0009579;GO:0010027;GO:0010027;GO:0016020;GO:0016020;GO:0016020;GO:0016021;GO:0016021;GO:0016021;GO:0016787;	K03100	EC:3.4.21.89	COG0681	U	Probable thylakoidal processing peptidase 2,chloroplastic [Source:UniProtKB/Swiss-Prot;Acc:Q9M9Z2]	837198	Q9M9Z2;A0A178WJX8
AT1G06890	1	2111323	2114686	-	2042	UXT3	GO:0016020;GO:0016021;GO:0016021;GO:0000139;GO:0000139;GO:0005338;GO:0005464;GO:0005464;GO:0005464;GO:0005768;GO:0005768;GO:0005794;GO:0005794;GO:0005794;GO:0005794;GO:0005802;GO:0005802;GO:0008643;GO:0008643;GO:0015297;GO:0015297;GO:0015297;GO:0015790;GO:0015790;GO:0016020;GO:0016021;GO:0016021;GO:0022857;GO:0016020;GO:0016021;GO:0016021;GO:0000139;GO:0000139;GO:0005338;GO:0005464;GO:0005464;GO:…	K15285	-	NOG323583	-	UDP-xylose transporter 3 [Source:UniProtKB/Swiss-Prot;Acc:Q8RXL8]	837199	Q8RXL8;A0A178WCK2
AT1G06900	1	2114765	2120745	-	3575	-	GO:0003824;GO:0003824;GO:0004222;GO:0004222;GO:0005829;GO:0005829;GO:0005829;GO:0006508;GO:0006508;GO:0006508;GO:0008233;GO:0008237;GO:0016787;GO:0046872;GO:0046872;GO:0046872;	K01411	EC:3.4.24.61	-	-	Nardilysin-like [Source:UniProtKB/Swiss-Prot;Acc:F4HNU6]	837200	F4HNU6;A0A178WD59
AT1G06910	1	2120991	2123801	+	1581	TRFL7	GO:0000783;GO:0003677;GO:0003677;GO:0003691;GO:0009751;GO:0009751;GO:0009753;GO:0009753;GO:0031627;	-	-	NOG258223	-	TRFL7 [Source:UniProtKB/TrEMBL;Acc:A0A178W486]"	837201	Q6R0E4;A0A178W486
AT1G06920	1	2124676	2125902	-	1227	OFP4	GO:0003677;GO:0003677;GO:0005634;GO:0005634;GO:0006351;GO:0006355;GO:0045892;GO:0045892;GO:0045892;GO:2000652;GO:2000652;	-	-	-	-	Transcription repressor OFP4[Source:UniProtKB/Swiss-Prot;Acc:F4HNU8]	837202	F4HNU8
AT1G06923	1	2126670	2127570	+	817	-	GO:0006351;GO:0006351;GO:0045892;GO:0045892;	-	-	-	-	Transcription repressor OFP17-like protein[Source:UniProtKB/TrEMBL;Acc:Q1G3W7]	3766672	Q1G3W7;A0A178WQC4
AT1G06925	1	2127704	2128611	-	432	-	GO:0003674;GO:0004519;GO:0004519;GO:0005777;GO:0005777;GO:0010468;GO:0010468;GO:0016787;GO:0090305;	-	-	-	-	FUNCTIONS IN: molecular_function unknown; INVOLVEDIN: biological_process unknown; LOCATED IN: endomembranesystem; BEST Arabidopsis thaliana protein match is:Putative endonuclease or glycosyl hydrolase(TAIR:AT4G20480.1); Has 152 Blast hits to 136 /.../ins in9 species: Archae - 0; Bacteria - 0; Metazoa - 0; Fungi -0; Plants - 152; Viruses - 0; Other Eukaryotes - 0(source: NCBI BLink). [Source:TAIR;…	837203	F4HNV0
AT1G06930	1	2128843	2129883	+	1041	-	GO:0008150;	-	-	NOG309685	-	Expressed protein[Source:UniProtKB/TrEMBL;Acc:Q5BQ22]	837204	Q5BQ22;A0A178W348
AT1G06950	1	2130053	2135703	-	3441	TIC110	GO:0005515;GO:0005515;GO:0009507;GO:0009507;GO:0009507;GO:0009507;GO:0009528;GO:0009536;GO:0009536;GO:0009536;GO:0009658;GO:0009658;GO:0009706;GO:0009941;GO:0009941;GO:0015031;GO:0016020;GO:0016020;GO:0016020;GO:0016021;GO:0016021;GO:0031897;GO:0031897;GO:0045037;GO:0045037;GO:0045037;GO:0061927;GO:0061927;GO:0061927;	-	-	NOG259340	-	Protein TIC110, chloroplastic[Source:UniProtKB/Swiss-Prot;Acc:Q8LPR9]	837205	Q8LPR9
AT1G06960	1	2135810	2137838	+	1520	-	GO:0003676;GO:0003676;GO:0003723;GO:0003723;GO:0003676;GO:0003676;GO:0003676;GO:0003723;GO:0003723;GO:0000398;GO:0000398;GO:0003676;GO:0003676;GO:0003723;GO:0003723;GO:0005634;GO:0005654;GO:0005654;GO:0005681;GO:0005681;GO:0005686;GO:0005686;GO:0005686;GO:0005737;GO:0005737;GO:0006397;GO:0008380;GO:0009631;GO:0009631;GO:0015030;GO:0015030;GO:0030529;GO:0035614;GO:0035614;GO:0003676;GO:0003676;GO:…	K11094	-	NOG317159	-	U2 small nuclear ribonucleoprotein B'' 2[Source:UniProtKB/Swiss-Prot;Acc:Q8H1S6]	837206	Q8H1S6;A0A178WJB3
AT1G06970	1	2137871	2140975	+	2885	CHX14	GO:0006811;GO:0006812;GO:0006812;GO:0006813;GO:0006813;GO:0006885;GO:0006885;GO:0012505;GO:0012505;GO:0015297;GO:0015299;GO:0015299;GO:0015672;GO:0016020;GO:0016021;GO:0016021;GO:0016021;GO:0055085;GO:0055085;GO:1902600;	-	-	COG0475	P	CHX14 [Source:UniProtKB/TrEMBL;Acc:A0A178WC73]"	837207	Q9LMJ1;A0A178WC73
AT1G06980	1	2142939	2143977	-	1039	-	GO:0008150;	-	-	NOG269026	-	6,7-dimethyl-8-ribityllumazine synthase[Source:UniProtKB/TrEMBL;Acc:Q9LMJ2]	837208	Q9LMJ2
AT1G06990	1	2148342	2150152	+	1277	-	GO:0005576;GO:0005576;GO:0006629;GO:0016042;GO:0016042;GO:0016787;GO:0016788;GO:0016788;	-	-	COG3240	I	GDSL esterase/lipase At1g06990[Source:UniProtKB/Swiss-Prot;Acc:Q9LMJ3]	837209	Q9LMJ3
AT1G07000	1	2150158	2152541	-	2276	ATEXO70B2	GO:0000145;GO:0000145;GO:0002237;GO:0002237;GO:0002238;GO:0002238;GO:0005515;GO:0005634;GO:0005634;GO:0005634;GO:0005737;GO:0005737;GO:0005829;GO:0005829;GO:0005886;GO:0005886;GO:0006887;GO:0006887;GO:0006887;GO:0006952;GO:0006952;GO:0009414;GO:0009414;GO:0009617;GO:0009617;GO:0009620;GO:0009620;GO:0015031;GO:0015031;GO:0031410;GO:0042545;GO:0042545;GO:0043621;GO:0043621;GO:0045335;GO:0045335;GO:…	K07195	-	-	-	Exocyst subunit Exo70 family protein[Source:UniProtKB/TrEMBL;Acc:A0A178WCB5]	837210	Q9LMJ4;A0A178WCB5
AT1G07010	1	2152798	2155269	+	1682	-	GO:0004721;GO:0004721;GO:0006470;GO:0009507;GO:0009507;GO:0009536;GO:0016311;GO:0016787;GO:0016787;GO:0016787;GO:0016791;GO:0016791;GO:0030145;GO:0030145;GO:0046872;GO:0016787;GO:0016787;GO:0005777;GO:0005777;GO:0016787;GO:0016787;	-	-	NOG271399	-	Calcineurin-like metallo-phosphoesterasesuperfamily protein [Source:UniProtKB/TrEMBL;Acc:F4HNW0]	837211	Q8L774;A0A178WH32
AT1G07020	1	2155213	2156153	-	819	-	GO:0008150;GO:0016020;GO:0016021;GO:0022857;GO:0055085;	-	-	NOG268712	-	Uncharacterized protein At1g07020[Source:UniProtKB/TrEMBL;Acc:Q8LCS6]	837212	Q8LCS6;A0A178W2C5
AT1G07025	1	2157658	2158158	-	501	-	GO:0005381;GO:0005381;GO:0016020;GO:0016021;GO:0016021;GO:0022857;GO:0022857;GO:0048250;GO:0048250;GO:0055085;GO:0055085;	-	-	-	-	Mitochondrial substrate carrier family protein[Source:UniProtKB/TrEMBL;Acc:F4HNW4]	837213	F4HNW4
AT1G07030	1	2158413	2160818	-	1493	-	GO:0005381;GO:0005381;GO:0005743;GO:0006839;GO:0016020;GO:0016021;GO:0016021;GO:0016021;GO:0022857;GO:0022857;GO:0034755;GO:0048250;GO:0048250;GO:0055072;GO:0055085;GO:0055085;	K15113	-	NOG261622	-	At1g07030 [Source:UniProtKB/TrEMBL;Acc:Q8L6Z2]"	837214	Q8L6Z2;A0A178WNE7
AT1G07040	1	2160919	2163387	-	1774	-	GO:0008150;	-	-	NOG268275	-	At1g07040 [Source:UniProtKB/TrEMBL;Acc:Q9LMJ7]"	837215	Q9LMJ7;A0A178W6Z0
AT1G07050	1	2163575	2165261	-	1596	-	GO:0005515;GO:0005634;GO:0005634;GO:0005634;GO:0006355;GO:0005515;GO:0005634;GO:0005634;GO:0005634;GO:0008150;	-	-	NOG283732	-	CCT motif family protein[Source:TAIR;Acc:AT1G07050]	837216	A0A384LL58;A0A178WDK9
AT1G07060	1	2166348	2168397	-	1325	-	GO:0042138;GO:0042138;GO:0051321;GO:0051321;	-	-	NOG287346	-	F10K1.23 [Source:UniProtKB/TrEMBL;Acc:Q9LMJ9]"	837217	Q9LMJ9
AT1G07070	1	2168561	2169957	+	684	RPL35AA	GO:0002181;GO:0002181;GO:0003735;GO:0003735;GO:0003735;GO:0003735;GO:0005622;GO:0005622;GO:0005829;GO:0005829;GO:0005840;GO:0005840;GO:0005840;GO:0006412;GO:0006412;GO:0022625;GO:0022625;GO:0022625;GO:0030529;GO:0042273;GO:0042273;	K02917	-	COG2451	J	60S ribosomal protein L35a-1[Source:UniProtKB/Swiss-Prot;Acc:Q9LMK0]	837218	Q9LMK0
AT1G07080	1	2169977	2172194	+	1223	-	GO:0005773;GO:0005773;	-	-	NOG315223	-	At1g07080/F10K1_15[Source:UniProtKB/TrEMBL;Acc:Q93VQ6]	837219	Q93VQ6
AT1G07090	1	2173952	2175038	-	1087	LSH6	GO:0003677;GO:0003677;GO:0005634;GO:0005634;GO:0005634;GO:0006351;GO:0006355;GO:0007275;GO:0007275;GO:0009299;GO:0009299;GO:0009299;GO:0009416;GO:0009416;GO:0090698;GO:0090698;	-	-	NOG318039	-	LSH6 [Source:UniProtKB/TrEMBL;Acc:A0A178WE41]"	837220	Q9LMK2;A0A178WE41
AT1G07110	1	2178022	2184193	-	2789	FKFBP	GO:0000166;GO:0003824;GO:0003824;GO:0003824;GO:0003873;GO:0003873;GO:0003873;GO:0003873;GO:0004331;GO:0004331;GO:0004331;GO:0005524;GO:0005524;GO:0005524;GO:0005737;GO:0005829;GO:0005829;GO:0005829;GO:0005886;GO:0005886;GO:0005975;GO:0006000;GO:0006000;GO:0006000;GO:0006002;GO:0006002;GO:0006003;GO:0006003;GO:0006003;GO:0006003;GO:0008152;GO:0008152;GO:0016020;GO:0016301;GO:0016310;GO:0016311;GO:…	K01103	-	COG0406	G	FKFBP [Source:UniProtKB/TrEMBL;Acc:A0A178W4F2]"	837221	Q9MB58;A0A178W4F2
AT1G07120	1	2184759	2186627	-	1353	-	GO:0003674;GO:0009658;GO:0009707;GO:0009707;GO:0009941;GO:0009941;	-	-	NOG239801	-	CHUP1-like protein[Source:UniProtKB/TrEMBL;Acc:Q9LMK4]	837222	A0A1P8AWM2
AT1G07130	1	2187776	2188733	+	958	STN1	GO:0000781;GO:0000784;GO:0000784;GO:0000784;GO:0003676;GO:0003676;GO:0003677;GO:0005515;GO:0005634;GO:0005634;GO:0005634;GO:0005654;GO:0005654;GO:0005694;GO:0010833;GO:0010833;GO:0016233;GO:0016233;GO:0016233;GO:0032211;GO:0032211;GO:0042162;GO:0042162;GO:0043047;GO:0043047;GO:1990879;GO:1990879;	-	-	NOG256114	-	CST complex subunit STN1 [Source:UniProtKB/Swiss-Prot;Acc:Q9LMK5]	837223	Q9LMK5;A0A178W9Z5
AT1G07135	1	2189877	2190784	-	908	-	GO:0008150;GO:0031225;GO:0031225;	-	-	-	-	At1g07135 [Source:UniProtKB/TrEMBL;Acc:Q9LMK6]"	837224	Q9LMK6
AT1G07140	1	2191679	2193836	-	1516	RANBP1A	GO:0000082;GO:0005096;GO:0005622;GO:0005622;GO:0005623;GO:0005634;GO:0005634;GO:0005634;GO:0005643;GO:0005643;GO:0005643;GO:0005737;GO:0005737;GO:0005813;GO:0005813;GO:0006405;GO:0006511;GO:0006606;GO:0007051;GO:0008536;GO:0008536;GO:0015031;GO:0015031;GO:0043547;GO:0043547;GO:0046907;GO:0046907;GO:0051028;GO:0051028;	K15306	-	COG5171	U	Ran-binding protein 1 homolog a[Source:UniProtKB/Swiss-Prot;Acc:Q9LMK7]	837225	Q9LMK7;A0A178WG12
AT1G07150	1	2193941	2195996	-	1867	MAPKKK13	GO:0000166;GO:0004672;GO:0004672;GO:0004674;GO:0004674;GO:0005524;GO:0005524;GO:0005524;GO:0006468;GO:0006468;GO:0016301;GO:0016310;GO:0000166;GO:0004672;GO:0004672;GO:0004674;GO:0004674;GO:0004674;GO:0005524;GO:0005524;GO:0005524;GO:0005737;GO:0005737;GO:0006468;GO:0006468;GO:0007346;GO:0016020;GO:0016021;GO:0016021;GO:0016301;GO:0016310;GO:0023014;GO:0023014;GO:0031098;GO:0031098;GO:0032147;GO:…	-	-	-	-	F10K1.14 protein[Source:UniProtKB/TrEMBL;Acc:Q9LMK8]	837226	F4HNX7
AT1G07160	1	2197854	2199773	-	1539	-	GO:0003824;GO:0003824;GO:0004721;GO:0004722;GO:0004722;GO:0004722;GO:0004724;GO:0006470;GO:0006470;GO:0016787;GO:0043169;GO:0043169;GO:0046872;GO:0046872;	-	-	COG0631	T	PP2C-type phosphatase AP2C2[Source:UniProtKB/TrEMBL;Acc:F6LPR6]	837227	Q8RX37;F6LPR6
AT1G07170	1	2199997	2201272	+	1276	-	GO:0000398;GO:0005686;GO:0005689;GO:0071011;GO:0071013;GO:0000398;GO:0005686;GO:0005689;GO:0071011;GO:0071013;GO:0000398;GO:0005686;GO:0005689;GO:0071011;GO:0071013;GO:0000398;GO:0005686;GO:0005689;GO:0071011;GO:0071013;GO:0000398;GO:0005686;GO:0005689;GO:0071011;GO:0071013;GO:0000398;GO:0005686;GO:0005689;GO:0071011;GO:0071013;	K12834	-	NOG274521	-	PHD finger-like domain-containing protein 5A[Source:UniProtKB/Swiss-Prot;Acc:P0DI19]	837228	P0DI19;Q0WMV8;A0A178W5C0
AT1G07175	1	2202278	2203366	+	789	-	GO:0003674;GO:0008150;GO:0003674;GO:0008150;	-	-	-	-	unknown protein; FUNCTIONS IN: molecular_functionunknown; INVOLVED IN: biological_process unknown; LOCATEDIN: endomembrane system; BEST Arabidopsis thaliana proteinmatch is: unknown protein (TAIR:AT2G29995.1); Has 30201Blast hits to 17322 protei /.../780 species: Archae - 12;Bacteria - 1396; Metazoa - 17338; Fungi - 3422; Plants -5037; Viruses - 0; Other Eukaryotes - 2996 (source: NCBIBLink). [So…	6241425	A0A384KK61;A0A178WCT6
AT1G07180	1	2204104	2207099	+	2169	NDA1	GO:0003954;GO:0003954;GO:0003959;GO:0003959;GO:0005739;GO:0005739;GO:0005739;GO:0005743;GO:0005759;GO:0005759;GO:0005777;GO:0005777;GO:0016020;GO:0016491;GO:0016491;GO:0016491;GO:0031304;GO:0031304;GO:0055114;GO:0055114;GO:0055114;GO:0071482;GO:0071482;	K17871	EC:1.6.5.9	COG1252	C	Internal alternative NAD(P)H-ubiquinoneoxidoreductase A1, mitochondrial [Source:UniProtKB/Swiss-Prot;Acc:Q8GWA1]	837229	Q8GWA1
AT1G07190	1	2208013	2208177	+	165	-	GO:0003674;GO:0004176;GO:0004252;GO:0005524;GO:0005782;GO:0005782;GO:0006508;GO:0006508;GO:0006625;GO:0006625;GO:0008233;GO:0008233;GO:0016485;GO:0016485;GO:0030163;	-	-	-	-	BEST Arabidopsis thaliana protein match is: lonprotease 1 (TAIR:AT5G26860.1); Has 106 Blast hits to 106proteins in 47 species: Archae - 0; Bacteria - 34; Metazoa- 0; Fungi - 11; Plants - 56; Viruses - 0; OtherEukaryotes - 5 (source: NCBI BLink).[Source:TAIR;Acc:AT1G07190]	837230	F4HQJ7
AT1G07200	1	2208477	2212718	-	4065	SMXL6	GO:0005515;GO:0005634;GO:0005634;GO:0006351;GO:0006355;GO:0016787;GO:0019538;GO:0019538;GO:1902347;GO:1902347;GO:0016787;GO:0016787;	-	-	COG0542	O	Protein SMAX1-LIKE 6 [Source:UniProtKB/Swiss-Prot;Acc:Q9LML2]	837231	Q9LML2
AT1G07210	1	2215216	2216982	+	1204	-	GO:0003735;GO:0003735;GO:0003735;GO:0005622;GO:0005622;GO:0005763;GO:0005763;GO:0005840;GO:0005840;GO:0005840;GO:0006412;GO:0006412;GO:0006412;GO:0022627;GO:0030529;GO:0070181;GO:0070181;	-	-	-	-	F10K1.8 protein[Source:UniProtKB/TrEMBL;Acc:Q9LML3]	837232	Q9LML3
AT1G07220	1	2216925	2219649	-	1942	-	GO:0006664;GO:0012505;GO:0016020;GO:0016021;GO:0016021;GO:0016740;GO:0046527;GO:0046527;	-	-	-	-	F10K1.7 protein[Source:UniProtKB/TrEMBL;Acc:Q9LML4]	837233	Q9LML4
AT1G07230	1	2220181	2223018	-	2170	NPC1	GO:0003824;GO:0003824;GO:0003993;GO:0003993;GO:0005576;GO:0005576;GO:0008152;GO:0009395;GO:0009395;GO:0016311;GO:0016787;GO:0016788;GO:0016788;	K01114	EC:3.1.4.3	COG3511	M	Non-specific phospholipase C1[Source:UniProtKB/Swiss-Prot;Acc:Q8L7Y9]	837234	Q8L7Y9
AT1G07240	1	2223625	2225524	+	1900	UGT71C5	GO:0005829;GO:0005829;GO:0008152;GO:0008194;GO:0008194;GO:0009687;GO:0009687;GO:0009819;GO:0009819;GO:0010030;GO:0010030;GO:0010294;GO:0010294;GO:0016740;GO:0016757;GO:0016758;GO:0016758;GO:0043231;GO:0043231;GO:0080043;GO:0080043;GO:0080044;GO:1902265;GO:1902265;	-	-	NOG286360	-	UDP-glycosyltransferase 71C5[Source:UniProtKB/Swiss-Prot;Acc:Q9FE68]	837235	Q9FE68;W8Q7E2;A0A384KDE5
AT1G07250	1	2225759	2227608	+	1850	UGT71C4	GO:0008152;GO:0008194;GO:0008194;GO:0016740;GO:0016757;GO:0016758;GO:0016758;GO:0033836;GO:0033836;GO:0035251;GO:0035251;GO:0043231;GO:0043231;GO:0047893;GO:0047893;GO:0080043;GO:0080043;GO:0080044;GO:0080044;GO:0102360;GO:0102360;GO:0102425;GO:0102425;	-	-	NOG265229	-	Flavonol 3-O-glucosyltransferase UGT71C4[Source:UniProtKB/Swiss-Prot;Acc:Q9LML6]	837236	Q9LML6;A0A384KNH2;W8QPB7
AT1G07260	1	2227594	2229357	-	1764	UGT71C3	GO:0008152;GO:0008194;GO:0008194;GO:0016740;GO:0016757;GO:0016758;GO:0016758;GO:0043231;GO:0043231;GO:0080043;GO:0080043;GO:0080044;	-	-	NOG250085	-	UDP-glycosyltransferase 71C3[Source:UniProtKB/Swiss-Prot;Acc:Q9LML7]	837237	Q9LML7;W8PVE2
AT1G07270	1	2229444	2233017	-	1965	CDC6B	GO:0000278;GO:0000278;GO:0003688;GO:0003688;GO:0005515;GO:0005634;GO:0005634;GO:0005634;GO:0006260;GO:0006270;GO:0006270;GO:0007049;GO:0008152;GO:0016740;GO:0016758;GO:0033314;GO:0033314;GO:0051301;GO:0051301;GO:0051301;GO:0006270;GO:0006270;GO:0006270;GO:0051301;GO:0051301;GO:0051301;	K02213	-	COG1474	LO	Cell division control protein 6 homolog B[Source:UniProtKB/Swiss-Prot;Acc:Q8W032]	837238	Q8W032
AT1G07280	1	2238017	2241471	+	3258	-	GO:0005515;GO:0008150;GO:0016020;GO:0016021;GO:0016020;GO:0016021;GO:0005515;GO:0008150;GO:0016020;GO:0016021;GO:0005515;GO:0008150;	-	-	-	-	At1g07280/F22G5_32[Source:UniProtKB/TrEMBL;Acc:Q8VZC8]	837239	Q8VZC8
AT1G07290	1	2242012	2244992	-	1901	GONST2	GO:0000139;GO:0005338;GO:0005458;GO:0005794;GO:0005794;GO:0008643;GO:0008643;GO:0015297;GO:0015297;GO:0015780;GO:0015784;GO:0016020;GO:0016021;GO:0016021;GO:0022857;GO:1990570;GO:1990570;	K15356	-	COG5070	U	golgi nucleotide sugar transporter 2[Source:TAIR;Acc:AT1G07290]	837240	A0A2H1ZEA3
AT1G07300	1	2245693	2247240	-	1548	-	GO:0016020;GO:0016021;GO:0016021;GO:0008150;	-	-	NOG320496	-	josephin protein-related[Source:TAIR;Acc:AT1G07300]	837241	A0A1P8ARC6
AT1G07310	1	2247112	2248961	-	1850	-	GO:0003674;GO:0008150;	-	-	NOG262238	-	Calcium-dependent lipid-binding (CaLB domain)family protein [Source:UniProtKB/TrEMBL;Acc:Q9LNV0]	837242	Q9LNV0
AT1G07320	1	2248967	2250529	+	1563	RPL4	GO:0000311;GO:0000311;GO:0003723;GO:0003735;GO:0003735;GO:0003735;GO:0003735;GO:0005634;GO:0005634;GO:0005840;GO:0005840;GO:0005840;GO:0006412;GO:0006412;GO:0006412;GO:0008266;GO:0008266;GO:0009507;GO:0009507;GO:0009507;GO:0009535;GO:0009535;GO:0009536;GO:0009570;GO:0009570;GO:0009579;GO:0009579;GO:0016020;GO:0016020;GO:0019843;GO:0019843;GO:0022626;GO:0022626;GO:0030529;GO:0000311;GO:0003723;GO:…	K02926	-	COG0088	J	RPL4 [Source:UniProtKB/TrEMBL;Acc:A0A384KN11]"	837243	O50061;A0A384KN11;Q0WW46
AT1G07330	1	2250920	2254036	+	2924	-	GO:0016020;GO:0016021;GO:0016021;GO:0008150;	-	-	-	-	Dentin sialophosphoprotein[Source:UniProtKB/TrEMBL;Acc:Q9LNV2]	837244	Q9LNV2
AT1G07340	1	2254822	2256850	+	1686	STP2	GO:0005215;GO:0005215;GO:0005351;GO:0005351;GO:0005355;GO:0005355;GO:0005887;GO:0005887;GO:0005887;GO:0008643;GO:0008645;GO:0008645;GO:0009555;GO:0009555;GO:0015145;GO:0015145;GO:0015293;GO:0015749;GO:0015749;GO:0015992;GO:0016020;GO:0016020;GO:0016020;GO:0016021;GO:0016021;GO:0016021;GO:0022857;GO:0022857;GO:0035428;GO:0046323;GO:0055085;GO:0055085;GO:1902600;GO:1904659;	-	-	COG0477	G	STP2 [Source:UniProtKB/TrEMBL;Acc:A0A178W5X1]"	837245	Q9LNV3;A0A178W5X1
AT1G07350	1	2257384	2260187	-	1983	SR45A	GO:0003676;GO:0003676;GO:0003676;GO:0003676;GO:0003723;GO:0003723;GO:0005634;GO:0005681;GO:0005681;GO:0006397;GO:0006397;GO:0008380;GO:0008380;GO:0008380;GO:0009644;GO:0009644;GO:0016607;GO:0016607;GO:0030529;GO:0043484;GO:0043484;GO:1990904;GO:1990904;GO:0003676;GO:0003676;GO:0003723;GO:0003723;GO:0016020;GO:0016021;GO:0016021;GO:0003676;GO:0003676;GO:0003676;GO:0003723;GO:0003723;GO:0016020;GO:…	-	-	COG0724	R	Serine/arginine-rich splicing factor SR45a[Source:UniProtKB/Swiss-Prot;Acc:Q84TH4]	837246	Q84TH4
AT1G07360	1	2260317	2262923	-	1819	-	GO:0000387;GO:0000387;GO:0000398;GO:0000398;GO:0000974;GO:0000974;GO:0003676;GO:0003676;GO:0003677;GO:0003677;GO:0003723;GO:0003729;GO:0003729;GO:0005515;GO:0005634;GO:0005634;GO:0017070;GO:0017070;GO:0036002;GO:0036002;GO:0042742;GO:0042742;GO:0046872;GO:0046872;GO:0046872;GO:0071006;GO:0071006;GO:0071007;GO:0071007;	K12872	-	NOG277760	-	Zinc finger CCCH domain-containing protein 4[Source:UniProtKB/Swiss-Prot;Acc:Q9LNV5]	837248	Q9LNV5
AT1G07370	1	2263037	2264553	+	1130	PCNA	GO:0003677;GO:0003677;GO:0003677;GO:0005515;GO:0005515;GO:0005634;GO:0005634;GO:0005634;GO:0005634;GO:0005730;GO:0005730;GO:0005737;GO:0005737;GO:0006260;GO:0006260;GO:0006272;GO:0006272;GO:0006275;GO:0006275;GO:0006298;GO:0006298;GO:0019985;GO:0019985;GO:0030337;GO:0030337;GO:0030337;GO:0043626;GO:0043626;GO:0051726;GO:0051726;	K04802	-	COG0592	L	Proliferating cellular nuclear antigen 1[Source:UniProtKB/Swiss-Prot;Acc:Q9M7Q7]	837249	Q9M7Q7;A0A178W9N0
AT1G07380	1	2264634	2269121	-	2773	-	GO:0016020;GO:0016021;GO:0016021;GO:0005576;GO:0005576;GO:0005774;GO:0005774;GO:0005783;GO:0005783;GO:0005783;GO:0005794;GO:0005794;GO:0006629;GO:0006665;GO:0006665;GO:0016787;GO:0017040;GO:0017040;GO:0034599;GO:0034599;GO:0090156;GO:0090156;GO:0102121;GO:0102121;	K12349	EC:3.5.1.23	-	-	Neutral/alkaline non-lysosomal ceramidase[Source:TAIR;Acc:AT1G07380]	837250	F4HQM3
AT1G07390	1	2269622	2274901	+	4028	AtRLP1	GO:0002376;GO:0005515;GO:0005886;GO:0005886;GO:0006952;GO:0016020;GO:0016021;GO:0016021;GO:0042742;GO:0042742;GO:0045087;GO:0045087;GO:0005515;GO:0016020;GO:0016021;GO:0016021;GO:0005515;GO:0016020;GO:0016021;GO:0016021;GO:0005515;GO:0016020;GO:0016021;GO:0016021;GO:0002376;GO:0005515;GO:0005886;GO:0006952;GO:0016020;GO:0016021;GO:0042742;GO:0045087;	-	-	-	-	Receptor like protein 1[Source:UniProtKB/TrEMBL;Acc:F4HQM4]	837251	Q9LNV9
AT1G07400	1	2274926	2275783	+	858	HSP17.8	GO:0000302;GO:0000302;GO:0005515;GO:0005737;GO:0005737;GO:0005737;GO:0005737;GO:0006457;GO:0006457;GO:0006979;GO:0006979;GO:0009408;GO:0009408;GO:0009408;GO:0009651;GO:0009651;GO:0042542;GO:0042542;GO:0043621;GO:0043621;GO:0043621;GO:0051082;GO:0051082;GO:0051259;GO:0051259;	K13993	-	COG0071	O	17.8 kDa class I heat shock protein[Source:UniProtKB/Swiss-Prot;Acc:Q9LNW0]	837252	Q9LNW0;A0A178WJ08
AT1G07410	1	2276030	2277524	+	1148	RABA2B	GO:0000166;GO:0003924;GO:0003924;GO:0003924;GO:0005525;GO:0005525;GO:0005525;GO:0005768;GO:0005768;GO:0005768;GO:0005794;GO:0005794;GO:0005886;GO:0005886;GO:0006886;GO:0006886;GO:0009504;GO:0009504;GO:0010008;GO:0010008;GO:0015031;GO:0016020;GO:0032482;GO:0032482;GO:0042546;GO:0042546;	-	-	COG1100	R	RABA2b [Source:UniProtKB/TrEMBL;Acc:A0A178WHD5]"	837253	Q9LNW1;A0A178WHD5
AT1G07420	1	2277555	2280502	+	1872	SMO2-2	GO:0000254;GO:0000254;GO:0000254;GO:0004497;GO:0005506;GO:0005506;GO:0005783;GO:0005783;GO:0005783;GO:0005789;GO:0005789;GO:0005789;GO:0006629;GO:0006694;GO:0008202;GO:0008610;GO:0008610;GO:0009793;GO:0009793;GO:0009941;GO:0009941;GO:0016020;GO:0016021;GO:0016021;GO:0016126;GO:0016126;GO:0016126;GO:0016491;GO:0016491;GO:0016491;GO:0055114;GO:0055114;GO:0055114;GO:0080065;GO:0080065;GO:0080065;GO:…	K14424	-	COG3000	I	Methylsterol monooxygenase 2-2[Source:UniProtKB/Swiss-Prot;Acc:Q8VWZ8]	837254	Q8VWZ8;A0A178WAJ4
AT1G07430	1	2280746	2282828	-	1906	AIP1	GO:0003824;GO:0003824;GO:0004721;GO:0004722;GO:0004722;GO:0004722;GO:0004724;GO:0005267;GO:0005267;GO:0005634;GO:0005829;GO:0005886;GO:0005886;GO:0006470;GO:0006470;GO:0006811;GO:0006813;GO:0009788;GO:0009788;GO:0009788;GO:0009939;GO:0009939;GO:0010030;GO:0010030;GO:0016020;GO:0016787;GO:0043169;GO:0043169;GO:0046872;GO:0046872;GO:0048838;GO:0048838;GO:0071805;GO:1902039;GO:1902039;	K14497	EC:3.1.3.16	COG0631	T	Protein phosphatase 2C 3 [Source:UniProtKB/Swiss-Prot;Acc:Q9LNW3]	837255	Q9LNW3
AT1G07440	1	2286185	2287791	-	1360	-	GO:0016491;GO:0016491;GO:0016491;GO:0055114;GO:0055114;	-	-	COG1028	IQ	Tropinone reductase homolog At1g07440[Source:UniProtKB/Swiss-Prot;Acc:P0DKI3]	837256	P0DKI3;A0A178WGL5
AT1G07450	1	2287926	2289336	-	975	-	GO:0016491;GO:0016491;GO:0016491;GO:0055114;GO:0055114;	K08081	EC:1.1.1.206	COG1028	IQ	Tropinone reductase homolog At1g07450[Source:UniProtKB/Swiss-Prot;Acc:Q8RX32]	837257	Q8RX32
AT1G07460	1	2289959	2291101	+	1143	-	GO:0002229;GO:0002229;GO:0004675;GO:0004675;GO:0005886;GO:0005886;GO:0006952;GO:0006952;GO:0007178;GO:0030246;GO:0030246;GO:0030246;GO:0042742;GO:0042742;GO:0008150;GO:0030246;GO:0030246;GO:0030246;GO:0031225;GO:0031225;	-	-	NOG244219	-	Concanavalin A-like lectin family protein[Source:UniProtKB/TrEMBL;Acc:Q9LNW6]	837258	Q9LNW6;A0A384LKC0
AT1G07470	1	2291369	2294558	+	1690	-	GO:0003713;GO:0005672;GO:0005672;GO:0006366;GO:0006366;GO:0006367;GO:0006367;GO:1903506;GO:1903508;GO:0003713;GO:0005672;GO:0005672;GO:0006366;GO:0006366;GO:0006367;GO:0006367;GO:1903506;GO:1903508;	K03122	-	-	-	At1g07470/F22G5_13[Source:UniProtKB/TrEMBL;Acc:Q93VP4]	837259	Q93VP4
AT1G07473	1	2294566	2295489	-	924	-	GO:0008150;	-	-	NOG279781	-	F22G5.17 [Source:UniProtKB/TrEMBL;Acc:Q9LNW8]"	837260	Q9LNW8;A0A178W6B0
AT1G07476	1	2295553	2296497	+	945	-	GO:0008150;GO:0016020;GO:0016021;GO:0016021;	-	-	-	-	At1g07476 [Source:UniProtKB/TrEMBL;Acc:Q9LNX0]"	837261	Q9LNX0
AT1G07480	1	2296023	2299544	-	2182	-	GO:0003713;GO:0005672;GO:0005672;GO:0006366;GO:0006367;GO:0006367;GO:1903506;GO:1903508;GO:0003713;GO:0005672;GO:0005672;GO:0006366;GO:0006367;GO:0006367;GO:1903506;GO:1903508;GO:0005672;GO:0005672;GO:0006366;GO:0006366;GO:0006367;GO:0006367;	K03122	-	COG5149	K	Transcription factor IIA, alpha/beta subunit[Source:TAIR;Acc:AT1G07480]	837262	A0A1P8APF4
AT1G07485	1	2301375	2302121	+	662	-	GO:0003674;GO:0005575;GO:0008150;	-	-	NOG252231	-	Uncharacterized protein At1g07490[Source:UniProtKB/TrEMBL;Acc:Q67XE6]	5007669	Q67XE6
AT1G07490	1	2301380	2302021	-	642	RTFL3	GO:0048367;GO:0048367;	-	-	NOG270711	-	RTFL3 [Source:UniProtKB/TrEMBL;Acc:A0A178W1R5]"	837263	Q6IM92;A0A178W1R5
AT1G07510	1	2304435	2312399	+	6715	FTSH10	GO:0000166;GO:0004222;GO:0004222;GO:0005524;GO:0005524;GO:0005524;GO:0005739;GO:0005739;GO:0005739;GO:0005743;GO:0005743;GO:0005743;GO:0006508;GO:0006508;GO:0006508;GO:0008053;GO:0008053;GO:0008233;GO:0008237;GO:0008270;GO:0008270;GO:0009535;GO:0009535;GO:0009536;GO:0009536;GO:0016020;GO:0016020;GO:0016020;GO:0016021;GO:0016021;GO:0016021;GO:0016787;GO:0034982;GO:0034982;GO:0042407;GO:0042407;GO:…	K08956	EC:3.4.24.-	COG0465	O	ATP-dependent zinc metalloprotease FTSH 10,mitochondrial [Source:UniProtKB/Swiss-Prot;Acc:Q8VZI8]	837265	Q8VZI8
AT1G07500	1	2304766	2305031	-	266	SMR5	GO:0004860;GO:0004860;GO:0005515;GO:0005634;GO:0005634;GO:0006469;GO:0006974;GO:0006974;GO:0007049;GO:0007049;GO:0032875;GO:0045786;GO:0045786;GO:0045839;GO:0045839;	-	-	-	-	Cyclin-dependent protein kinase inhibitor SMR5[Source:UniProtKB/Swiss-Prot;Acc:Q9LNX4]	837264	Q9LNX4;A0A178WFJ5
AT1G07520	1	2309534	2312385	-	2852	-	GO:0006351;GO:0006355;GO:0006351;GO:0006355;GO:0006351;GO:0006355;GO:0003700;GO:0003700;GO:0005634;GO:0005634;GO:0005634;GO:0006351;GO:0006355;GO:0006355;GO:0006355;GO:0010200;GO:0010200;GO:0010200;GO:0043565;GO:0043565;	-	-	NOG319005	-	GRAS family transcription factor[Source:TAIR;Acc:AT1G07520]	837266	Q3EDH0
AT1G07530	1	2313581	2316507	-	2826	SCL14	GO:0003700;GO:0003700;GO:0003700;GO:0005634;GO:0005634;GO:0005634;GO:0005634;GO:0005829;GO:0005829;GO:0006351;GO:0006355;GO:0006355;GO:0006355;GO:0009410;GO:0009410;GO:0010200;GO:0010200;GO:0043565;GO:0043565;GO:0045893;GO:0045893;	-	-	NOG319005	-	AT1G07530 protein[Source:UniProtKB/TrEMBL;Acc:B9DFJ3]	837267	Q9XE58;B9DFJ3;A0A384LCI2
AT1G07540	1	2318143	2321664	-	2394	TRP5	GO:0000783;GO:0003677;GO:0003677;GO:0003677;GO:0003691;GO:0005634;GO:0005634;GO:0006351;GO:0006355;GO:0031627;	-	-	NOG323246	-	Telomere repeat-binding protein 5[Source:UniProtKB/Swiss-Prot;Acc:Q6R0E3]	837268	Q6R0E3
AT1G07550	1	2322543	2326570	-	2819	-	GO:0000166;GO:0003677;GO:0004672;GO:0004672;GO:0004674;GO:0004674;GO:0005515;GO:0005515;GO:0005524;GO:0005524;GO:0005524;GO:0006468;GO:0006468;GO:0016020;GO:0016021;GO:0016021;GO:0016301;GO:0016310;GO:0016740;	-	-	COG0515	T	Probable LRR receptor-like serine/threonine-proteinkinase At1g07550 [Source:UniProtKB/Swiss-Prot;Acc:C0LGD8]	837269	C0LGD8
AT1G07560	1	2327315	2331148	+	2673	-	GO:0000166;GO:0004672;GO:0004672;GO:0004674;GO:0004674;GO:0005515;GO:0005515;GO:0005524;GO:0005524;GO:0005524;GO:0006468;GO:0006468;GO:0016020;GO:0016021;GO:0016021;GO:0016301;GO:0016310;GO:0016740;	-	-	COG0515	T	Probable LRR receptor-like serine/threonine-proteinkinase At1g07560 [Source:UniProtKB/Swiss-Prot;Acc:C0LGD9]	837270	C0LGD9
AT1G07570	1	2331136	2333767	-	2198	APK1A	GO:0000166;GO:0004672;GO:0004672;GO:0004674;GO:0004674;GO:0004675;GO:0004713;GO:0004713;GO:0005524;GO:0005524;GO:0005524;GO:0005886;GO:0005886;GO:0006468;GO:0006468;GO:0006952;GO:0006952;GO:0007166;GO:0007178;GO:0016020;GO:0016301;GO:0016310;GO:0016740;GO:0018108;GO:0000166;GO:0004672;GO:0004672;GO:0004674;GO:0004674;GO:0004675;GO:0004713;GO:0004713;GO:0005524;GO:0005524;GO:0005524;GO:0005886;GO:…	-	-	COG0515	T	Protein kinase superfamily protein[Source:TAIR;Acc:AT1G07570]	837271	Q06548;A0A178WBM7
AT1G07590	1	2336477	2339391	-	2407	-	GO:0003723;GO:0004519;GO:0005515;GO:0005739;GO:0005739;GO:0005739;GO:0009451;GO:0043231;GO:0046686;GO:0046686;GO:0090305;	-	-	NOG300341	-	Pentatricopeptide repeat-containing proteinAt1g07590, mitochondrial [Source:UniProtKB/Swiss-Prot;Acc:Q940Q2]	837272	Q940Q2
AT1G07600	1	2338904	2339321	-	138	MT1A	GO:0005507;GO:0005507;GO:0009644;GO:0009644;GO:0046688;GO:0046688;GO:0046872;GO:0046872;GO:0046872;	-	-	-	-	Metallothionein-like protein 1A[Source:UniProtKB/Swiss-Prot;Acc:P43392]	837273	P43392
AT1G07610	1	2341447	2342148	+	577	MT1C	GO:0005507;GO:0005507;GO:0022626;GO:0022626;GO:0046688;GO:0046688;GO:0046872;	-	-	-	-	Metallothionein-like protein 1C[Source:UniProtKB/Swiss-Prot;Acc:Q38804]	837274	Q38804
AT1G07615	1	2342198	2344314	-	1675	ATOBGM	GO:0000166;GO:0005525;GO:0005525;GO:0005525;GO:0005739;GO:0005739;	-	-	-	-	Probable GTP-binding protein OBGM, mitochondrial[Source:UniProtKB/Swiss-Prot;Acc:F4HSD4]	5007670	F4HSD4;A0A178WMN5
AT1G07620	1	2344390	2346889	-	2219	ATOBGM	-	-	-	-	-	GTP-binding protein Obg/CgtA[Source:TAIR;Acc:AT1G07620]	837275	F4HSD5
AT1G07630	1	2348915	2351799	+	2625	PLL5	GO:0003824;GO:0003824;GO:0004721;GO:0004722;GO:0004722;GO:0004722;GO:0004724;GO:0005634;GO:0005634;GO:0005886;GO:0005886;GO:0006470;GO:0006470;GO:0007275;GO:0016787;GO:0046872;GO:0046872;GO:0048366;GO:0048366;	-	-	COG0631	T	PLL5 [Source:UniProtKB/TrEMBL;Acc:A0A178WGF5]"	837276	Q9LQN6;A0A178WGF5
AT1G07640	1	2353031	2356413	-	3383	OBP2	GO:0003002;GO:0003002;GO:0003677;GO:0003677;GO:0003677;GO:0003700;GO:0003700;GO:0005634;GO:0005634;GO:0005634;GO:0006355;GO:0006355;GO:0006355;GO:0009611;GO:0009611;GO:0009625;GO:0009625;GO:0009753;GO:0009753;GO:0010439;GO:0010439;GO:0044212;GO:0044212;GO:0003677;GO:0003677;GO:0003677;GO:0005634;GO:0006355;GO:0006355;GO:0003677;GO:0003677;GO:0003677;GO:0005634;GO:0005634;GO:0006351;GO:0006355;GO:…	-	-	NOG254444	-	Dof-type zinc finger DNA-binding family protein[Source:UniProtKB/TrEMBL;Acc:Q2V4Q1]	837277	Q8L9V6
AT1G07650	1	2359111	2366736	-	4120	-	GO:0000166;GO:0004672;GO:0004672;GO:0004674;GO:0004674;GO:0004674;GO:0005515;GO:0005515;GO:0005524;GO:0005524;GO:0005524;GO:0005886;GO:0005886;GO:0006468;GO:0006468;GO:0016020;GO:0016021;GO:0016021;GO:0016301;GO:0016310;GO:0016740;GO:0046777;GO:0046777;GO:0004672;GO:0004672;GO:0005515;GO:0005524;GO:0005524;GO:0006468;GO:0006468;GO:0016020;GO:0016021;GO:0016021;GO:0016301;GO:0016310;GO:0004672;GO:…	-	-	COG0515	T	Leucine-rich repeat transmembrane protein kinase[Source:UniProtKB/TrEMBL;Acc:F4HSE1]	837278	C0LGE0
AT1G07645	1	2367437	2368436	-	676	ATDSI-1VOC	GO:0016301;GO:0016301;GO:0016310;	-	-	NOG82103	-	DSI-1VOC [Source:UniProtKB/TrEMBL;Acc:A0A178W443]"	2745745	Q9LQP1;A0A178W443
AT1G07660	1	2368833	2369735	+	722	-	GO:0000786;GO:0000786;GO:0000786;GO:0000786;GO:0000788;GO:0003677;GO:0003677;GO:0003677;GO:0003677;GO:0003677;GO:0005515;GO:0005634;GO:0005634;GO:0005634;GO:0005694;GO:0005730;GO:0005730;GO:0005773;GO:0005773;GO:0005774;GO:0005774;GO:0005829;GO:0005829;GO:0005886;GO:0005886;GO:0006334;GO:0006334;GO:0006334;GO:0009414;GO:0009414;GO:0009506;GO:0009506;GO:0009507;GO:0009507;GO:0009579;GO:0009579;GO:…	K11254	-	COG2036	B	Histone H4 [Source:UniProtKB/Swiss-Prot;Acc:P59259]	837279	P59259;A0A384LKZ7;Q6NR90
AT1G07670	1	2370020	2374607	-	3866	ECA4	GO:0000166;GO:0000166;GO:0000166;GO:0005388;GO:0005388;GO:0005388;GO:0005524;GO:0005524;GO:0005783;GO:0005783;GO:0005783;GO:0005886;GO:0005886;GO:0006811;GO:0006816;GO:0008553;GO:0008553;GO:0016020;GO:0016021;GO:0016021;GO:0016021;GO:0016787;GO:0046872;GO:0046872;GO:0070588;GO:0099132;GO:1902600;GO:0000166;GO:0000166;GO:0000166;GO:0005388;GO:0005388;GO:0005388;GO:0005524;GO:0005524;GO:0005783;GO:…	K01537	EC:3.6.3.8	COG0474	P	Calcium-transporting ATPase 4, endoplasmicreticulum-type [Source:UniProtKB/Swiss-Prot;Acc:Q9XES1]	837280	Q9XES1
AT1G07680	1	2376012	2377186	+	702	-	GO:0003674;GO:0008150;GO:0016020;GO:0016021;GO:0016021;	-	-	NOG242430	-	F24B9.23 [Source:UniProtKB/TrEMBL;Acc:Q9LQP3]"	837281	Q9LQP3
AT1G07690	1	2377976	2379207	+	859	-	GO:0016020;GO:0016021;GO:0016021;GO:0016020;GO:0016021;GO:0016021;GO:0016020;GO:0016021;GO:0016021;GO:0016020;GO:0016021;GO:0016021;GO:0016020;GO:0016021;GO:0016021;	-	-	NOG287181	-	FUNCTIONS IN: molecular_function unknown; INVOLVEDIN: biological_process unknown; LOCATED IN: endomembranesystem; EXPRESSED IN: root; CONTAINS InterPro DOMAIN/s:Orthoreovirus membrane fusion p10 (InterPro:IPR009854);BEST Arabidopsis thaliana pro /.../atch is: unknownprotein (TAIR:AT1G54950.1); Has 11 Blast hits to 11proteins in 4 species: Archae - 0; Bacteria - 2; Metazoa -0; Fungi - 0; Plants - …	837282	A0A1P8AP82
AT1G07700	1	2379595	2381390	+	1619	-	GO:0004791;GO:0005623;GO:0005623;GO:0005737;GO:0006662;GO:0006662;GO:0009507;GO:0009507;GO:0009507;GO:0009507;GO:0009536;GO:0009570;GO:0009570;GO:0015035;GO:0015035;GO:0015035;GO:0016671;GO:0034599;GO:0045454;GO:0045454;GO:0045454;GO:0047134;GO:0055114;GO:0055114;GO:0098869;GO:0004791;GO:0005623;GO:0005623;GO:0005737;GO:0006662;GO:0006662;GO:0009507;GO:0009507;GO:0009507;GO:0009507;GO:0009536;GO:…	-	-	NOG246310	-	Thioredoxin superfamily protein[Source:TAIR;Acc:AT1G07700]	837283	Q9C5C5;A0A178W0L6
AT1G07705	1	2381555	2386157	+	2732	-	GO:0000288;GO:0000932;GO:0000932;GO:0005634;GO:0005634;GO:0006355;GO:0006355;GO:0017148;GO:0017148;GO:0030015;GO:0030015;GO:0030015;GO:0005634;GO:0005634;GO:0006355;GO:0006355;GO:0030015;GO:0030015;	K12605	-	COG5601	K	NOT2 / NOT3 / NOT5 family[Source:UniProtKB/TrEMBL;Acc:A8MR45]	837284	A8MR45
AT1G07710	1	2386164	2388350	-	1894	-	GO:0005515;GO:0008150;GO:0016020;GO:0016021;GO:0016021;GO:0005515;GO:0008150;GO:0016020;GO:0016021;GO:0016021;	-	-	COG0666	R	Ankyrin repeat family protein[Source:UniProtKB/TrEMBL;Acc:Q9LQP7]	837285	Q9LQP7
AT1G07720	1	2390531	2392628	-	2098	KCS3	GO:0003824;GO:0003824;GO:0005783;GO:0005783;GO:0006633;GO:0006633;GO:0006633;GO:0008152;GO:0009409;GO:0009416;GO:0016020;GO:0016020;GO:0016020;GO:0016021;GO:0016021;GO:0016740;GO:0016746;GO:0016747;GO:0016747;GO:0102336;GO:0102337;GO:0102338;GO:0102756;GO:0003824;GO:0003824;GO:0005783;GO:0005783;GO:0005783;GO:0006633;GO:0006633;GO:0006633;GO:0008152;GO:0009409;GO:0009409;GO:0009416;GO:0009416;GO:…	K15397	EC:2.3.1.199	NOG268855	-	3-ketoacyl-CoA synthase 3[Source:TAIR;Acc:AT1G07720]	837286	Q9LQP8;A0A178W3A1
AT1G07725	1	2394801	2397272	-	2472	ATEXO70H6	GO:0000145;GO:0000145;GO:0006887;GO:0006887;GO:0006887;GO:0015031;GO:0015031;GO:0090406;GO:0090406;	K07195	-	-	-	Exocyst subunit Exo70 family protein[Source:UniProtKB/TrEMBL;Acc:Q9LQP9]	837287	Q9LQP9
AT1G07740	1	2397442	2400508	-	2658	-	GO:0003674;GO:0003723;GO:0004519;GO:0005515;GO:0005739;GO:0005739;GO:0005739;GO:0009451;GO:0043231;GO:0090305;	-	-	NOG252196	-	Pentatricopeptide repeat-containing proteinAt1g07740, mitochondrial [Source:UniProtKB/Swiss-Prot;Acc:Q9LQQ1]	837288	Q9LQQ1;A0A178WDA1
AT1G07730	1	2397527	2398696	-	1170	DIR25	GO:0003674;GO:0005576;GO:0008150;GO:0016853;GO:0048046;GO:0048046;	-	-	NOG244520	-	Dirigent protein 25 [Source:UniProtKB/Swiss-Prot;Acc:Q9LQQ0]	2745746	Q9LQQ0;A0A178WJC8
AT1G07745	1	2400589	2402942	-	1669	RAD51D	GO:0003677;GO:0003677;GO:0005524;GO:0005524;GO:0006281;GO:0006281;GO:0008094;GO:0008094;GO:0003677;GO:0003677;GO:0005524;GO:0005524;GO:0006281;GO:0006281;GO:0008094;GO:0008094;GO:0003677;GO:0003677;GO:0005524;GO:0005524;GO:0006281;GO:0006281;GO:0008094;GO:0008094;GO:0003677;GO:0003677;GO:0005524;GO:0005524;GO:0006281;GO:0006281;GO:0008094;GO:0008094;GO:0000150;GO:0000166;GO:0000400;GO:0000707;GO:…	K10871	-	COG0468	L	DNA repair protein RAD51 homolog 4[Source:UniProtKB/Swiss-Prot;Acc:Q9LQQ2]	837289	Q9LQQ2;A3QS62
AT1G07747	1	2403558	2403845	+	288	-	GO:0006869;GO:0006869;	-	-	NOG296545	-	Bifunctional inhibitor/lipid-transfer protein/seedstorage 2S albumin superfamily protein[Source:UniProtKB/TrEMBL;Acc:A8MRP3]	5007672	A8MRP3
AT1G07750	1	2403992	2406049	-	1565	-	GO:0005507;GO:0005507;GO:0005794;GO:0005794;GO:0005829;GO:0005829;GO:0008150;GO:0008270;GO:0008270;GO:0009506;GO:0009506;GO:0045735;GO:0045735;	-	-	-	-	At1g07750/F24B9_13[Source:UniProtKB/TrEMBL;Acc:Q9LQQ3]	837290	Q9LQQ3
AT1G07770	1	2407411	2409791	-	1653	RPS15AF	GO:0003735;GO:0003735;GO:0003735;GO:0003735;GO:0005618;GO:0005618;GO:0005737;GO:0005774;GO:0005774;GO:0005829;GO:0005829;GO:0005840;GO:0005840;GO:0005840;GO:0005886;GO:0005886;GO:0006412;GO:0006412;GO:0009506;GO:0009506;GO:0016020;GO:0016020;GO:0022626;GO:0022626;GO:0022627;GO:0022627;GO:0022627;GO:0030529;GO:0042788;GO:0042788;GO:0003735;GO:0003735;GO:0003735;GO:0003735;GO:0005618;GO:0005618;GO:…	K02957	-	COG0096	J	40S ribosomal protein S15a-1[Source:UniProtKB/Swiss-Prot;Acc:P42798]	837291	P42798;A0A384KNV6;A0A178W5N5
AT1G07780	1	2409865	2412777	-	2414	PAI1	GO:0000162;GO:0000162;GO:0000162;GO:0000162;GO:0003824;GO:0003824;GO:0004640;GO:0004640;GO:0004640;GO:0004640;GO:0004640;GO:0006568;GO:0006568;GO:0008152;GO:0008652;GO:0009073;GO:0009507;GO:0009507;GO:0009536;GO:0016853;GO:0000162;GO:0000162;GO:0000162;GO:0000162;GO:0003824;GO:0003824;GO:0004640;GO:0004640;GO:0004640;GO:0004640;GO:0004640;GO:0006568;GO:0006568;GO:0008152;GO:0008652;GO:0009073;GO:…	K01817	EC:5.3.1.24	COG0135	E	N-(5'-phosphoribosyl)anthranilate isomerase 1,chloroplastic [Source:UniProtKB/Swiss-Prot;Acc:Q42440]	837292	Q42440;A0A178WLS8
AT1G07790	1	2412938	2413790	+	853	HTB1	GO:0000786;GO:0000786;GO:0000786;GO:0003677;GO:0003677;GO:0003677;GO:0005515;GO:0005634;GO:0005634;GO:0005634;GO:0005694;GO:0005730;GO:0009506;GO:0009507;GO:0009507;GO:0009534;GO:0009570;GO:0046982;GO:0046982;	K11252	-	NOG289161	-	Histone H2B.1 [Source:UniProtKB/Swiss-Prot;Acc:Q9LQQ4]	837293	Q9LQQ4
AT1G07795	1	2414143	2414967	+	825	-	GO:0008150;GO:0016020;GO:0016021;GO:0016021;	-	-	-	-	At1g07795 [Source:UniProtKB/TrEMBL;Acc:Q29PW8]"	837294	Q29PW8;A0A178W510
AT1G07810	1	2416178	2420829	+	3658	ECA1	GO:0000166;GO:0000166;GO:0000166;GO:0005388;GO:0005388;GO:0005388;GO:0005524;GO:0005524;GO:0005774;GO:0005774;GO:0005783;GO:0005783;GO:0005783;GO:0005783;GO:0005789;GO:0005789;GO:0005789;GO:0005886;GO:0005886;GO:0006811;GO:0006816;GO:0006816;GO:0008553;GO:0008553;GO:0010042;GO:0010042;GO:0016020;GO:0016021;GO:0016021;GO:0016021;GO:0016787;GO:0030176;GO:0030176;GO:0046686;GO:0046686;GO:0046872;GO:…	K01537	EC:3.6.3.8	COG0474	P	Calcium-transporting ATPase 1, endoplasmicreticulum-type [Source:UniProtKB/Swiss-Prot;Acc:P92939]	837296	P92939
AT1G07820	1	2421089	2422066	-	978	-	GO:0000786;GO:0000786;GO:0000786;GO:0000786;GO:0000788;GO:0003677;GO:0003677;GO:0003677;GO:0003677;GO:0003677;GO:0005515;GO:0005634;GO:0005634;GO:0005634;GO:0005694;GO:0005730;GO:0005730;GO:0005773;GO:0005773;GO:0005774;GO:0005774;GO:0005829;GO:0005829;GO:0005886;GO:0005886;GO:0006334;GO:0006334;GO:0006334;GO:0009414;GO:0009414;GO:0009506;GO:0009506;GO:0009507;GO:0009507;GO:0009579;GO:0009579;GO:…	K11254	-	COG2036	B	Histone H4 [Source:UniProtKB/TrEMBL;Acc:Q6NR90]"	837297	P59259;A0A384LKZ7;Q6NR90
AT1G07830	1	2422126	2423803	+	1113	-	GO:0003735;GO:0003735;GO:0003735;GO:0005622;GO:0005622;GO:0005761;GO:0005761;GO:0005762;GO:0005762;GO:0005840;GO:0005840;GO:0005840;GO:0006412;GO:0006412;GO:0032543;GO:0032543;	K17428	-	NOG116806	S	At1g07830/F24B9_7[Source:UniProtKB/TrEMBL;Acc:Q94JQ7]	837298	Q94JQ7
AT1G07840	1	2424045	2426728	+	1592	-	GO:0000462;GO:0000462;GO:0003674;GO:0005730;GO:0005730;GO:0032040;GO:0032040;GO:0000462;GO:0000462;GO:0003674;GO:0005730;GO:0005730;GO:0032040;GO:0032040;	K14765	-	-	-	AT1G07840 protein[Source:UniProtKB/TrEMBL;Acc:Q93ZQ9]	837299	Q9LQQ6
AT1G07850	1	2426705	2429225	+	2172	-	GO:0008375;GO:0008375;GO:0016020;GO:0016021;GO:0016021;GO:0016740;	-	-	-	-	Glycosyltransferase[Source:UniProtKB/TrEMBL;Acc:F4HSH8]	837300	F4HSH8
AT1G07870	1	2428773	2432091	-	2340	-	GO:0000166;GO:0004672;GO:0004672;GO:0004674;GO:0004675;GO:0005524;GO:0005524;GO:0005524;GO:0005886;GO:0005886;GO:0005886;GO:0005886;GO:0006468;GO:0006468;GO:0006468;GO:0006952;GO:0007166;GO:0007178;GO:0016020;GO:0016021;GO:0016021;GO:0016301;GO:0016310;GO:0016740;GO:0000166;GO:0004672;GO:0004672;GO:0004674;GO:0004675;GO:0004675;GO:0005524;GO:0005524;GO:0005524;GO:0005886;GO:0005886;GO:0005886;GO:…	-	-	COG0515	T	Protein kinase superfamily protein[Source:UniProtKB/TrEMBL;Acc:F4HSH9]	837302	Q9LQQ8
AT1G07860	1	2428911	2429431	-	439	-	GO:0016020;GO:0016021;GO:0016021;GO:0016301;GO:0016301;GO:0016310;	-	-	NOG296449	-	Serine/Threonine-kinase RLCKVII protein[Source:UniProtKB/TrEMBL;Acc:Q8RY98]	837301	Q8RY98
AT1G07880	1	2433896	2435858	-	1640	MPK13	GO:0000165;GO:0000166;GO:0004672;GO:0004672;GO:0004674;GO:0004707;GO:0004707;GO:0004707;GO:0005524;GO:0005524;GO:0005524;GO:0005622;GO:0005622;GO:0006468;GO:0006468;GO:0016301;GO:0016310;GO:0016740;GO:0000165;GO:0000166;GO:0004672;GO:0004672;GO:0004674;GO:0004707;GO:0004707;GO:0004707;GO:0004707;GO:0004707;GO:0005515;GO:0005524;GO:0005524;GO:0005524;GO:0005634;GO:0005634;GO:0005737;GO:0005737;GO:…	K04371	EC:2.7.11.24	COG0515	T	Mitogen-activated protein kinase 13[Source:UniProtKB/Swiss-Prot;Acc:Q9LQQ9]	837303	Q9LQQ9
AT1G07885	1	2435858	2436861	-	601	-	GO:0003674;GO:0005575;GO:0008150;GO:0003674;GO:0005575;GO:0008150;	-	-	-	-	unknown protein; FUNCTIONS IN: molecular_functionunknown; INVOLVED IN: biological_process unknown; LOCATEDIN: cellular_component unknown; Has 0 Blast hits to 0proteins in 0 species (source: NCBI BLink).[Source:TAIR;Acc:AT1G07885]	7922436	F4HSI4
AT1G07890	1	2437281	2439665	+	1790	APX1	GO:0000302;GO:0000302;GO:0000302;GO:0004130;GO:0004601;GO:0004601;GO:0004601;GO:0004601;GO:0005515;GO:0005618;GO:0005618;GO:0005737;GO:0005794;GO:0005794;GO:0005829;GO:0005829;GO:0005886;GO:0005886;GO:0006979;GO:0006979;GO:0009408;GO:0009408;GO:0009506;GO:0009506;GO:0009507;GO:0009507;GO:0009507;GO:0009570;GO:0009570;GO:0009651;GO:0009651;GO:0009735;GO:0009735;GO:0009793;GO:0009793;GO:0016491;GO:…	K00434	EC:1.11.1.11	COG0376	P	MEE6 [Source:UniProtKB/TrEMBL;Acc:A0A178W5I1]"	837304	Q05431;A0A178W5I1
AT1G07900	1	2442570	2443746	+	742	LBD1	GO:0005739;GO:0005739;GO:0008150;	-	-	NOG253680	-	LBD1 [Source:UniProtKB/TrEMBL;Acc:A0A178WM56]"	837305	Q9LQR0;A0A178WM56
AT1G07902	1	2443918	2445140	+	479	-	-	-	-	-	-	-	28716738	A0A1P8APT0
AT1G07901	1	2443971	2444123	-	153	-	GO:0003674;GO:0008150;	-	-	-	-	unknown protein; Has 30201 Blast hits to 17322proteins in 780 species: Archae - 12; Bacteria - 1396;Metazoa - 17338; Fungi - 3422; Plants - 5037; Viruses - 0;Other Eukaryotes - 2996 (source: NCBI BLink).[Source:TAIR;Acc:AT1G07901]	6240572	B3H516
AT1G07910	1	2445437	2454645	+	4143	ATRNL	GO:0000166;GO:0003723;GO:0003729;GO:0003729;GO:0003824;GO:0003972;GO:0003972;GO:0003972;GO:0004518;GO:0004519;GO:0004519;GO:0005524;GO:0005524;GO:0005524;GO:0005634;GO:0005634;GO:0005737;GO:0005737;GO:0005737;GO:0005844;GO:0006388;GO:0006388;GO:0006388;GO:0006388;GO:0006412;GO:0006412;GO:0008033;GO:0008152;GO:0009734;GO:0009734;GO:0010069;GO:0010069;GO:0010928;GO:0010928;GO:0016301;GO:0016301;GO:…	-	-	NOG246904	-	RNAligase [Source:TAIR;Acc:AT1G07910]"	837306	Q0WL81
AT1G07920	1	2454771	2457321	+	1858	A1	GO:0000166;GO:0003729;GO:0003729;GO:0003746;GO:0003746;GO:0003746;GO:0003746;GO:0003924;GO:0003924;GO:0003924;GO:0003924;GO:0005525;GO:0005525;GO:0005525;GO:0005622;GO:0005634;GO:0005634;GO:0005730;GO:0005730;GO:0005737;GO:0005737;GO:0005737;GO:0005737;GO:0005739;GO:0005739;GO:0005773;GO:0005773;GO:0005774;GO:0005774;GO:0005829;GO:0005829;GO:0005886;GO:0005886;GO:0006412;GO:0006412;GO:0006412;GO:…	K03231	-	-	-	Elongation factor 1-alpha 4[Source:UniProtKB/Swiss-Prot;Acc:Q8GTY0]	837307	P0DH99;Q8W4H7;Q0WL56;Q8GTY0;A0A178WJC9
AT1G07930	1	2458184	2460817	+	1894	A1	GO:0000166;GO:0003729;GO:0003729;GO:0003746;GO:0003746;GO:0003746;GO:0003746;GO:0003924;GO:0003924;GO:0003924;GO:0003924;GO:0005525;GO:0005525;GO:0005525;GO:0005622;GO:0005634;GO:0005634;GO:0005730;GO:0005730;GO:0005737;GO:0005737;GO:0005737;GO:0005737;GO:0005739;GO:0005739;GO:0005773;GO:0005773;GO:0005774;GO:0005774;GO:0005829;GO:0005829;GO:0005886;GO:0005886;GO:0006412;GO:0006412;GO:0006412;GO:…	K03231	-	-	-	Elongation factor 1-alpha 4[Source:UniProtKB/Swiss-Prot;Acc:Q8GTY0]	837308	P0DH99;Q8W4H7;Q0WL56;Q8GTY0;A0A178WJC9
AT1G07940	1	2462949	2465545	-	2504	A1	GO:0000166;GO:0003729;GO:0003729;GO:0003746;GO:0003746;GO:0003746;GO:0003746;GO:0003924;GO:0003924;GO:0003924;GO:0003924;GO:0005525;GO:0005525;GO:0005525;GO:0005622;GO:0005634;GO:0005634;GO:0005730;GO:0005730;GO:0005737;GO:0005737;GO:0005737;GO:0005737;GO:0005739;GO:0005739;GO:0005773;GO:0005773;GO:0005774;GO:0005774;GO:0005829;GO:0005829;GO:0005886;GO:0005886;GO:0006412;GO:0006412;GO:0006412;GO:…	K03231	-	-	-	Elongation factor 1-alpha 4[Source:UniProtKB/Swiss-Prot;Acc:Q8GTY0]	837309	P0DH99;Q8W4H7;Q0WL56;Q8GTY0;A0A178WJC9
AT1G07950	1	2465729	2467165	-	980	MED22B	GO:0001104;GO:0003712;GO:0003712;GO:0006357;GO:0006357;GO:0016592;GO:0016592;GO:0001104;GO:0003712;GO:0003712;GO:0005634;GO:0006351;GO:0006355;GO:0006357;GO:0006357;GO:0016592;GO:0016592;GO:0016592;GO:0016592;	K15139	-	NOG271715	-	Surfeit locus protein 5 subunit 22 of Mediatorcomplex [Source:TAIR;Acc:AT1G07950]	837310	Q8LCH5;A0A178WMZ4
AT1G07960	1	2467145	2469316	+	1462	PDIL5-1	GO:0003756;GO:0005623;GO:0005623;GO:0005783;GO:0006457;GO:0034976;GO:0045454;GO:0045454;GO:0003756;GO:0005623;GO:0005623;GO:0005783;GO:0006457;GO:0034976;GO:0045454;GO:0045454;GO:0003756;GO:0005623;GO:0005623;GO:0005783;GO:0006457;GO:0034976;GO:0045454;GO:0045454;GO:0003756;GO:0005623;GO:0005623;GO:0005783;GO:0006457;GO:0034976;GO:0045454;GO:0045454;	-	-	KOG0191	O	PDIL5-1 [Source:UniProtKB/TrEMBL;Acc:A0A178WDX4]"	837311	Q8GYD1;A0A178WDX4
AT1G07970	1	2469218	2472806	-	2680	-	GO:0008150;GO:0016020;GO:0016021;GO:0016021;	-	-	NOG286143	-	Cytochrome B561, amino-terminal protein[Source:UniProtKB/TrEMBL;Acc:Q9LN10]	837312	Q9LN10
AT1G07980	1	2473165	2475128	-	1434	NF-YC10	GO:0005634;GO:0005634;GO:0046982;GO:0046982;GO:0003700;GO:0003700;GO:0005515;GO:0005515;GO:0005634;GO:0005634;GO:0006355;GO:0006355;GO:0008623;GO:0046982;GO:0046982;	-	-	-	-	At1g07980 [Source:UniProtKB/TrEMBL;Acc:Q9LN09]"	837313	A0A1P8AN83
AT1G07985	1	2475226	2476167	+	942	-	GO:0003674;GO:0008150;	-	-	NOG243255	-	Expressed protein[Source:UniProtKB/TrEMBL;Acc:Q3EDG6]	2745747	Q3EDG6;A0A178WEN3
AT1G07990	1	2476953	2483196	+	3313	-	GO:0008150;	K15501	-	-	-	At1g07990/T6D22_5[Source:UniProtKB/TrEMBL;Acc:Q8L7T5]	837314	A0A1P8ATA9
AT1G08000	1	2483240	2485726	-	2309	GATA10	GO:0000977;GO:0001085;GO:0001228;GO:0003677;GO:0003682;GO:0003700;GO:0003700;GO:0003700;GO:0005515;GO:0005634;GO:0005634;GO:0005634;GO:0005667;GO:0006351;GO:0006355;GO:0006355;GO:0006355;GO:0006366;GO:0008270;GO:0008270;GO:0030154;GO:0043565;GO:0043565;GO:0045944;GO:0046872;GO:0000977;GO:0001085;GO:0001228;GO:0003677;GO:0003682;GO:0003700;GO:0003700;GO:0003700;GO:0005515;GO:0005634;GO:0005634;GO:…	-	-	NOG70483	O	GATA10 [Source:UniProtKB/TrEMBL;Acc:A0A178WGW3]"	837315	Q8VZP4;A0A178WGW3
AT1G08005	1	2485281	2485724	+	444	-	GO:0003674;GO:0005575;GO:0008150;	-	-	-	-	Serine/threonine-protein phosphatase 6 regulatorysubunit [Source:UniProtKB/TrEMBL;Acc:Q1G325]	28716759	Q1G325;A0A178W1Z5
AT1G08010	1	2485848	2488085	-	1631	GATA11	GO:0000977;GO:0001085;GO:0001228;GO:0003677;GO:0003682;GO:0003700;GO:0003700;GO:0003700;GO:0005634;GO:0005634;GO:0005634;GO:0005667;GO:0006351;GO:0006355;GO:0006355;GO:0006355;GO:0006366;GO:0008270;GO:0008270;GO:0030154;GO:0043565;GO:0043565;GO:0045944;GO:0046872;GO:0000977;GO:0001085;GO:0001228;GO:0003677;GO:0003682;GO:0003700;GO:0003700;GO:0003700;GO:0005634;GO:0005634;GO:0005634;GO:0005667;GO:…	-	-	COG5641	K	GATA11 [Source:UniProtKB/TrEMBL;Acc:A0A384LF57]"	837316	Q6DBP8;Q0WNS0;A0A384LF57
AT1G08030	1	2489409	2493327	-	2218	TPST	GO:0000139;GO:0000139;GO:0005768;GO:0005768;GO:0005794;GO:0005794;GO:0005794;GO:0005802;GO:0005802;GO:0008146;GO:0008146;GO:0008476;GO:0008476;GO:0008476;GO:0009733;GO:0009733;GO:0010082;GO:0010082;GO:0010366;GO:0010366;GO:0010468;GO:0010468;GO:0015015;GO:0015015;GO:0016020;GO:0016021;GO:0016021;GO:0016021;GO:0016740;GO:0017095;GO:0017095;GO:0019827;GO:0019827;GO:0045087;GO:0045087;GO:0055070;GO:…	K22218	EC:2.8.2.20	NOG261281	-	Protein-tyrosine sulfotransferase[Source:UniProtKB/Swiss-Prot;Acc:Q3EDG5]	837318	Q3EDG5
AT1G08035	1	2494402	2495313	+	849	SMR16	GO:0004860;GO:0004860;GO:0006469;GO:0007049;GO:0007049;	-	-	NOG290925	-	Cyclin-dependent protein kinase inhibitor SMR16[Source:UniProtKB/Swiss-Prot;Acc:Q9LN05]	837319	Q9LN05
AT1G08040	1	2495309	2498764	-	1676	-	GO:0005768;GO:0005768;GO:0005794;GO:0005794;GO:0005802;GO:0005802;GO:0008150;GO:0016020;GO:0016021;GO:0016021;GO:0016757;GO:0016020;GO:0016021;GO:0016021;GO:0005768;GO:0005768;GO:0005794;GO:0005794;GO:0005802;GO:0005802;GO:0008150;GO:0016020;GO:0016021;GO:0016021;GO:0016757;GO:0005768;GO:0005768;GO:0005794;GO:0005794;GO:0005802;GO:0005802;GO:0008150;GO:0016020;GO:0016021;GO:0016021;GO:0016757;	-	-	NOG236129	-	Putative storage protein[Source:UniProtKB/TrEMBL;Acc:Q93ZR2]	837320	Q93ZR2;A0A384LJC2
AT1G08050	1	2498794	2501581	-	2490	-	GO:0005886;GO:0005886;	-	-	-	-	T6D22.13 [Source:UniProtKB/TrEMBL;Acc:Q9LN03]"	837321	Q9LN03;A0A178WEJ2
AT1G08060	1	2501704	2511084	-	6631	MOM	GO:0000166;GO:0004386;GO:0004386;GO:0005524;GO:0005524;GO:0005634;GO:0005634;GO:0006342;GO:0006342;GO:0006342;GO:0006344;GO:0006344;GO:0006351;GO:0006355;GO:0016787;GO:0031047;GO:0031047;GO:0042803;GO:0042803;GO:0046872;GO:0046872;GO:0051536;GO:0051537;GO:0051537;GO:0000166;GO:0004386;GO:0004386;GO:0005524;GO:0005524;GO:0005634;GO:0005634;GO:0006342;GO:0006342;GO:0006342;GO:0006344;GO:0006344;GO:…	-	-	COG0553	L	ATP-dependent helicase family protein[Source:TAIR;Acc:AT1G08060]	837322	Q9M658
AT1G08065	1	2511647	2513454	-	1088	ACA5	GO:0004089;GO:0004089;GO:0004089;GO:0008270;GO:0008270;GO:0009507;GO:0009536;GO:0009570;GO:0009570;GO:0016829;GO:0046872;	K01674	EC:4.2.1.1	-	-	Alpha carbonic anhydrase 5 [Source:UniProtKB/Swiss-Prot;Acc:F4HUC4]	837324	F4HUC4
AT1G08070	1	2514150	2516620	-	2471	PCMP-H12	GO:0005515;GO:0008270;GO:0008270;GO:0003723;GO:0004519;GO:0005515;GO:0005515;GO:0006397;GO:0006397;GO:0008270;GO:0008270;GO:0009451;GO:0009451;GO:0009507;GO:0009507;GO:0009507;GO:0009536;GO:0031425;GO:0031425;GO:0090305;GO:1900865;	-	-	KOG4197	R	Pentatricopeptide repeat-containing proteinAt1g08070, chloroplastic [Source:UniProtKB/Swiss-Prot;Acc:Q9LN01]	837325	Q9LN01
AT1G08080	1	2516991	2518611	-	924	ACA7	GO:0004089;GO:0004089;GO:0004089;GO:0006730;GO:0008270;GO:0008270;GO:0009507;GO:0009536;GO:0009570;GO:0009570;GO:0016829;GO:0046872;	K01674	EC:4.2.1.1	COG3338	P	Alpha carbonic anhydrase 7 [Source:UniProtKB/Swiss-Prot;Acc:Q8L817]	837326	Q8L817
AT1G08090	1	2524023	2526322	+	2111	NRT2.1	GO:0005886;GO:0005886;GO:0005886;GO:0005886;GO:0009705;GO:0009705;GO:0010167;GO:0010167;GO:0015112;GO:0015112;GO:0015112;GO:0015706;GO:0015706;GO:0015706;GO:0015706;GO:0016020;GO:0016020;GO:0016020;GO:0016021;GO:0016021;GO:0016021;GO:0042128;GO:0042128;GO:0048527;GO:0048527;GO:0055085;GO:0055085;GO:0071249;GO:0071249;	K02575	-	COG2223	P	High-affinity nitrate transporter 2.1[Source:UniProtKB/Swiss-Prot;Acc:O82811]	837327	O82811;A0A178WIP7
AT1G08100	1	2527170	2529120	-	1709	NRT2.2	GO:0005886;GO:0005886;GO:0009705;GO:0009705;GO:0015112;GO:0015112;GO:0015706;GO:0015706;GO:0015706;GO:0016020;GO:0016021;GO:0016021;GO:0016021;GO:0042128;GO:0042128;GO:0048527;GO:0048527;GO:0055085;GO:0055085;GO:0071249;GO:0071249;	K02575	-	COG2223	P	NRT2 [Source:UniProtKB/TrEMBL;Acc:A0A178W7F7]"	837328	Q9LMZ9;A0A178W7F7
AT1G08110	1	2535251	2537932	+	1311	-	GO:0004462;GO:0004462;GO:0004462;GO:0016829;GO:0019904;GO:0019904;GO:0046872;GO:0046872;GO:0046872;GO:0004462;GO:0004462;GO:0004462;GO:0016829;GO:0019904;GO:0019904;GO:0046872;GO:0046872;GO:0046872;GO:0004462;GO:0004462;GO:0004462;GO:0016829;GO:0019904;GO:0019904;GO:0046872;GO:0046872;GO:0046872;GO:0004462;GO:0004462;GO:0004462;GO:0004462;GO:0005829;GO:0005829;GO:0009507;GO:0009507;GO:0016829;GO:…	K01759	EC:4.4.1.5	COG0346	E	Lactoylglutathione lyase[Source:UniProtKB/TrEMBL;Acc:B9DH52]	837330	Q8H0V3;A0A384L3N6;B9DGB2
AT1G08120	1	2538615	2539661	+	1047	-	GO:0000408;GO:0000408;GO:0004674;GO:0004674;GO:0004674;GO:0005634;GO:0005634;GO:0005829;GO:0005829;GO:0006468;GO:0006468;GO:0006468;GO:0016301;GO:0016310;GO:0070525;GO:0070525;	-	-	-	-	TP53-regulating kinase-like protein[Source:UniProtKB/TrEMBL;Acc:Q5Q0I2]	837331	Q5Q0I2;A0A178W3X3
AT1G08125	1	2539614	2542362	-	1418	-	GO:0008168;GO:0008168;GO:0016740;GO:0032259;GO:0008168;GO:0008168;GO:0016740;GO:0016874;GO:0032259;GO:0008168;GO:0008168;GO:0016740;GO:0032259;GO:0008168;GO:0008168;GO:0016740;GO:0032259;	K21806	EC:2.1.1.-	-	-	S-adenosyl-L-methionine-dependentmethyltransferases superfamily protein[Source:UniProtKB/TrEMBL;Acc:F4HUD6]	2745748	F4HUD6
AT1G08130	1	2542663	2547946	-	2754	LIG1	GO:0000012;GO:0000012;GO:0000166;GO:0003677;GO:0003677;GO:0003909;GO:0003909;GO:0003910;GO:0003910;GO:0003910;GO:0003910;GO:0005524;GO:0005524;GO:0005524;GO:0005634;GO:0005634;GO:0005634;GO:0005634;GO:0005730;GO:0005730;GO:0005737;GO:0005737;GO:0005739;GO:0005739;GO:0005739;GO:0005739;GO:0006260;GO:0006260;GO:0006273;GO:0006273;GO:0006281;GO:0006281;GO:0006281;GO:0006302;GO:0006302;GO:0006310;GO:…	K10747	-	COG1793	L	DNA ligase 1 [Source:UniProtKB/Swiss-Prot;Acc:Q42572]	837333	Q42572
AT1G08135	1	2548496	2551544	-	2785	CHX6B	GO:0006811;GO:0006812;GO:0006812;GO:0006813;GO:0006813;GO:0006885;GO:0006885;GO:0012505;GO:0012505;GO:0015297;GO:0015299;GO:0015299;GO:0015672;GO:0016020;GO:0016021;GO:0016021;GO:0016021;GO:0055085;GO:0055085;GO:1902600;	-	-	-	-	Cation/H(+) antiporter 6B [Source:UniProtKB/Swiss-Prot;Acc:P0CG16]	837334	P0CG16
AT1G08140	1	2551935	2555229	-	2883	CHX6A	GO:0006811;GO:0006812;GO:0006812;GO:0006812;GO:0006813;GO:0006813;GO:0006885;GO:0006885;GO:0012505;GO:0012505;GO:0015297;GO:0015299;GO:0015299;GO:0015672;GO:0016020;GO:0016021;GO:0016021;GO:0016021;GO:0055085;GO:0055085;GO:1902600;	-	-	COG0475	P	Cation/H(+) antiporter 6A [Source:UniProtKB/Swiss-Prot;Acc:Q8GX92]	837335	Q8GX92;A0A178WPX4
AT1G08150	1	2556191	2559228	-	2754	CHX5	GO:0006811;GO:0006812;GO:0006812;GO:0006813;GO:0006813;GO:0006885;GO:0006885;GO:0012505;GO:0012505;GO:0015297;GO:0015299;GO:0015299;GO:0015672;GO:0016020;GO:0016021;GO:0016021;GO:0016021;GO:0055085;GO:0055085;GO:1902600;	-	-	COG0475	P	Cation/H(+) antiporter 5 [Source:UniProtKB/Swiss-Prot;Acc:Q3EDG3]	837336	Q3EDG3
AT1G08160	1	2559413	2560432	-	1020	-	GO:0003674;GO:0008150;GO:0016020;GO:0016021;GO:0016021;	-	-	NOG295834	-	Uncharacterized protein At1g08160[Source:UniProtKB/Swiss-Prot;Acc:Q8VZ13]	837337	Q8VZ13;A0A178WHG0
AT1G08165	1	2561449	2562316	-	776	-	GO:0003674;GO:0008150;	-	-	-	-	unknown protein; FUNCTIONS IN: molecular_functionunknown; INVOLVED IN: biological_process unknown; LOCATEDIN: cellular_component unknown; Has 30201 Blast hits to17322 proteins in 780 species: Archae - 12; Bacteria -1396; Metazoa - 17338; Fungi - /.../ Plants - 5037;Viruses - 0; Other Eukaryotes - 2996 (source: NCBI BLink).[Source:TAIR;Acc:AT1G08165]	6241460	F4HUE2
AT1G08170	1	2562769	2563706	-	938	-	GO:0000786;GO:0000786;GO:0000786;GO:0003677;GO:0003677;GO:0003677;GO:0005634;GO:0005634;GO:0005694;GO:0046982;GO:0046982;	K11252	-	NOG257970	-	Histone H2B.2 [Source:UniProtKB/Swiss-Prot;Acc:Q9SGE3]	837338	Q9SGE3
AT1G08180	1	2564361	2565318	-	958	SMR2	GO:0004860;GO:0004860;GO:0005515;GO:0005515;GO:0005634;GO:0005634;GO:0005634;GO:0006469;GO:0007049;GO:0007049;GO:0032875;GO:0045786;GO:0045786;GO:0045839;GO:0045839;	-	-	-	-	Cyclin-dependent protein kinase inhibitor SMR2[Source:UniProtKB/Swiss-Prot;Acc:Q9SGE2]	837339	Q9SGE2;A0A178WJ85
AT1G08190	1	2567420	2573448	+	3481	VPS41	GO:0005515;GO:0005622;GO:0005770;GO:0005770;GO:0005770;GO:0006623;GO:0006623;GO:0006886;GO:0006886;GO:0006886;GO:0009630;GO:0009630;GO:0015031;GO:0016192;GO:0016192;GO:0030897;GO:0030897;GO:0030897;GO:0033263;GO:0035542;GO:0035542;GO:0035542;GO:0042144;GO:0042144;GO:0042144;GO:0046907;GO:0046907;GO:0051020;	K20184	-	NOG285467	-	Vacuolar protein sorting-associated protein 41homolog [Source:UniProtKB/Swiss-Prot;Acc:P93043]	837340	P93043
AT1G08200	1	2573818	2576844	-	1846	AXS2	GO:0003824;GO:0003824;GO:0005737;GO:0005737;GO:0005737;GO:0005829;GO:0005829;GO:0048046;GO:0048046;GO:0050662;GO:0050662;GO:0071555;GO:0071555;	K12449	-	-	-	UDP-D-apiose/UDP-D-xylose synthase 2[Source:UniProtKB/Swiss-Prot;Acc:Q9SGE0]	837341	Q9SGE0;A0A178WCP0
AT1G08210	1	2576984	2580754	-	1868	-	GO:0004190;GO:0004190;GO:0004190;GO:0004190;GO:0006508;GO:0006508;GO:0006508;GO:0006508;GO:0008233;GO:0009505;GO:0009505;GO:0016787;GO:0030163;GO:0031225;GO:0031225;GO:0004190;GO:0004190;GO:0004190;GO:0006508;GO:0006508;GO:0006508;GO:0008233;GO:0016787;GO:0004190;GO:0004190;GO:0004190;GO:0004190;GO:0006508;GO:0006508;GO:0006508;GO:0006508;GO:0008233;GO:0009505;GO:0016787;GO:0030163;GO:0030163;GO:…	-	-	NOG284566	-	Eukaryotic aspartyl protease family protein[Source:TAIR;Acc:AT1G08210]	837342	Q9FPD6;A0A178WLQ4
AT1G08220	1	2581022	2583390	-	1484	-	GO:0005739;GO:0005739;GO:0005743;GO:0005743;GO:0016020;GO:0016021;GO:0032592;GO:0032592;GO:0033615;GO:0033615;	K18192	-	NOG315925	-	ATPase complex subunit[Source:UniProtKB/TrEMBL;Acc:Q0WRX7]	837343	Q5XEN3
AT1G08230	1	2583594	2586969	-	3043	GAT1	GO:0016020;GO:0016021;GO:0016021;GO:0016020;GO:0016021;GO:0016021;GO:0003333;GO:0003333;GO:0005886;GO:0005886;GO:0005886;GO:0005886;GO:0006865;GO:0015171;GO:0015171;GO:0015185;GO:0015185;GO:0015812;GO:0015812;GO:0016020;GO:0016021;GO:0016021;GO:0016020;GO:0016021;GO:0016021;GO:0016020;GO:0016021;GO:0016021;	-	-	-	-	GABA transporter 1 [Source:UniProtKB/Swiss-Prot;Acc:F4HW02]	837344	F4HW02
AT1G08250	1	2588776	2590609	-	1834	ADT6	GO:0004664;GO:0004664;GO:0004664;GO:0008652;GO:0009073;GO:0009094;GO:0009094;GO:0009094;GO:0009094;GO:0009507;GO:0009507;GO:0009507;GO:0009507;GO:0009536;GO:0009570;GO:0009570;GO:0016829;GO:0047769;GO:0047769;GO:0047769;GO:0047769;	K05359	-	COG0077	E	Arogenate dehydratase[Source:UniProtKB/TrEMBL;Acc:A0A178W954]	837345	Q9SGD6;A0A178W954
AT1G08260	1	2588854	2606892	+	8805	POL2A	GO:0000166;GO:0000166;GO:0000278;GO:0000278;GO:0003676;GO:0003676;GO:0003677;GO:0003677;GO:0003677;GO:0003677;GO:0003887;GO:0003887;GO:0003887;GO:0003887;GO:0005515;GO:0005634;GO:0005634;GO:0005634;GO:0006260;GO:0006260;GO:0006260;GO:0006272;GO:0006272;GO:0006281;GO:0006281;GO:0006287;GO:0006287;GO:0006297;GO:0006297;GO:0008270;GO:0008270;GO:0008310;GO:0008310;GO:0008408;GO:0008622;GO:0008622;GO:…	K02324	EC:2.7.7.7	COG0417	L	DNA polymerase epsilon catalytic subunit A[Source:UniProtKB/Swiss-Prot;Acc:F4HW04]	837346	F4HW04
AT1G08270	1	2606269	2607507	-	1085	-	GO:0005634;GO:0007033;GO:0016887;GO:0016887;	K12196	-	COG0464	O	CONTAINS InterPro DOMAIN/s: MIT(InterPro:IPR007330); BEST Arabidopsis thaliana proteinmatch is: AAA-type ATPase family protein(TAIR:AT2G27600.1); Has 35333 Blast hits to 34131 proteinsin 2444 species: Archae - 798; Bacteria - 22429; Metazoa -97 /.../gi - 991; Plants - 531; Viruses - 0; OtherEukaryotes - 9610 (source: NCBI BLink).[Source:TAIR;Acc:AT1G08270]	837347	Q9SGD4;A0A178W3W4
AT1G08280	1	2607877	2609971	+	2095	GALT29A	GO:0000139;GO:0000139;GO:0005515;GO:0005794;GO:0005794;GO:0006486;GO:0006486;GO:0008373;GO:0008373;GO:0008373;GO:0008378;GO:0008378;GO:0009311;GO:0016020;GO:0016021;GO:0016021;GO:0016740;GO:0016757;GO:0018279;GO:0097503;GO:0097503;	-	-	-	-	Beta-1,6-galactosyltransferase GALT29A[Source:UniProtKB/Swiss-Prot;Acc:Q9SGD2]	837348	Q9SGD2;A0A178WDI2
AT1G08290	1	2609996	2613377	-	1895	WIP3	GO:0003676;GO:0003676;GO:0003700;GO:0003700;GO:0005634;GO:0005634;GO:0005634;GO:0005634;GO:0006351;GO:0006355;GO:0006355;GO:0006355;GO:0010468;GO:0010468;GO:0046872;GO:0046872;	-	-	NOG299944	-	Zinc finger protein WIP3 [Source:UniProtKB/Swiss-Prot;Acc:Q9SGD1]	837349	Q9SGD1
AT1G08300	1	2614774	2618823	+	2462	NVL	GO:0005634;GO:0005634;GO:0009793;GO:0009793;GO:0010305;GO:0010305;GO:0048364;GO:0048364;	-	-	-	-	No vein-like protein[Source:UniProtKB/TrEMBL;Acc:F4HW09]	837350	A0A1P8ARG1
AT1G08310	1	2618647	2620452	+	1483	-	GO:0016787;GO:0016787;GO:0016787;GO:0016787;GO:0016787;GO:0016787;GO:0016787;	-	-	NOG317132	-	Alpha/beta-Hydrolases superfamily protein[Source:UniProtKB/TrEMBL;Acc:A8MRK8]	837351	A8MRK8
AT1G08315	1	2620335	2621545	-	1211	-	GO:0005515;GO:0005634;GO:0005634;GO:0005737;GO:0005737;	-	-	NOG245502	-	ARM repeat superfamily protein[Source:UniProtKB/TrEMBL;Acc:Q0WNZ8]	837352	Q0WNZ8;A0A178W456
AT1G08320	1	2621860	2628594	-	2856	TGA9	GO:0002237;GO:0002237;GO:0003677;GO:0003700;GO:0003700;GO:0003700;GO:0005515;GO:0005515;GO:0005634;GO:0005634;GO:0006351;GO:0006351;GO:0006351;GO:0006355;GO:0006355;GO:0006355;GO:0042803;GO:0042803;GO:0043565;GO:0043565;GO:0043565;GO:0048653;GO:0048653;GO:0071588;GO:0071588;GO:0003700;GO:0003700;GO:0006351;GO:0006351;GO:0006355;GO:0006355;GO:0043565;GO:0043565;GO:0002237;GO:0002237;GO:0003677;GO:…	K14431	-	-	-	Transcription factor TGA9 [Source:UniProtKB/Swiss-Prot;Acc:Q93XM6]	837353	Q93XM6
AT1G08340	1	2630891	2632871	+	1615	ROPGAP5	GO:0005096;GO:0005096;GO:0005886;GO:0005886;GO:0007165;GO:0007165;GO:0016020;GO:0043547;	-	-	KOG4270	T	Rho GTPase-activating protein 5[Source:UniProtKB/Swiss-Prot;Acc:Q6NKT5]	837354	Q6NKT5;A0A178WN79
AT1G08350	1	2632810	2635866	-	2459	TMN5	GO:0016021;GO:0000139;GO:0000139;GO:0005768;GO:0005794;GO:0009624;GO:0009624;GO:0010008;GO:0010008;GO:0016020;GO:0016020;GO:0016020;GO:0016021;GO:0016021;GO:0016021;GO:0016021;GO:0072657;GO:0072657;GO:0000139;GO:0000139;GO:0005768;GO:0005794;GO:0009624;GO:0009624;GO:0010008;GO:0010008;GO:0016020;GO:0016020;GO:0016020;GO:0016021;GO:0016021;GO:0016021;GO:0016021;GO:0072657;GO:0072657;GO:0000139;GO:…	-	-	-	-	Transmembrane 9 superfamily member[Source:UniProtKB/TrEMBL;Acc:A0A178WGW9]	837355	F4HW17;A0A178WGW9
AT1G08360	1	2635939	2638004	+	1110	RPL10AA	GO:0000470;GO:0000470;GO:0003723;GO:0003723;GO:0003723;GO:0003735;GO:0003735;GO:0003735;GO:0005829;GO:0005829;GO:0005840;GO:0005886;GO:0005886;GO:0006412;GO:0006412;GO:0006412;GO:0009506;GO:0009506;GO:0015934;GO:0015934;GO:0022625;GO:0022625;GO:0022625;GO:0022626;GO:0022626;GO:0030529;GO:0042788;GO:0042788;	K02865	-	COG0081	J	60S ribosomal protein L10a-1[Source:UniProtKB/Swiss-Prot;Acc:Q8VZB9]	837356	Q8VZB9;A0A178W6A5
AT1G08370	1	2638037	2640663	+	1718	DCP1	GO:0000290;GO:0000290;GO:0000290;GO:0000932;GO:0000932;GO:0000932;GO:0000932;GO:0003729;GO:0003729;GO:0005515;GO:0005515;GO:0005515;GO:0005737;GO:0005737;GO:0005737;GO:0006397;GO:0006397;GO:0006952;GO:0006952;GO:0008047;GO:0008047;GO:0016787;GO:0016787;GO:0030234;GO:0031087;GO:0031087;GO:0031087;GO:0043085;GO:0043085;	K12611	EC:3.-.-.-	NOG314415	-	mRNA-decapping enzyme-like protein[Source:UniProtKB/Swiss-Prot;Acc:Q9SJF3]	837357	Q9SJF3
AT1G08380	1	2640803	2641934	-	819	PSAO	GO:0005515;GO:0009507;GO:0009507;GO:0009507;GO:0009522;GO:0009522;GO:0009522;GO:0009535;GO:0009535;GO:0009536;GO:0009579;GO:0009579;GO:0009579;GO:0009767;GO:0009767;GO:0009768;GO:0009768;GO:0015979;GO:0016020;GO:0016021;GO:0016021;	K14332	-	-	-	PSAO [Source:UniProtKB/TrEMBL;Acc:A0A178W5Y5]"	837358	Q949Q5;A0A178W5Y5
AT1G08390	1	2642072	2643285	+	744	-	GO:0006281;GO:0006281;GO:0006281;GO:0009555;GO:0009555;GO:0033045;GO:0033045;GO:0043007;GO:0043007;GO:2000042;GO:2000042;GO:2000042;	K15365	-	-	-	RecQ-mediated instability-like protein[Source:UniProtKB/TrEMBL;Acc:Q8RX36]	837359	A0A1P8AN39
AT1G08400	1	2643019	2646048	-	2787	MAG2L	GO:0005515;GO:0005783;GO:0005783;GO:0005783;GO:0005783;GO:0005789;GO:0005789;GO:0006890;GO:0006890;GO:0007030;GO:0007030;GO:0015031;GO:0015031;GO:0016020;GO:0016192;GO:0030134;GO:0030134;GO:0030142;GO:0030142;GO:0048193;GO:0048193;GO:0060628;GO:0060628;GO:0070939;GO:0070939;GO:1902504;GO:1902504;	K20474	-	NOG277122	-	RINT1-like protein MAG2L [Source:UniProtKB/Swiss-Prot;Acc:Q8GXP1]	837360	Q8GXP1
AT1G08410	1	2646144	2649440	+	2267	LSG1-2	GO:0000166;GO:0003924;GO:0005525;GO:0005525;GO:0005525;GO:0005634;GO:0005634;GO:0005634;GO:0005730;GO:0005730;GO:0005737;GO:0005829;GO:0005829;GO:0005829;GO:0006364;GO:0006364;GO:0016787;GO:0016787;GO:0042254;GO:0042254;GO:0043022;GO:0043022;GO:0048366;GO:0048366;GO:0048825;GO:0048825;GO:0090070;GO:0090070;GO:2000012;GO:2000012;	K14539	EC:3.6.1.-	-	-	GTPase LSG1-2 [Source:UniProtKB/Swiss-Prot;Acc:Q9SJF1]	837361	Q9SJF1
AT1G08420	1	2649459	2657120	+	4113	BSL2	GO:0004721;GO:0004721;GO:0004721;GO:0004722;GO:0004722;GO:0005515;GO:0005515;GO:0005634;GO:0005634;GO:0005737;GO:0005737;GO:0005886;GO:0005886;GO:0005886;GO:0006470;GO:0009742;GO:0009742;GO:0016020;GO:0016787;GO:0016787;GO:0016787;GO:0046872;GO:0046872;GO:0004721;GO:0004721;GO:0004721;GO:0004722;GO:0004722;GO:0005515;GO:0005634;GO:0005634;GO:0006470;GO:0009742;GO:0009742;GO:0016787;GO:0016787;GO:…	-	-	COG0639	T	Serine/threonine-protein phosphatase BSL2[Source:UniProtKB/Swiss-Prot;Acc:Q9SJF0]	837362	Q9SJF0;A0A178WHH8
AT1G08430	1	2658602	2661310	+	1961	ALMT1	GO:0005886;GO:0005886;GO:0006811;GO:0009705;GO:0009705;GO:0010044;GO:0010044;GO:0015140;GO:0015140;GO:0015743;GO:0015743;GO:0016020;GO:0016021;GO:0016021;GO:0044148;GO:0044148;GO:0071423;GO:0071423;	-	-	NOG245255	-	Aluminum-activated malate transporter 1[Source:UniProtKB/Swiss-Prot;Acc:Q9SJE9]	837363	Q9SJE9
AT1G08440	1	2662967	2665584	+	1807	ALMT2	GO:0006811;GO:0009705;GO:0009705;GO:0015140;GO:0015743;GO:0015743;GO:0016020;GO:0016021;GO:0016021;GO:0071423;	-	-	NOG318607	-	Aluminum-activated malate transporter 2[Source:UniProtKB/Swiss-Prot;Acc:Q9SJE8]	837364	Q9SJE8
AT1G08450	1	2667798	2671957	-	1642	CRT3	GO:0005509;GO:0005509;GO:0005515;GO:0005783;GO:0005783;GO:0005783;GO:0006457;GO:0006457;GO:0051082;GO:0051082;GO:0005509;GO:0005509;GO:0005515;GO:0005783;GO:0005783;GO:0005783;GO:0005783;GO:0005788;GO:0005788;GO:0005789;GO:0005789;GO:0006457;GO:0006457;GO:0006457;GO:0009626;GO:0009626;GO:0010204;GO:0010204;GO:0030246;GO:0030246;GO:0042742;GO:0042742;GO:0046283;GO:0046283;GO:0046872;GO:0051082;GO:…	K08057	-	NOG295283	-	Calreticulin-3 [Source:UniProtKB/Swiss-Prot;Acc:O04153]	837365	O04153;A0A178W681
AT1G08460	1	2672198	2674721	+	2374	HDA8	GO:0016020;GO:0016021;GO:0016021;GO:0016787;GO:0016787;GO:0004407;GO:0005634;GO:0005634;GO:0006325;GO:0006351;GO:0006355;GO:0016569;GO:0016575;GO:0016787;GO:0032041;GO:0032041;GO:0046872;GO:0046872;GO:0070932;	-	-	COG0123	BQ	Histone deacetylase 8 [Source:UniProtKB/Swiss-Prot;Acc:Q94EJ2]	837366	Q94EJ2
AT1G08465	1	2675813	2679824	+	1217	YAB2	GO:0003677;GO:0003677;GO:0003700;GO:0003700;GO:0005634;GO:0005634;GO:0005634;GO:0006355;GO:0007275;GO:0007275;GO:0007275;GO:0010158;GO:0010158;GO:0010158;GO:0045165;GO:0045165;GO:0046872;GO:0046872;	-	-	NOG328989	-	Putative axial regulator YABBY 2[Source:UniProtKB/Swiss-Prot;Acc:Q9XFB0]	3766682	Q9XFB0
AT1G08470	1	2682058	2684171	-	1571	SSL3	GO:0005773;GO:0005774;GO:0005774;GO:0005774;GO:0005783;GO:0005783;GO:0005783;GO:0009058;GO:0009058;GO:0016020;GO:0016020;GO:0016788;GO:0016844;GO:0016844;	-	-	COG3386	G	SSL3 [Source:UniProtKB/TrEMBL;Acc:A0A178WK70]"	837368	Q8VWF6;A0A178WK70
AT1G08480	1	2684176	2685702	+	900	SDH6	GO:0005739;GO:0005739;GO:0005739;GO:0005743;GO:0005749;GO:0005749;GO:0005749;GO:0005749;GO:0005773;GO:0005773;GO:0005774;GO:0005774;GO:0006099;GO:0006099;GO:0009536;GO:0009536;GO:0016020;GO:0016021;GO:0043495;GO:0043495;GO:0045273;GO:0045273;GO:0045273;GO:0045273;	-	-	NOG311944	-	Succinate dehydrogenase subunit 6, mitochondrial[Source:UniProtKB/Swiss-Prot;Acc:Q941A6]	837369	Q941A6;A0A178WB84
AT1G08490	1	2685659	2688658	-	1824	NFS2	GO:0001887;GO:0001887;GO:0003824;GO:0003824;GO:0006534;GO:0006534;GO:0006790;GO:0006790;GO:0009000;GO:0009000;GO:0009000;GO:0009507;GO:0009507;GO:0009507;GO:0009536;GO:0009570;GO:0009570;GO:0010269;GO:0010269;GO:0016740;GO:0016829;GO:0018283;GO:0018283;GO:0030170;GO:0030170;GO:0031071;GO:0031071;GO:0031071;GO:0031071;	K11717	-	COG0520	E	SUFS [Source:UniProtKB/TrEMBL;Acc:A0A178WGK3]"	837370	Q93WX6;A0A178WGK3
AT1G08500	1	2688880	2690250	+	1286	ENODL18	GO:0009055;GO:0009055;GO:0022900;GO:0031225;GO:0031225;GO:0046658;GO:0046658;	-	-	NOG250246	-	Early nodulin-like protein 18[Source:UniProtKB/TrEMBL;Acc:O82083]	837371	O82083;A0A178W613
AT1G08510	1	2691062	2694547	-	2241	FATB	GO:0000036;GO:0000036;GO:0000036;GO:0006629;GO:0006631;GO:0006633;GO:0006633;GO:0006633;GO:0006633;GO:0009507;GO:0009507;GO:0009536;GO:0009536;GO:0009536;GO:0016297;GO:0016297;GO:0016297;GO:0016787;GO:0016790;GO:0016790;	K10781	-	-	-	Palmitoyl-acyl carrier protein thioesterase,chloroplastic [Source:UniProtKB/Swiss-Prot;Acc:Q9SJE2]	837372	Q9SJE2
AT1G08520	1	2696381	2701022	+	2643	CHLD	GO:0000166;GO:0005524;GO:0005524;GO:0005524;GO:0009507;GO:0009507;GO:0009507;GO:0009534;GO:0009534;GO:0009536;GO:0009570;GO:0009570;GO:0010007;GO:0010007;GO:0015979;GO:0015979;GO:0015995;GO:0015995;GO:0015995;GO:0016851;GO:0016851;GO:0016851;GO:0016874;	K03404	EC:6.6.1.1	COG1239	H	Mg-protoporphyrin IX chelatase[Source:UniProtKB/TrEMBL;Acc:A0A178W355]	837374	Q9SJE1;A0A178W355
AT1G08530	1	2700981	2703162	+	1565	-	GO:0008150;GO:0009536;GO:0009536;GO:0009941;GO:0009941;GO:0016020;GO:0016021;GO:0016021;GO:0016020;GO:0016021;GO:0016021;GO:0016020;GO:0016021;GO:0016021;	-	-	NOG273973	-	Chitinase-like protein[Source:UniProtKB/TrEMBL;Acc:Q0WNC2]	837375	A0A1P8ARK6
AT1G08540	1	2703295	2706860	+	2049	SIGB	GO:0001053;GO:0003677;GO:0003677;GO:0003677;GO:0003700;GO:0003700;GO:0006351;GO:0006352;GO:0006352;GO:0006352;GO:0006352;GO:0006355;GO:0006355;GO:0006355;GO:0006399;GO:0006399;GO:0009507;GO:0009507;GO:0009507;GO:0009536;GO:0009658;GO:0009658;GO:0010114;GO:0010114;GO:0016987;GO:0016987;GO:0016987;GO:0016987;GO:0071482;GO:0071482;GO:2000142;GO:2001141;GO:2001141;	-	-	COG0568	K	RNA polymerase sigma factor sigB[Source:UniProtKB/Swiss-Prot;Acc:O22056]	837376	O22056
AT1G08550	1	2706868	2709988	+	2584	VDE1	GO:0005515;GO:0006631;GO:0006631;GO:0009408;GO:0009408;GO:0009507;GO:0009507;GO:0009507;GO:0009507;GO:0009534;GO:0009534;GO:0009535;GO:0009535;GO:0009536;GO:0009579;GO:0010028;GO:0010028;GO:0015994;GO:0015994;GO:0016020;GO:0016491;GO:0019904;GO:0019904;GO:0031977;GO:0031977;GO:0046422;GO:0046422;GO:0046422;GO:0055114;GO:0055114;GO:0055114;GO:0005515;GO:0006631;GO:0006631;GO:0009408;GO:0009408;GO:…	K09839	EC:1.23.5.1	NOG292386	-	NPQ1 [Source:UniProtKB/TrEMBL;Acc:A0A384K8V4]"	837377	Q39249;B9DGR5;A0A384K8V4
AT1G08560	1	2709525	2711000	-	1386	KN	GO:0000149;GO:0000149;GO:0005484;GO:0005484;GO:0005484;GO:0005622;GO:0005622;GO:0005623;GO:0005886;GO:0005886;GO:0005886;GO:0006886;GO:0006886;GO:0006886;GO:0006887;GO:0006887;GO:0006906;GO:0006906;GO:0007049;GO:0007049;GO:0009504;GO:0009504;GO:0009506;GO:0009506;GO:0009524;GO:0009524;GO:0012505;GO:0012505;GO:0012505;GO:0015031;GO:0016020;GO:0016020;GO:0016020;GO:0016021;GO:0016021;GO:0016021;GO:…	K08486	-	COG5074	U	SYP111 [Source:UniProtKB/TrEMBL;Acc:A0A178WAC8]"	837378	Q42374;A0A178WAC8
AT1G08570	1	2712694	2714833	+	1714	ACHT4	GO:0005623;GO:0005623;GO:0009507;GO:0009507;GO:0009507;GO:0009536;GO:0009570;GO:0009570;GO:0016671;GO:0016671;GO:0031969;GO:0031969;GO:0045454;GO:0045454;GO:0055114;GO:0045454;GO:0005623;GO:0005623;GO:0045454;GO:0045454;GO:0045454;	-	-	COG0526	O	Thioredoxin-like 1-1, chloroplastic[Source:UniProtKB/Swiss-Prot;Acc:O64654]	837379	O64654;A0A178WL40
AT1G08580	1	2714994	2716532	-	855	-	GO:0008150;	-	-	NOG304283	-	At1g08580 [Source:UniProtKB/TrEMBL;Acc:Q9FRS7]"	837380	Q9FRS7;A0A178WA11
AT1G08590	1	2718538	2722280	+	3743	PXL1	GO:0000166;GO:0004672;GO:0004672;GO:0004672;GO:0004674;GO:0004674;GO:0004674;GO:0005515;GO:0005515;GO:0005515;GO:0005524;GO:0005524;GO:0005524;GO:0005886;GO:0005886;GO:0005886;GO:0006468;GO:0006468;GO:0007275;GO:0009506;GO:0009506;GO:0010067;GO:0010067;GO:0010087;GO:0010087;GO:0016020;GO:0016021;GO:0016021;GO:0016301;GO:0016310;GO:0016740;GO:0030154;GO:0030154;GO:0033612;GO:0046777;GO:0046777;	-	-	COG4886	S	Leucine-rich repeat receptor-like protein kinasePXL1 [Source:UniProtKB/Swiss-Prot;Acc:Q9FRS6]	837381	Q9FRS6;A0A178WET4
AT1G08600	1	2723677	2733613	+	5049	ATRX	GO:0000166;GO:0000781;GO:0000781;GO:0003677;GO:0003677;GO:0004386;GO:0004386;GO:0005524;GO:0005524;GO:0005524;GO:0005634;GO:0005634;GO:0005634;GO:0005694;GO:0006281;GO:0006281;GO:0006325;GO:0006325;GO:0006351;GO:0006355;GO:0006974;GO:0009555;GO:0009555;GO:0016569;GO:0016787;GO:0042393;GO:0042393;GO:0043007;GO:0043007;GO:0046872;GO:0046872;GO:1900049;GO:1900049;GO:0000166;GO:0000781;GO:0000781;GO:…	K10779	EC:3.6.4.12	-	-	CHR20 [Source:UniProtKB/TrEMBL;Acc:A0A178VZQ9]"	837382	F4HW51;A0A178VZQ9
AT1G08610	1	2733596	2735819	-	2143	-	GO:0003723;GO:0004519;GO:0005515;GO:0005739;GO:0005739;GO:0008150;GO:0009451;GO:0043231;GO:0090305;	-	-	NOG272737	-	Pentatricopeptide repeat-containing proteinAt1g08610 [Source:UniProtKB/Swiss-Prot;Acc:Q9FRS4]	837383	Q9FRS4;A0A178WAG2
AT1G08620	1	2736656	2743881	+	5039	PKDM7D	GO:0000122;GO:0001227;GO:0001227;GO:0003682;GO:0003682;GO:0003700;GO:0003700;GO:0005634;GO:0005634;GO:0005634;GO:0005634;GO:0006325;GO:0006351;GO:0006355;GO:0006355;GO:0006355;GO:0016491;GO:0016569;GO:0016577;GO:0032452;GO:0032452;GO:0034647;GO:0034647;GO:0034721;GO:0035064;GO:0035064;GO:0035097;GO:0035097;GO:0046872;GO:0046872;GO:0051213;GO:0051213;GO:0055114;GO:0003700;GO:0005634;GO:0005634;GO:…	K11446	EC:1.14.11.-	NOG327026	-	Transcription factor jumonji (jmj) family protein /zinc finger (C5HC2 type) family protein[Source:TAIR;Acc:AT1G08620]	837384	C0SUT9
AT1G08630	1	2743761	2747967	-	2096	THA1	GO:0003824;GO:0003824;GO:0004793;GO:0004793;GO:0005829;GO:0005829;GO:0006520;GO:0006520;GO:0006545;GO:0006545;GO:0006567;GO:0006567;GO:0006567;GO:0008732;GO:0008732;GO:0016829;GO:0016829;GO:0016829;GO:0003824;GO:0006520;GO:0016829;GO:0003824;GO:0003824;GO:0004793;GO:0004793;GO:0005829;GO:0005829;GO:0006520;GO:0006520;GO:0006545;GO:0006545;GO:0006567;GO:0006567;GO:0006567;GO:0008732;GO:0008732;GO:…	K01620	EC:4.1.2.48	-	-	Probable low-specificity L-threonine aldolase 1[Source:UniProtKB/Swiss-Prot;Acc:Q8RXU4]	837385	Q8RXU4
AT1G08640	1	2748361	2751620	-	1649	CJD1	GO:0006631;GO:0006631;GO:0009507;GO:0009507;GO:0009941;GO:0009941;GO:0016020;GO:0016021;GO:0016021;GO:0031969;GO:0031969;	-	-	-	-	Chloroplast J-like domain 1[Source:UniProtKB/TrEMBL;Acc:Q93WG3]	837386	Q93WG3
AT1G08645	1	2751813	2752595	-	429	-	-	-	-	-	-	-	28716876	A0A1P8AWW1
AT1G08650	1	2752124	2753809	+	1565	PPCK1	GO:0000166;GO:0004672;GO:0004672;GO:0004674;GO:0004674;GO:0004674;GO:0004683;GO:0004683;GO:0005516;GO:0005524;GO:0005524;GO:0005524;GO:0005634;GO:0005634;GO:0005737;GO:0005737;GO:0006468;GO:0006468;GO:0009416;GO:0009416;GO:0009738;GO:0009738;GO:0009931;GO:0009931;GO:0016301;GO:0016310;GO:0016740;GO:0018105;GO:0018105;GO:0035556;GO:0035556;GO:0046777;GO:0046898;GO:0046898;GO:0000166;GO:0004672;GO:…	-	-	COG0515	T	Phosphoenolpyruvate carboxylase kinase 1[Source:UniProtKB/Swiss-Prot;Acc:Q9SPK4]	837387	Q9SPK4
AT1G08660	1	2756904	2759889	-	1970	SIA1	GO:0005794;GO:0005794;GO:0006486;GO:0006486;GO:0008373;GO:0008373;GO:0016020;GO:0016021;GO:0016021;GO:0016740;GO:0016757;GO:0097503;GO:0000139;GO:0000139;GO:0000139;GO:0005768;GO:0005768;GO:0005794;GO:0005794;GO:0005794;GO:0005802;GO:0005802;GO:0006486;GO:0006486;GO:0008373;GO:0008373;GO:0008373;GO:0009311;GO:0009846;GO:0009846;GO:0009860;GO:0009860;GO:0016020;GO:0016021;GO:0016021;GO:0016740;GO:…	-	-	NOG268064	-	Sialyltransferase-like protein 1[Source:UniProtKB/Swiss-Prot;Acc:Q8VZJ0]	837388	Q8VZJ0
AT1G08670	1	2760183	2761599	-	1163	-	GO:0008150;	-	-	NOG261877	-	ENTH/VHS family protein[Source:UniProtKB/TrEMBL;Acc:Q9FRR8]	837389	A0A1P8ART5
AT1G08680	1	2762584	2768967	+	2980	ZIGA4	GO:0004674;GO:0004674;GO:0005096;GO:0005096;GO:0005886;GO:0005886;GO:0043547;GO:0046777;GO:0046777;GO:0046872;GO:0046872;GO:0005096;GO:0005096;GO:0005096;GO:0043547;GO:0046872;GO:0046872;GO:0005096;GO:0005096;GO:0005096;GO:0005096;GO:0043547;GO:0046872;GO:0046872;	-	-	COG5347	U	ARF GAP-like zinc finger-containing protein ZIGA4[Source:UniProtKB/TrEMBL;Acc:F4HXP0]	837390	Q8RXE7
AT1G08695	1	2768965	2769508	-	383	SCRL3	GO:0005576;GO:0005576;GO:0006952;GO:0007165;GO:0007165;GO:0031640;GO:0031640;GO:0050832;GO:0050832;	-	-	NOG276733	-	Putative defensin-like protein 228[Source:UniProtKB/Swiss-Prot;Acc:P82622]	3766683	P82622
AT1G08700	1	2769615	2771477	-	1761	PS1	GO:0000139;GO:0000139;GO:0004175;GO:0004175;GO:0004190;GO:0004190;GO:0004190;GO:0005634;GO:0005634;GO:0005783;GO:0005789;GO:0005789;GO:0005794;GO:0005798;GO:0005798;GO:0005887;GO:0005887;GO:0006508;GO:0007219;GO:0007219;GO:0008233;GO:0016020;GO:0016021;GO:0016021;GO:0016021;GO:0016485;GO:0016485;GO:0016787;GO:0043231;GO:0043231;	K04505	EC:3.4.23.-	NOG237920	-	Presenilin [Source:UniProtKB/TrEMBL;Acc:Q0V7S4]"	837391	O64668;Q0V7S4;A0A384LEN8
AT1G08710	1	2771620	2773531	+	1508	SKIP24	GO:0005515;GO:0005515;GO:0016567;GO:0016567;	-	-	NOG306411	-	F-box protein SKIP24 [Source:UniProtKB/Swiss-Prot;Acc:Q9CAZ0]	837392	Q9CAZ0
AT1G08720	1	2773941	2779308	+	3260	EDR1	GO:0004672;GO:0004672;GO:0005524;GO:0005524;GO:0006468;GO:0006468;GO:0016301;GO:0016310;GO:0000165;GO:0000165;GO:0000166;GO:0000186;GO:0002229;GO:0002229;GO:0004672;GO:0004672;GO:0004674;GO:0004709;GO:0004709;GO:0004712;GO:0004712;GO:0005515;GO:0005524;GO:0005524;GO:0005524;GO:0005634;GO:0005634;GO:0005768;GO:0005768;GO:0005769;GO:0005769;GO:0005769;GO:0005783;GO:0005783;GO:0005783;GO:0005794;GO:…	-	-	COG5022	Z	Serine/threonine-protein kinase EDR1[Source:UniProtKB/Swiss-Prot;Acc:Q9FPR3]	837393	Q9FPR3
AT1G08730	1	2779438	2788477	+	5319	XI-C	GO:0000166;GO:0003774;GO:0003774;GO:0003774;GO:0003777;GO:0003779;GO:0003779;GO:0005515;GO:0005524;GO:0005524;GO:0005524;GO:0007015;GO:0007015;GO:0007018;GO:0008017;GO:0016459;GO:0016459;GO:0016459;GO:0000146;GO:0000146;GO:0000166;GO:0003774;GO:0003774;GO:0003774;GO:0003777;GO:0003779;GO:0003779;GO:0005515;GO:0005516;GO:0005516;GO:0005524;GO:0005524;GO:0005524;GO:0007015;GO:0007015;GO:0007015;GO:…	-	-	-	-	Myosin-9 [Source:UniProtKB/Swiss-Prot;Acc:F4HXP9]"	837394	F4HXP9
AT1G08750	1	2801042	2804711	+	1727	-	GO:0003923;GO:0003923;GO:0003923;GO:0005783;GO:0005783;GO:0006508;GO:0006508;GO:0008233;GO:0008233;GO:0010375;GO:0010375;GO:0016255;GO:0016255;GO:0016255;GO:0034394;GO:0042765;GO:0042765;GO:0042765;GO:0003923;GO:0003923;GO:0003923;GO:0005783;GO:0005783;GO:0006508;GO:0006508;GO:0008233;GO:0008233;GO:0010375;GO:0010375;GO:0016255;GO:0016255;GO:0016255;GO:0034394;GO:0042765;GO:0042765;GO:0042765;GO:…	K05290	EC:2.6.-.-	-	-	Peptidase C13 family[Source:UniProtKB/TrEMBL;Acc:Q8GYI6]	837397	Q8GYI6;A0A178WNN3
AT1G08760	1	2805044	2808623	+	2895	-	GO:0003674;GO:0005575;GO:0008017;GO:0008017;GO:0008150;GO:0048759;GO:0048759;	-	-	NOG295550	-	At1g08760 [Source:UniProtKB/TrEMBL;Acc:Q9FRR2]"	837398	Q9FRR2;A0A178WFF3
AT1G08770	1	2808760	2809775	+	1016	PRA1E	GO:0005768;GO:0005783;GO:0005783;GO:0005794;GO:0005794;GO:0010008;GO:0010008;GO:0016020;GO:0016021;GO:0016021;GO:0016192;GO:0016192;	K20359	-	NOG241885	-	PRA1 family protein[Source:UniProtKB/TrEMBL;Acc:A0A178W4Z3]	837399	Q9FRR1;A0A178W4Z3
AT1G08780	1	2809778	2811313	-	724	AIP3	GO:0005515;GO:0005737;GO:0005737;GO:0005829;GO:0005829;GO:0006457;GO:0006457;GO:0006457;GO:0006457;GO:0016272;GO:0016272;GO:0016272;GO:0016272;GO:0051082;GO:0051082;GO:0051087;	K09550	-	COG1382	O	Probable prefoldin subunit 4[Source:UniProtKB/Swiss-Prot;Acc:Q9M4B5]	837400	Q9M4B5;A0A178WP48
AT1G08790	1	2811989	2812782	+	709	-	GO:0008150;	-	-	NOG316343	-	1-phosphatidylinositol-4,5-bisphosphatephosphodiesterase epsilon-1, putative (DUF1685)[Source:UniProtKB/TrEMBL;Acc:Q9FRR0]	837401	Q9FRR0;A0A178W6V8
AT1G08800	1	2812818	2818071	-	4752	MYOB1	GO:0012505;GO:0016020;GO:0016021;GO:0016021;GO:0017022;GO:0017022;GO:0017022;GO:0030133;GO:0030133;GO:0012505;GO:0016020;GO:0016021;GO:0016021;GO:0017022;GO:0017022;GO:0017022;GO:0030133;GO:0030133;GO:0012505;GO:0016020;GO:0016021;GO:0016021;GO:0017022;GO:0017022;GO:0017022;GO:0030133;GO:0030133;GO:0012505;GO:0016020;GO:0016021;GO:0016021;GO:0017022;GO:0017022;GO:0017022;GO:0030133;GO:0030133;	-	-	-	-	Myosin-binding protein 1 [Source:UniProtKB/Swiss-Prot;Acc:F4HXQ7]	837402	F4HXQ7
AT1G08810	1	2819065	2820478	-	1317	MYB60	GO:0003677;GO:0003677;GO:0000981;GO:0001135;GO:0003677;GO:0003677;GO:0003677;GO:0003700;GO:0003700;GO:0005634;GO:0005634;GO:0005634;GO:0006355;GO:0006357;GO:0009409;GO:0009411;GO:0009414;GO:0009414;GO:0009416;GO:0009416;GO:0009416;GO:0009637;GO:0009646;GO:0009733;GO:0009737;GO:0009737;GO:0009737;GO:0009751;GO:0009751;GO:0009753;GO:0009753;GO:0010118;GO:0010118;GO:0030154;GO:0030154;GO:0043565;GO:…	K09422	-	-	-	MYB60 [Source:UniProtKB/TrEMBL;Acc:A0A178WD25]"	837403	Q3E6Y6
AT1G08820	1	2821354	2825481	-	2686	PVA22	GO:0005783;GO:0005789;GO:0005789;GO:0005789;GO:0005789;GO:0005886;GO:0005886;GO:0016020;GO:0016021;GO:0016021;GO:0016032;GO:0016032;GO:0046907;GO:0046907;GO:0005783;GO:0005789;GO:0005789;GO:0005789;GO:0005789;GO:0005886;GO:0005886;GO:0016020;GO:0016021;GO:0016021;GO:0016032;GO:0016032;GO:0046907;GO:0046907;GO:0005783;GO:0005789;GO:0005789;GO:0005789;GO:0005789;GO:0005886;GO:0005886;GO:0016020;GO:…	-	-	COG5066	U	VAP27-2 [Source:UniProtKB/TrEMBL;Acc:A0A178WBB7]"	837404	B9DHD7;A0A178WBB7
AT1G08830	1	2827060	2829315	+	873	CSD1	GO:0004784;GO:0004784;GO:0004784;GO:0004784;GO:0004784;GO:0005507;GO:0005507;GO:0005515;GO:0005615;GO:0005615;GO:0005634;GO:0005634;GO:0005737;GO:0005737;GO:0005737;GO:0005829;GO:0005829;GO:0005829;GO:0006801;GO:0006801;GO:0006979;GO:0006979;GO:0008270;GO:0008270;GO:0009651;GO:0009651;GO:0010039;GO:0010039;GO:0010193;GO:0010193;GO:0016209;GO:0016491;GO:0016532;GO:0016532;GO:0019430;GO:0019430;GO:…	K04565	EC:1.15.1.1	COG2032	P	Superoxide dismutase [Cu-Zn] 1[Source:UniProtKB/Swiss-Prot;Acc:P24704]	837405	P24704;A0A178WMU1
AT1G08840	1	2829105	2838855	-	4676	emb2411	GO:0004386;GO:0004386;GO:0005634;GO:0005634;GO:0006974;GO:0006974;GO:0010073;GO:0010073;GO:0017108;GO:0017108;GO:0033567;GO:0033567;GO:0043142;GO:0043142;GO:0004386;GO:0004386;GO:0017108;GO:0017108;GO:0033567;GO:0033567;GO:0043142;GO:0043142;GO:0000784;GO:0000784;GO:0003723;GO:0004386;GO:0004386;GO:0005634;GO:0005634;GO:0005737;GO:0005737;GO:0017108;GO:0017108;GO:0017108;GO:0033567;GO:0033567;GO:…	K10742	EC:3.6.4.12	-	-	DNA replication helicase, putative[Source:TAIR;Acc:AT1G08840]	837406	F4HXR6
AT1G08845	1	2838789	2841134	+	1100	-	GO:0003735;GO:0003735;GO:0005622;GO:0005622;GO:0005840;GO:0005840;GO:0005840;GO:0006412;GO:0006412;GO:0008097;GO:0008097;GO:0003735;GO:0003735;GO:0005622;GO:0005622;GO:0005840;GO:0005840;GO:0006412;GO:0006412;GO:0003735;GO:0003735;GO:0005622;GO:0005622;GO:0005840;GO:0005840;GO:0006412;GO:0006412;	-	-	NOG312109	-	Ribosomal L18p/L5e family protein[Source:UniProtKB/TrEMBL;Acc:F4HXR7]	837407	F4HXR7
AT1G08860	1	2841969	2846350	+	2151	BON3	GO:0005544;GO:0005544;GO:0005544;GO:0005886;GO:0005886;GO:0005886;GO:0005886;GO:0006952;GO:0006952;GO:0016020;GO:0060548;GO:0060548;GO:0060548;GO:0071277;GO:0071277;GO:0090332;GO:0090332;	-	-	NOG269302	-	Protein BONZAI 3 [Source:UniProtKB/Swiss-Prot;Acc:Q5XQC7]	837408	Q5XQC7
AT1G08880	1	2846894	2848100	-	1103	HTA5	GO:0000786;GO:0000786;GO:0000786;GO:0000790;GO:0000790;GO:0003677;GO:0003677;GO:0003677;GO:0003677;GO:0005634;GO:0005634;GO:0005634;GO:0005634;GO:0005694;GO:0006325;GO:0006325;GO:0006342;GO:0046982;GO:0046982;	K11251	-	COG5262	B	Histone H2A[Source:UniProtKB/TrEMBL;Acc:A0A178W8H7]	837409	O04848;A0A178W8H7
AT1G08890	1	2848149	2852270	+	1874	SUGTL4	GO:0005215;GO:0005215;GO:0005351;GO:0005351;GO:0005355;GO:0005355;GO:0005887;GO:0005887;GO:0008643;GO:0008645;GO:0008645;GO:0009507;GO:0009507;GO:0015992;GO:0016020;GO:0016020;GO:0016020;GO:0016021;GO:0016021;GO:0016021;GO:0022857;GO:0022857;GO:0034219;GO:0035428;GO:0046323;GO:0055085;GO:0055085;GO:1902600;GO:1904659;	-	-	COG0477	G	Sugar transporter ERD6-like 1[Source:UniProtKB/Swiss-Prot;Acc:Q9SCW7]	837410	Q9SCW7;A0A178W7N4
AT1G08900	1	2852363	2855941	+	2040	SUGTL3	GO:0005215;GO:0005215;GO:0005351;GO:0005351;GO:0005355;GO:0005355;GO:0005887;GO:0005887;GO:0008643;GO:0008645;GO:0008645;GO:0015992;GO:0016020;GO:0016020;GO:0016020;GO:0016021;GO:0016021;GO:0016021;GO:0022857;GO:0022857;GO:0034219;GO:0035428;GO:0046323;GO:0055085;GO:0055085;GO:1902600;GO:1904659;GO:0005215;GO:0005215;GO:0016020;GO:0016020;GO:0016020;GO:0016021;GO:0016021;GO:0016021;GO:0022857;GO:…	-	-	COG0477	G	Sugar transporter ERD6-like 2[Source:UniProtKB/Swiss-Prot;Acc:Q4F7G0]	837411	Q4F7G0;A0A178WLY6
AT1G08910	1	2856162	2861170	+	2909	-	GO:0005634;GO:0006970;GO:0008270;GO:0008270;GO:0009651;GO:0009737;GO:0016740;GO:0016874;GO:0016925;GO:0016925;GO:0016925;GO:0019789;GO:0019789;GO:0019789;GO:0019789;GO:0046872;GO:0051176;GO:0051176;	K04706	EC:2.3.2.-	-	-	zinc ion binding;zinc ion binding[Source:TAIR;Acc:AT1G08910]	837412	A0A0A7EPL0
AT1G08920	1	2867203	2870745	+	2164	ESL1	GO:0005215;GO:0005215;GO:0005351;GO:0005351;GO:0005355;GO:0005355;GO:0005773;GO:0005774;GO:0005887;GO:0005887;GO:0008643;GO:0008645;GO:0008645;GO:0009414;GO:0009414;GO:0009651;GO:0009651;GO:0009705;GO:0009705;GO:0009737;GO:0009737;GO:0015145;GO:0015145;GO:0015749;GO:0015749;GO:0015992;GO:0016020;GO:0016020;GO:0016020;GO:0016021;GO:0016021;GO:0016021;GO:0022857;GO:0022857;GO:0035428;GO:0046323;GO:…	-	-	COG0477	G	ERD (early response to dehydration) six-like 1[Source:TAIR;Acc:AT1G08920]	837413	Q94KE0;A0A384L1H0
AT1G08930	1	2873300	2877270	+	2084	ERD6	GO:0005215;GO:0005215;GO:0005351;GO:0005351;GO:0005355;GO:0005355;GO:0005783;GO:0005783;GO:0005887;GO:0005887;GO:0008643;GO:0008645;GO:0008645;GO:0009409;GO:0009414;GO:0009414;GO:0009414;GO:0009651;GO:0009651;GO:0009737;GO:0009737;GO:0010200;GO:0010200;GO:0015992;GO:0016020;GO:0016020;GO:0016020;GO:0016021;GO:0016021;GO:0016021;GO:0022857;GO:0022857;GO:0034219;GO:0035428;GO:0046323;GO:0051119;GO:…	-	-	COG0477	G	ERD6 [Source:UniProtKB/TrEMBL;Acc:A0A178W9Q9]"	837414	O04036;A0A178W9Q9
AT1G08940	1	2877430	2879169	+	1175	-	GO:0003824;GO:0003824;GO:0005829;GO:0008152;GO:0016311;GO:0016791;	-	-	NOG83629	-	Phosphoglycerate mutase-like protein AT74H[Source:UniProtKB/Swiss-Prot;Acc:O04035]	837415	O04035;A0A178W112
AT1G08960	1	2879506	2882234	+	2190	CCX5	GO:0005886;GO:0005886;GO:0005886;GO:0006811;GO:0006813;GO:0006814;GO:0006814;GO:0006814;GO:0015079;GO:0015079;GO:0015081;GO:0015081;GO:0015297;GO:0015297;GO:0016020;GO:0016021;GO:0016021;GO:0016021;GO:0034399;GO:0034399;GO:0035725;GO:0055085;GO:0055085;GO:0071805;GO:0071805;GO:0071805;	-	-	COG0530	P	CCX5 [Source:UniProtKB/TrEMBL;Acc:A0A178W3U3]"	837416	O04034;A0A178W3U3
AT1G08970	1	2882491	2884342	+	1852	NFYC9	GO:0003677;GO:0003700;GO:0003700;GO:0005515;GO:0005515;GO:0005515;GO:0005634;GO:0005634;GO:0005634;GO:0005634;GO:0005737;GO:0005737;GO:0005737;GO:0005829;GO:0005829;GO:0006351;GO:0006355;GO:0006355;GO:0009738;GO:0009738;GO:0009738;GO:0009740;GO:0009740;GO:0009740;GO:0010029;GO:0010029;GO:0010029;GO:0043565;GO:0043565;GO:0046982;GO:0046982;GO:2000306;GO:2000306;GO:2000306;GO:0003677;GO:0003700;GO:…	-	-	COG5208	K	Nuclear transcription factor Y subunit C-9[Source:UniProtKB/Swiss-Prot;Acc:Q8L4B2]	837417	Q8L4B2;A0A384LQG6;B9DFS3
AT1G08980	1	2884351	2886621	+	1573	AMI1	GO:0004040;GO:0004040;GO:0004040;GO:0004040;GO:0005634;GO:0005654;GO:0005654;GO:0005737;GO:0005737;GO:0005737;GO:0005829;GO:0005829;GO:0009684;GO:0009684;GO:0009851;GO:0009851;GO:0016787;GO:0016810;GO:0016810;GO:0043864;GO:0043864;GO:0043864;	K01426	EC:3.5.1.4	COG0154	J	Amidase 1 [Source:UniProtKB/Swiss-Prot;Acc:Q9FR37]"	837418	Q9FR37;A0A178WIS5
AT1G08985	1	2887245	2887706	+	462	-	GO:0003677;GO:0003677;GO:0003677;GO:0005634;GO:0005634;GO:0006351;GO:0006355;	-	-	NOG254156	-	B3 domain-containing protein At1g08985[Source:UniProtKB/Swiss-Prot;Acc:Q8GWU1]	837419	Q8GWU1
AT1G08990	1	2888427	2890965	+	2239	GUX5	GO:0000139;GO:0000139;GO:0005794;GO:0005794;GO:0005794;GO:0016020;GO:0016021;GO:0016021;GO:0016740;GO:0016757;GO:0016757;GO:0016757;GO:0046872;GO:0046872;GO:0071555;GO:0071555;	K20890	EC:2.4.1.-	-	-	Putative UDP-glucuronate:xylan alpha-glucuronosyltransferase 5 [Source:UniProtKB/Swiss-Prot;Acc:F4HZC3]	837420	F4HZC3;W8QPB2
AT1G09000	1	2891019	2895182	+	2316	ANP1	GO:0004672;GO:0004672;GO:0005524;GO:0005524;GO:0006468;GO:0006468;GO:0016301;GO:0016310;GO:0000165;GO:0000166;GO:0000186;GO:0004672;GO:0004672;GO:0004674;GO:0004674;GO:0004674;GO:0004674;GO:0004709;GO:0004709;GO:0004709;GO:0005524;GO:0005524;GO:0005524;GO:0005737;GO:0005737;GO:0006468;GO:0006468;GO:0006979;GO:0006979;GO:0007346;GO:0016301;GO:0016310;GO:0016740;GO:0023014;GO:0023014;GO:0031098;GO:…	K20606	EC:2.7.11.25	COG0515	T	Mitogen-activated protein kinase kinase kinase ANP1[Source:UniProtKB/Swiss-Prot;Acc:O22040]	837421	O22040
AT1G09010	1	2895166	2899446	-	3087	EBM	GO:0004553;GO:0004553;GO:0005773;GO:0005773;GO:0005975;GO:0005975;GO:0008152;GO:0016787;GO:0016798;GO:0033947;GO:0033947;GO:0033947;	K18577	EC:3.2.1.152	COG3250	G	Mannosylglycoprotein endo-beta-mannosidase[Source:UniProtKB/Swiss-Prot;Acc:Q75W54]	837422	Q75W54;A0A178WLW7
AT1G09020	1	2899776	2904862	-	2487	SNF4	GO:0000266;GO:0000266;GO:0004674;GO:0004674;GO:0005515;GO:0005515;GO:0005515;GO:0005634;GO:0005634;GO:0005737;GO:0005737;GO:0005737;GO:0005975;GO:0005975;GO:0009507;GO:0009569;GO:0009859;GO:0009859;GO:0016559;GO:0016559;GO:0019887;GO:0019887;GO:0019900;GO:0019900;GO:0030295;GO:0030295;GO:0032147;GO:0042149;GO:0042149;GO:0045859;GO:0045859;GO:0046777;GO:0046777;GO:1901982;GO:2000377;GO:2000377;	-	-	COG0517	R	Sucrose nonfermenting 4-like protein[Source:UniProtKB/Swiss-Prot;Acc:Q944A6]	837423	Q944A6;A0A178W6I0
AT1G09030	1	2908611	2909032	-	422	NFYB4	GO:0003677;GO:0003700;GO:0003700;GO:0005515;GO:0005634;GO:0005634;GO:0005634;GO:0006351;GO:0006355;GO:0006355;GO:0006355;GO:0006355;GO:0043565;GO:0043565;GO:0045893;GO:0045893;GO:0046982;GO:0046982;	-	-	COG2036	B	Nuclear transcription factor Y subunit B-4[Source:UniProtKB/Swiss-Prot;Acc:O04027]	837424	O04027;A0A384L7L3;C0SUU0
AT1G09040	1	2911250	2915406	+	3199	-	GO:0001085;GO:0001085;GO:0003677;GO:0003677;GO:0003677;GO:0003714;GO:0003714;GO:0005634;GO:0005634;GO:0008150;GO:0016020;GO:0016020;GO:1903507;	-	-	-	-	unknown protein; FUNCTIONS IN: molecular_functionunknown; INVOLVED IN: biological_process unknown; LOCATEDIN: membrane; EXPRESSED IN: leaf; BEST Arabidopsisthaliana protein match is: unknown protein(TAIR:AT1G09050.1); Has 614 Blast hits to 567 p /.../s in104 species: Archae - 2; Bacteria - 12; Metazoa - 344;Fungi - 31; Plants - 81; Viruses - 0; Other Eukaryotes -144 (source: NCBI BLink). [Source:…	837425	F4HZC9
AT1G09050	1	2916968	2921111	+	3220	-	GO:0001085;GO:0001085;GO:0003677;GO:0003677;GO:0003677;GO:0003714;GO:0003714;GO:0005634;GO:0005634;GO:0008150;GO:1903507;GO:0001085;GO:0001085;GO:0003677;GO:0003677;GO:0003677;GO:0003714;GO:0003714;GO:0005634;GO:0005634;GO:0008150;GO:1903507;	-	-	-	-	Arginine-glutamic acid dipeptide repeat protein[Source:UniProtKB/TrEMBL;Acc:Q8RX35]	837426	Q8RX35
AT1G09060	1	2921064	2925826	-	3216	-	GO:0000785;GO:0000785;GO:0000976;GO:0000976;GO:0000976;GO:0005515;GO:0005634;GO:0005634;GO:0005634;GO:0006355;GO:0010628;GO:0010628;GO:0016567;GO:0031490;GO:0031490;GO:0032454;GO:0032454;GO:0033169;GO:0033169;GO:0042393;GO:0042393;GO:0051573;GO:0061630;GO:0061630;GO:2000616;GO:2000616;GO:0000785;GO:0000785;GO:0000976;GO:0000976;GO:0000976;GO:0005515;GO:0005634;GO:0005634;GO:0005634;GO:0006355;GO:…	K15601	EC:1.14.11.-	-	-	JmjC domain protein JMJ24[Source:UniProtKB/TrEMBL;Acc:F4HZD1]	837427	F4HZD1
AT1G09070	1	2927502	2929107	+	1606	SRC2	GO:0000326;GO:0000326;GO:0005515;GO:0005515;GO:0005773;GO:0005783;GO:0005783;GO:0005783;GO:0005789;GO:0005789;GO:0005886;GO:0005886;GO:0005886;GO:0006623;GO:0006623;GO:0016020;GO:0016021;GO:0016021;GO:0032586;GO:0032586;	-	-	NOG246378	-	Protein SRC2 homolog [Source:UniProtKB/Swiss-Prot;Acc:O04023]	837428	O04023
AT1G09080	1	2929217	2931850	-	2125	MED37B	GO:0000166;GO:0005524;GO:0005524;GO:0000166;GO:0005524;GO:0005524;GO:0005524;GO:0005634;GO:0005634;GO:0005634;GO:0005737;GO:0005737;GO:0005783;GO:0005788;GO:0005788;GO:0005788;GO:0006351;GO:0006355;GO:0006986;GO:0006986;GO:0009860;GO:0009860;GO:0016020;GO:0016020;GO:0016592;GO:0016592;GO:0016887;GO:0016887;GO:0030433;GO:0030433;GO:0030968;GO:0030968;GO:0031072;GO:0031072;GO:0034605;GO:0034605;GO:…	K09490	-	COG0443	O	Probable mediator of RNA polymerase IItranscription subunit 37b [Source:UniProtKB/Swiss-Prot;Acc:Q8H1B3]	837429	Q8H1B3
AT1G09090	1	2932739	2936586	+	2701	RBOHB	GO:0004601;GO:0004601;GO:0005509;GO:0005509;GO:0016020;GO:0016020;GO:0016020;GO:0016021;GO:0016021;GO:0016174;GO:0016174;GO:0016491;GO:0016491;GO:0016491;GO:0050664;GO:0050664;GO:0055114;GO:0055114;GO:0055114;GO:0098869;GO:0004601;GO:0004601;GO:0004601;GO:0005509;GO:0005509;GO:0009408;GO:0009408;GO:0009845;GO:0009845;GO:0016020;GO:0016020;GO:0016020;GO:0016021;GO:0016021;GO:0016174;GO:0016174;GO:…	K13447	-	NOG287712	-	Respiratory burst oxidase homolog protein B[Source:UniProtKB/Swiss-Prot;Acc:Q9SBI0]	837430	Q9SBI0
AT1G09100	1	2936528	2939363	-	1524	RPT5B	GO:0000166;GO:0000502;GO:0000502;GO:0000502;GO:0005515;GO:0005524;GO:0005524;GO:0005524;GO:0005634;GO:0005634;GO:0005634;GO:0005737;GO:0005737;GO:0005737;GO:0005886;GO:0005886;GO:0006357;GO:0006357;GO:0008540;GO:0008540;GO:0009553;GO:0009553;GO:0009555;GO:0009555;GO:0010255;GO:0010255;GO:0010498;GO:0010498;GO:0016020;GO:0016020;GO:0016787;GO:0016787;GO:0017025;GO:0030163;GO:0030163;GO:0030433;GO:…	K03065	-	COG1222	O	26S proteasome regulatory subunit 6A homolog B[Source:UniProtKB/Swiss-Prot;Acc:O04019]	837431	O04019;A0A178WHJ4
AT1G09130	1	2939568	2942345	-	1616	-	GO:0004176;GO:0004252;GO:0004252;GO:0004252;GO:0006508;GO:0006508;GO:0006508;GO:0006515;GO:0008233;GO:0009368;GO:0009507;GO:0009507;GO:0009536;GO:0051117;GO:0004252;GO:0004252;GO:0005739;GO:0005739;GO:0006508;GO:0006508;GO:0006508;GO:0008233;GO:0009507;GO:0009507;GO:0009532;GO:0009532;GO:0009570;GO:0009570;GO:0009579;GO:0009579;GO:0009941;GO:0009941;GO:0004176;GO:0004252;GO:0004252;GO:0004252;GO:…	-	-	COG0740	O	ATP-dependent Clp protease proteolytic subunit[Source:UniProtKB/TrEMBL;Acc:F4HZE0]	837432	Q8L770;A0A178W952
AT1G09140	1	2942538	2945976	-	2256	SR30	GO:0000381;GO:0000381;GO:0003676;GO:0003676;GO:0003723;GO:0003723;GO:0003723;GO:0003729;GO:0005515;GO:0005634;GO:0005654;GO:0005681;GO:0005681;GO:0005737;GO:0005737;GO:0006376;GO:0006397;GO:0008380;GO:0016607;GO:0016607;GO:0016607;GO:0016607;GO:0035061;GO:0045292;GO:0045292;GO:0048024;GO:0003676;GO:0003676;GO:0003676;GO:0003723;GO:0003723;GO:0003729;GO:0005515;GO:0005634;GO:0005654;GO:0005681;GO:…	K12890	-	-	-	Serine/arginine-rich splicing factor SR30[Source:UniProtKB/Swiss-Prot;Acc:Q9XFR5]	837433	Q9XFR5
AT1G09150	1	2946030	2949159	+	1213	-	GO:0001731;GO:0001731;GO:0002188;GO:0002188;GO:0003723;GO:0003723;GO:0005737;GO:0005737;GO:0005829;GO:0005829;GO:0008150;GO:0022627;GO:0022627;	K07575	-	COG2016	J	Pseudouridine synthase and archaeosinetransglycosylase (PUA) domain-containing protein[Source:UniProtKB/TrEMBL;Acc:Q8L7N2]	837434	Q8L7N2;A0A178WGM6
AT1G09155	1	2949621	2950989	-	1227	PP2B15	GO:0005515;GO:0030246;GO:0030246;	-	-	NOG270070	-	F-box protein PP2-B15 [Source:UniProtKB/Swiss-Prot;Acc:O80494]	837435	O80494
AT1G09157	1	2951635	2952490	-	856	DMP8	GO:0005773;GO:0005774;GO:0005783;GO:0005783;GO:0005783;GO:0005783;GO:0005789;GO:0005789;GO:0009705;GO:0009705;GO:0009705;GO:0010256;GO:0010256;GO:0010256;GO:0016020;GO:0016021;GO:0016021;GO:0048235;	-	-	NOG261113	-	Protein DMP8 [Source:UniProtKB/Swiss-Prot;Acc:O80493]	3766688	O80493
AT1G09160	1	2952597	2955745	-	2186	-	GO:0003824;GO:0003824;GO:0004721;GO:0004722;GO:0004722;GO:0004722;GO:0004724;GO:0005634;GO:0005829;GO:0005886;GO:0005886;GO:0006470;GO:0006470;GO:0016787;GO:0046872;GO:0046872;GO:0003824;GO:0003824;GO:0004721;GO:0004722;GO:0004722;GO:0004722;GO:0004724;GO:0005634;GO:0005829;GO:0005886;GO:0005886;GO:0006470;GO:0006470;GO:0016787;GO:0046872;GO:0046872;	-	-	COG0631	T	Probable protein phosphatase 2C 5[Source:UniProtKB/Swiss-Prot;Acc:O80492]	837436	O80492;A0A178W1X8
AT1G09170	1	2956261	2962546	-	4142	-	GO:0000166;GO:0003774;GO:0003777;GO:0003777;GO:0005515;GO:0005524;GO:0005524;GO:0005524;GO:0005874;GO:0005874;GO:0007018;GO:0007018;GO:0008017;GO:0008017;GO:0016787;GO:0000166;GO:0003774;GO:0003777;GO:0003777;GO:0005515;GO:0005524;GO:0005524;GO:0005524;GO:0005874;GO:0005874;GO:0007018;GO:0007018;GO:0008017;GO:0008017;GO:0016787;GO:0000166;GO:0003774;GO:0003777;GO:0003777;GO:0005515;GO:0005524;GO:…	K10406	-	-	-	P-loop nucleoside triphosphate hydrolasessuperfamily protein with CH (Calponin Homology) domain[Source:TAIR;Acc:AT1G09170]	837437	F4HZF0
AT1G09176	1	2964015	2964727	+	713	-	GO:0003674;GO:0008150;GO:0016020;GO:0016021;GO:0016021;	-	-	NOG315574	-	T12M4.13 protein[Source:UniProtKB/TrEMBL;Acc:O80490]	6240938	O80490
AT1G09180	1	2965023	2965972	+	737	ATSAR1	GO:0000166;GO:0003400;GO:0003400;GO:0003924;GO:0003924;GO:0005525;GO:0005525;GO:0005525;GO:0005525;GO:0005622;GO:0005622;GO:0005783;GO:0005783;GO:0005783;GO:0005794;GO:0005794;GO:0006886;GO:0006886;GO:0006886;GO:0006888;GO:0006888;GO:0009507;GO:0009507;GO:0015031;GO:0016050;GO:0016050;GO:0016192;GO:0030127;GO:0030127;GO:0061024;GO:0061024;GO:0070863;GO:0070863;GO:0070971;GO:0070971;	K07953	EC:3.6.5.-	COG1100	R	Putative GTP-binding protein, SAR1B[Source:UniProtKB/TrEMBL;Acc:O80489]	837438	O80489
AT1G09190	1	2966120	2967733	-	1614	PCMP-E70	GO:0003674;GO:0003723;GO:0004519;GO:0005515;GO:0009451;GO:0009451;GO:0043231;GO:0090305;	-	-	NOG278020	-	Pentatricopeptide repeat-containing proteinAt1g09190 [Source:UniProtKB/Swiss-Prot;Acc:O80488]	837439	O80488
AT1G09195	1	2967940	2971568	-	3037	-	GO:0004309;GO:0016787;GO:0006357;GO:0006357;GO:0006793;GO:0016462;GO:0035327;GO:0035327;GO:0046695;GO:0046695;GO:0004309;GO:0016787;GO:0006357;GO:0006357;GO:0006793;GO:0016462;GO:0035327;GO:0035327;GO:0046695;GO:0046695;GO:0006357;GO:0006357;GO:0006793;GO:0016462;GO:0035327;GO:0035327;GO:0046695;GO:0046695;GO:0006357;GO:0006357;GO:0006793;GO:0016462;GO:0035327;GO:0035327;GO:0046695;GO:0046695;GO:…	-	-	-	-	FUNCTIONS IN: molecular_function unknown; INVOLVEDIN: biological_process unknown; LOCATED IN: mitochondrion;CONTAINS InterPro DOMAIN/s: Metal-dependentphosphohydrolase, HD subdomain (InterPro:IPR006674),Ppx/GppA phosphatase (InterPro:IPR003695); /.../0201 Blasthits to 17322 proteins in 780 species: Archae - 12;Bacteria - 1396; Metazoa - 17338; Fungi - 3422; Plants -5037; Viruses - 0; Other Eukary…	6241311	F4HZF5
AT1G09200	1	2971571	2972334	-	764	HTR2	GO:0000786;GO:0000786;GO:0000786;GO:0000786;GO:0003677;GO:0003677;GO:0003677;GO:0005515;GO:0005634;GO:0005634;GO:0005634;GO:0005694;GO:0006334;GO:0006334;GO:0010369;GO:0010369;GO:0031492;GO:0031492;GO:0046982;GO:0046982;	K11253	-	COG2036	B	Histone H3 [Source:UniProtKB/TrEMBL;Acc:Q0WRA9]"	837440	P59226;A0A384L1I5;Q0WRA9
AT1G09210	1	2972638	2977002	-	2201	CRT2	GO:0005509;GO:0005509;GO:0005515;GO:0005739;GO:0005739;GO:0005773;GO:0005773;GO:0005783;GO:0005783;GO:0005783;GO:0005783;GO:0005788;GO:0005788;GO:0006457;GO:0006457;GO:0006979;GO:0006979;GO:0009651;GO:0009651;GO:0030246;GO:0030246;GO:0046872;GO:0048046;GO:0048046;GO:0051082;GO:0051082;	K08057	-	NOG305105	-	Calreticulin-2 [Source:UniProtKB/Swiss-Prot;Acc:Q38858]	837441	Q38858
AT1G09220	1	2977792	2979466	-	1675	PCMP-E25	GO:0003723;GO:0004519;GO:0005515;GO:0005739;GO:0005739;GO:0009451;GO:0009451;GO:0022626;GO:0022626;GO:0043231;GO:0090305;	-	-	NOG282285	-	Pentatricopeptide repeat-containing proteinAt1g09220, mitochondrial [Source:UniProtKB/Swiss-Prot;Acc:Q680Z7]	837442	Q680Z7
AT1G09230	1	2979511	2982713	-	1739	SNRNP65	GO:0003676;GO:0003676;GO:0003723;GO:0003723;GO:0000398;GO:0000398;GO:0000398;GO:0000398;GO:0003676;GO:0003676;GO:0003723;GO:0003723;GO:0005515;GO:0005634;GO:0005634;GO:0005634;GO:0005681;GO:0005689;GO:0005689;GO:0005689;GO:0006397;GO:0008380;GO:0010229;GO:0010229;GO:0030529;GO:0030626;GO:0030626;GO:0030626;GO:0097157;GO:0097157;GO:0097157;GO:0003676;GO:0003676;GO:0003723;GO:0003723;GO:0005515;	K13157	-	NOG128363	O	U11/U12 small nuclear ribonucleoprotein 65 kDaprotein [Source:UniProtKB/Swiss-Prot;Acc:Q8RWV8]	837443	Q8RWV8;A0A178W5L3
AT1G09240	1	2984829	2986231	+	1403	NAS3	GO:0009555;GO:0009555;GO:0009860;GO:0009860;GO:0010233;GO:0010233;GO:0016740;GO:0030410;GO:0030410;GO:0030410;GO:0030418;GO:0030418;	K05953	EC:2.5.1.43	NOG139408	S	Nicotianamine synthase 3 [Source:UniProtKB/Swiss-Prot;Acc:O80483]	837444	O80483
AT1G09245	1	2986874	2987393	-	520	SPH14	GO:0005576;GO:0005576;GO:0016020;GO:0016021;GO:0060320;GO:0060320;	-	-	NOG284349	-	S-protein homolog 14 [Source:UniProtKB/Swiss-Prot;Acc:Q8GX02]	837445	Q8GX02
AT1G09250	1	2989141	2990427	+	1287	BHLH149	GO:0003677;GO:0003677;GO:0003700;GO:0003700;GO:0005515;GO:0005634;GO:0005634;GO:0006351;GO:0006355;GO:0006355;GO:0046983;GO:0046983;	-	-	NOG281435	-	Transcription factor bHLH149[Source:UniProtKB/Swiss-Prot;Acc:O80482]	837446	O80482
AT1G09260	1	2993381	2993820	+	440	-	-	-	-	COG0484	O	Chaperone DnaJ-domain superfamily protein[Source:UniProtKB/TrEMBL;Acc:O80481]	837447	O80481
AT1G09270	1	2994331	2998222	+	2181	IMPA4	GO:0005515;GO:0005515;GO:0005634;GO:0005634;GO:0005634;GO:0005635;GO:0005643;GO:0005643;GO:0005654;GO:0005654;GO:0005737;GO:0005737;GO:0005829;GO:0005829;GO:0005829;GO:0006606;GO:0006606;GO:0006607;GO:0006607;GO:0006810;GO:0008139;GO:0008139;GO:0008565;GO:0008565;GO:0008565;GO:0015031;GO:0030581;GO:0030581;GO:0043657;GO:0043657;GO:0061608;GO:0061608;GO:0080034;GO:0080034;GO:0005515;GO:0005515;GO:…	-	-	-	-	Importin subunit alpha-4 [Source:UniProtKB/Swiss-Prot;Acc:O80480]	837448	O80480;A0A178WMY7
AT1G09280	1	2998100	3001362	-	1964	STR6	GO:0003674;GO:0005634;GO:0005634;GO:0005737;GO:0005737;GO:0008150;	-	-	-	-	Rhodanese-like domain-containing protein 6[Source:UniProtKB/Swiss-Prot;Acc:Q94AC1]	837449	Q94AC1
AT1G09290	1	3001439	3003762	-	1337	-	GO:0003723;GO:0003723;GO:0003723;GO:0006400;GO:0006400;GO:0006400;GO:0008150;	-	-	NOG297884	-	Uncharacterized protein At1g09290 (Fragment)[Source:UniProtKB/TrEMBL;Acc:Q7XBQ8]	837450	Q7XBQ8
AT1G09300	1	3003495	3008381	+	2297	ICP55	GO:0004177;GO:0005634;GO:0030145;GO:0004177;GO:0004177;GO:0004177;GO:0005634;GO:0005634;GO:0005739;GO:0005739;GO:0005739;GO:0006508;GO:0006508;GO:0006508;GO:0006508;GO:0008233;GO:0008233;GO:0008233;GO:0008237;GO:0008237;GO:0016787;GO:0030145;GO:0030145;GO:0046872;GO:0050821;GO:0050821;	K01262	EC:3.4.11.9	-	-	Intermediate cleaving peptidase 55, mitochondrial[Source:UniProtKB/Swiss-Prot;Acc:F4HZG9]	837451	F4HZG9
AT1G09310	1	3008910	3009898	+	989	-	GO:0008150;GO:0048046;GO:0048046;	-	-	NOG293145	-	T31J12.3 protein[Source:UniProtKB/TrEMBL;Acc:Q9ZPZ4]	837452	Q9ZPZ4;A0A178W8C5
AT1G09320	1	3009890	3012407	-	2113	-	GO:0008150;	-	-	NOG262633	-	Agenet domain-containing protein[Source:UniProtKB/TrEMBL;Acc:Q500V5]	837453	Q500V5
AT1G09330	1	3012739	3015255	-	1751	ECH	GO:0000139;GO:0000139;GO:0005794;GO:0016020;GO:0016021;GO:0016021;GO:0016021;GO:0000139;GO:0000139;GO:0005768;GO:0005768;GO:0005768;GO:0005794;GO:0005794;GO:0005794;GO:0005802;GO:0005802;GO:0005802;GO:0007030;GO:0007030;GO:0009306;GO:0009306;GO:0009306;GO:0009826;GO:0009826;GO:0016020;GO:0016021;GO:0016021;GO:0016021;GO:0016192;GO:0016192;GO:0030173;GO:0030173;GO:0031901;GO:0031901;	-	-	NOG280675	-	Golgi apparatus membrane protein-like proteinECHIDNA [Source:UniProtKB/Swiss-Prot;Acc:Q8LEK2]	837454	Q8LEK2;Q0WRM9;A0A384LL91
AT1G09340	1	3015237	3018542	+	2216	CRB	GO:0003824;GO:0003824;GO:0003978;GO:0005829;GO:0019388;GO:0033499;GO:0050662;GO:0050662;GO:0000272;GO:0000272;GO:0000427;GO:0000427;GO:0003677;GO:0003677;GO:0003723;GO:0003723;GO:0003824;GO:0003824;GO:0003978;GO:0005515;GO:0005737;GO:0005773;GO:0005773;GO:0005777;GO:0005777;GO:0005829;GO:0005840;GO:0005840;GO:0005975;GO:0005996;GO:0005996;GO:0006364;GO:0006364;GO:0006364;GO:0007623;GO:0007623;GO:…	-	-	COG0451	M	chloroplast RNA binding[Source:TAIR;Acc:AT1G09340]	837455	Q9SA52;A0A178W6T5
AT1G09350	1	3019639	3021443	+	1546	GOLS3	GO:0005737;GO:0005737;GO:0005975;GO:0006012;GO:0006012;GO:0006012;GO:0006979;GO:0006979;GO:0009409;GO:0009409;GO:0009409;GO:0016740;GO:0016757;GO:0016757;GO:0016757;GO:0046872;GO:0046872;GO:0047216;GO:0047216;GO:0047216;GO:0006012;GO:0006012;GO:0016740;GO:0016757;GO:0016757;GO:0047216;GO:0047216;	K18819	EC:2.4.1.123	NOG303574	-	Hexosyltransferase (Fragment)[Source:UniProtKB/TrEMBL;Acc:W8PVD7]	837457	O80518;W8PVD7
AT1G09360	1	3021802	3022368	+	567	-	GO:0004857;GO:0004857;GO:0005575;GO:0043086;GO:0043086;GO:0046910;GO:0046910;	-	-	NOG255174	-	F14J9.2 protein[Source:UniProtKB/TrEMBL;Acc:O80519]	837458	O80519
AT1G09370	1	3024877	3025539	+	663	-	GO:0004857;GO:0004857;GO:0043086;GO:0043086;GO:0043086;GO:0046910;GO:0046910;	-	-	-	-	Plant invertase/pectin methylesterase inhibitorsuperfamily protein [Source:TAIR;Acc:AT1G09370]	837459	F4HZH7
AT1G09380	1	3026062	3029549	-	1641	-	GO:0005886;GO:0005886;GO:0006810;GO:0016020;GO:0016020;GO:0016020;GO:0016021;GO:0016021;GO:0016021;GO:0022857;GO:0022857;GO:0022857;GO:0055085;	-	-	NOG287838	-	WAT1-related protein At1g09380[Source:UniProtKB/Swiss-Prot;Acc:Q8GXB4]	837460	Q8GXB4
AT1G09390	1	3031046	3033582	+	1498	-	GO:0005576;GO:0005576;GO:0006629;GO:0009570;GO:0009570;GO:0009570;GO:0016042;GO:0016042;GO:0016787;GO:0016788;GO:0016788;	-	-	NOG310359	-	GDSL esterase/lipase At1g09390[Source:UniProtKB/Swiss-Prot;Acc:O80522]	837461	O80522
AT1G09400	1	3033512	3035396	-	1617	-	GO:0003824;GO:0003824;GO:0005622;GO:0010181;GO:0010181;GO:0016491;GO:0016491;GO:0016491;GO:0016491;GO:0055114;GO:0055114;GO:0055114;GO:0055114;GO:0003824;GO:0003824;GO:0010181;GO:0010181;GO:0016491;GO:0016491;GO:0055114;GO:0055114;	K05894	EC:1.3.1.42	COG1902	C	Putative 12-oxophytodienoate reductase-like protein1 [Source:UniProtKB/Swiss-Prot;Acc:Q8GYA3]	837462	Q8GYA3
AT1G09410	1	3035400	3037687	+	2288	PCMP-H18	GO:0003723;GO:0004519;GO:0005515;GO:0005739;GO:0005739;GO:0008150;GO:0008270;GO:0008270;GO:0009451;GO:0009451;GO:0043231;GO:0090305;	-	-	NOG252899	-	Pentatricopeptide repeat-containing proteinAt1g09410, mitochondrial [Source:UniProtKB/Swiss-Prot;Acc:Q56XI1]	837463	Q56XI1;A0A178WG80
AT1G09415	1	3037754	3038408	-	655	NIMIN-3	GO:0005515;GO:0005634;GO:0005634;GO:0006355;GO:0006355;GO:0010112;GO:0010112;	-	-	NOG274161	-	Protein NIM1-INTERACTING 3 [Source:UniProtKB/Swiss-Prot;Acc:Q9FNZ4]	837464	Q9FNZ4
AT1G09420	1	3038462	3041873	-	2250	G6PD4	GO:0004345;GO:0004345;GO:0004345;GO:0005975;GO:0006006;GO:0006006;GO:0006006;GO:0006098;GO:0006098;GO:0009507;GO:0009507;GO:0009536;GO:0009570;GO:0016020;GO:0016021;GO:0016491;GO:0050661;GO:0050661;GO:0055114;GO:0055114;GO:0055114;GO:0004345;GO:0004345;GO:0005975;GO:0006006;GO:0006006;GO:0006006;GO:0006098;GO:0006098;GO:0009507;GO:0009507;GO:0016491;GO:0016491;GO:0050661;GO:0050661;GO:0055114;GO:…	K00036	-	COG0364	G	Glucose-6-phosphate 1-dehydrogenase[Source:UniProtKB/TrEMBL;Acc:F4I0Y8]	837465	Q93ZW0;Q0WPI4
AT1G09430	1	3041996	3045541	+	1977	ACLA-3	GO:0000166;GO:0003824;GO:0003878;GO:0003878;GO:0003878;GO:0003878;GO:0005524;GO:0005524;GO:0005524;GO:0005737;GO:0005829;GO:0005829;GO:0005829;GO:0005829;GO:0006085;GO:0006085;GO:0006085;GO:0006629;GO:0006633;GO:0006633;GO:0009346;GO:0009346;GO:0009346;GO:0016740;GO:0016746;	K01648	EC:2.3.3.8	COG0045	C	ATP-citrate synthase alpha chain protein 3[Source:UniProtKB/Swiss-Prot;Acc:O80526]	837466	O80526
AT1G09440	1	3045259	3048006	-	2268	-	GO:0000166;GO:0004672;GO:0004672;GO:0004674;GO:0004675;GO:0004675;GO:0005524;GO:0005524;GO:0005524;GO:0005886;GO:0005886;GO:0006468;GO:0006468;GO:0006468;GO:0007166;GO:0007178;GO:0016020;GO:0016021;GO:0016021;GO:0016301;GO:0016310;GO:0000166;GO:0004672;GO:0004672;GO:0004674;GO:0004675;GO:0004675;GO:0005524;GO:0005524;GO:0005524;GO:0005886;GO:0005886;GO:0006468;GO:0006468;GO:0006468;GO:0007166;GO:…	-	-	-	-	Protein kinase superfamily protein[Source:UniProtKB/TrEMBL;Acc:F4I0Z0]	837467	F4I0Z0
AT1G09450	1	3048966	3053163	+	2205	HASPIN	GO:0000166;GO:0000278;GO:0000278;GO:0000278;GO:0004672;GO:0004672;GO:0004674;GO:0004674;GO:0004674;GO:0005524;GO:0005524;GO:0005524;GO:0005634;GO:0005634;GO:0005634;GO:0005634;GO:0005694;GO:0005694;GO:0005737;GO:0005737;GO:0005737;GO:0005737;GO:0005856;GO:0005856;GO:0006468;GO:0006468;GO:0007049;GO:0009524;GO:0009524;GO:0016301;GO:0016310;GO:0016740;GO:0035402;GO:0035402;GO:0035407;GO:0035407;GO:…	K16315	EC:2.7.11.1	COG5072	D	Serine/threonine-protein kinase haspin homolog[Source:UniProtKB/Swiss-Prot;Acc:O80528]	837468	O80528
AT1G09460	1	3053698	3055360	+	1466	-	GO:0004553;GO:0030247;GO:0046658;GO:0046658;	-	-	-	-	Carbohydrate-binding X8 domain superfamily protein[Source:UniProtKB/TrEMBL;Acc:F4I0Z2]	837469	F4I0Z2
AT1G09470	1	3055231	3057543	-	1553	NEAP3	GO:0005515;GO:0005515;GO:0005634;GO:0005635;GO:0005635;GO:0005635;GO:0005637;GO:0005637;GO:0005654;GO:0005654;GO:0005654;GO:0016020;GO:0016021;GO:0016021;GO:0043621;GO:0043621;GO:0005635;GO:0005635;GO:0005635;GO:0005635;	-	-	NOG291266	-	Nuclear envelope-associated protein 3[Source:UniProtKB/Swiss-Prot;Acc:Q4PT37]	837470	Q4PT37
AT1G09480	1	3057975	3060757	+	1324	-	GO:0003824;GO:0003824;GO:0004022;GO:0004022;GO:0005575;GO:0016491;GO:0016491;GO:0016616;GO:0016616;GO:0050662;GO:0050662;GO:0055114;GO:0003824;GO:0003824;GO:0050662;GO:0050662;	-	-	-	-	NAD(P)-binding Rossmann-fold superfamily protein[Source:UniProtKB/TrEMBL;Acc:F4I0Z5]	837471	O80531;A0A384L5M3
AT1G09483	1	3061170	3061743	-	410	NEAP4	GO:0005635;GO:0005635;GO:0008150;GO:0016020;GO:0016021;GO:0016021;	-	-	-	-	unknown protein; BEST Arabidopsis thaliana proteinmatch is: unknown protein (TAIR:AT1G09470.1); Has 48 Blasthits to 48 proteins in 9 species: Archae - 0; Bacteria -0; Metazoa - 0; Fungi - 0; Plants - 48; Viruses - 0; OtherEukaryotes - 0 (source: /.../BLink).[Source:TAIR;Acc:AT1G09483]	837472	F4I0Z6
AT1G09490	1	3063936	3065949	+	1754	-	GO:0003824;GO:0003824;GO:0050662;GO:0050662;GO:0003824;GO:0003824;GO:0004022;GO:0004022;GO:0016491;GO:0016491;GO:0016616;GO:0016616;GO:0050662;GO:0050662;GO:0055114;	-	-	COG0451	M	At1g09490/F14J9_15[Source:UniProtKB/TrEMBL;Acc:O80532]	837474	B3H5K4
AT1G09500	1	3066674	3068796	+	1931	-	GO:0003824;GO:0003824;GO:0004022;GO:0004022;GO:0016491;GO:0016491;GO:0016616;GO:0016616;GO:0050662;GO:0050662;GO:0055114;GO:0003824;GO:0003824;GO:0050662;GO:0050662;GO:0003824;GO:0003824;GO:0050662;GO:0050662;	-	-	COG0451	M	At1g09500/F14J9_16[Source:UniProtKB/TrEMBL;Acc:O80533]	837475	B9DG15
AT1G09510	1	3069357	3070910	+	1106	-	GO:0003824;GO:0003824;GO:0004022;GO:0004022;GO:0005575;GO:0016491;GO:0016491;GO:0016616;GO:0016616;GO:0050662;GO:0050662;GO:0055114;	-	-	-	-	At1g09510 [Source:UniProtKB/TrEMBL;Acc:Q5PP57]"	837476	Q5PP57
AT1G09520	1	3070915	3072074	-	1160	-	-	-	-	NOG308036	-	At1g09520/F14J9_18[Source:UniProtKB/TrEMBL;Acc:O80535]	837478	O80535;A0A178W3D5
AT1G09530	1	3075768	3079654	+	2762	PIF3	GO:0000976;GO:0000976;GO:0003677;GO:0003677;GO:0003677;GO:0003700;GO:0003700;GO:0005515;GO:0005515;GO:0005515;GO:0005634;GO:0005634;GO:0005634;GO:0006351;GO:0006355;GO:0006355;GO:0006355;GO:0006355;GO:0009585;GO:0009585;GO:0009639;GO:0009639;GO:0009704;GO:0009704;GO:0009740;GO:0009740;GO:0010017;GO:0010017;GO:0010017;GO:0031539;GO:0031539;GO:0042802;GO:0042802;GO:0044212;GO:0044212;GO:0046983;GO:…	K12126	-	NOG285764	-	Transcription factor PIF3 [Source:UniProtKB/Swiss-Prot;Acc:O80536]	837479	O80536
AT1G09540	1	3086101	3087914	+	1558	MYB61	GO:0000981;GO:0001135;GO:0003677;GO:0003677;GO:0003677;GO:0003700;GO:0003700;GO:0005634;GO:0005634;GO:0005634;GO:0006351;GO:0006355;GO:0006355;GO:0006357;GO:0007275;GO:0009733;GO:0009733;GO:0010087;GO:0010087;GO:0010089;GO:0010089;GO:0010119;GO:0010119;GO:0010119;GO:0010214;GO:0010214;GO:0030154;GO:0030154;GO:0043565;GO:0043565;GO:0044212;GO:0044212;GO:0048364;GO:0048364;	K09422	-	-	-	MYB61 [Source:UniProtKB/TrEMBL;Acc:A0A178WLE4]"	837480	Q8VZQ2;A0A178WLE4
AT1G09550	1	3089576	3092327	-	1397	PAE1	GO:0005576;GO:0005576;GO:0005618;GO:0009505;GO:0009505;GO:0016020;GO:0016021;GO:0016787;GO:0016787;GO:0016787;GO:0052793;GO:0052793;GO:0071555;GO:0071555;GO:0071555;	-	-	-	-	Pectin acetylesterase 1 [Source:UniProtKB/Swiss-Prot;Acc:F4I107]	837481	F4I107
AT1G09560	1	3093644	3094954	+	1227	GLP4	GO:0005576;GO:0005618;GO:0005618;GO:0005618;GO:0005634;GO:0005634;GO:0009409;GO:0009409;GO:0009506;GO:0009506;GO:0009506;GO:0010497;GO:0010497;GO:0010497;GO:0030145;GO:0030145;GO:0045735;GO:0045735;GO:0046872;GO:0048046;GO:0048046;GO:2000280;GO:2000280;GO:2000280;	-	-	NOG328662	-	Germin-like protein subfamily 2 member 1[Source:UniProtKB/Swiss-Prot;Acc:P94014]	837482	P94014
AT1G09570	1	3095160	3100819	-	5111	PHYA	GO:0000155;GO:0000155;GO:0000160;GO:0003729;GO:0003729;GO:0004672;GO:0004672;GO:0005515;GO:0005515;GO:0005515;GO:0005515;GO:0005622;GO:0005622;GO:0005634;GO:0005634;GO:0005634;GO:0005654;GO:0005737;GO:0005737;GO:0005737;GO:0006351;GO:0006355;GO:0006355;GO:0006355;GO:0006468;GO:0007165;GO:0007165;GO:0009584;GO:0009584;GO:0009585;GO:0009585;GO:0009630;GO:0009630;GO:0009638;GO:0009638;GO:0009640;GO:…	K12120	-	COG0642	T	phytochrome A [Source:TAIR;Acc:AT1G09570]"	837483	P14712;A0A178W883
AT1G09575	1	3101149	3103677	-	1974	-	GO:0005262;GO:0005262;GO:0005262;GO:0005739;GO:0005739;GO:0005739;GO:0005739;GO:0005743;GO:0005743;GO:0006811;GO:0006816;GO:0015292;GO:0015292;GO:0016020;GO:0016021;GO:0016021;GO:0051560;GO:0051560;GO:0070588;GO:0005262;GO:0005262;GO:0005262;GO:0005739;GO:0005739;GO:0005739;GO:0005739;GO:0005743;GO:0005743;GO:0006811;GO:0006816;GO:0015292;GO:0015292;GO:0016020;GO:0016021;GO:0016021;GO:0051560;GO:…	K20858	-	-	-	Calcium uniporter protein 6, mitochondrial[Source:UniProtKB/Swiss-Prot;Acc:F4I111]	837484	F4I111;A0A178WJK7
AT1G09580	1	3104492	3106366	+	1093	-	GO:0005783;GO:0005783;GO:0005783;GO:0005789;GO:0005789;GO:0005793;GO:0005793;GO:0005794;GO:0005794;GO:0006886;GO:0006886;GO:0006888;GO:0006888;GO:0007030;GO:0007030;GO:0015031;GO:0016020;GO:0016021;GO:0016021;GO:0016192;GO:0030134;GO:0030134;	K20352	-	NOG323830	-	Transmembrane emp24 domain-containing proteinp24delta3 [Source:UniProtKB/Swiss-Prot;Acc:Q6IDL4]	837485	Q6IDL4;A0A178WDT0
AT1G09590	1	3106367	3107801	+	872	RPL21A	GO:0003735;GO:0003735;GO:0003735;GO:0003735;GO:0005622;GO:0005622;GO:0005730;GO:0005730;GO:0005840;GO:0005840;GO:0005840;GO:0006412;GO:0006412;GO:0006412;GO:0009507;GO:0009507;GO:0022625;GO:0022625;GO:0022625;GO:0022626;GO:0022626;GO:0030529;	K02889	-	COG2139	J	60S ribosomal protein L21-1[Source:UniProtKB/Swiss-Prot;Acc:Q43291]	837486	Q43291;A0A178WPH9
AT1G09600	1	3107896	3111552	+	3100	-	GO:0000166;GO:0004672;GO:0004672;GO:0004674;GO:0004693;GO:0004693;GO:0005524;GO:0005524;GO:0005524;GO:0005634;GO:0005634;GO:0006468;GO:0006468;GO:0006468;GO:0016301;GO:0016310;GO:0016740;GO:0051726;	-	-	COG0515	T	Probable serine/threonine-protein kinase At1g09600[Source:UniProtKB/Swiss-Prot;Acc:F4I114]	837487	F4I114
AT1G09610	1	3111694	3112873	+	1180	GXM1	GO:0000139;GO:0000139;GO:0005794;GO:0005794;GO:0005794;GO:0005794;GO:0008168;GO:0009834;GO:0009834;GO:0016020;GO:0016021;GO:0016021;GO:0016740;GO:0030775;GO:0030775;GO:0030775;GO:0032259;GO:0045491;GO:0045491;GO:0045491;GO:0045492;GO:0045492;GO:0045492;	K18801	EC:2.1.1.112	NOG295524	-	GXM3 [Source:UniProtKB/TrEMBL;Acc:A0A178W7U8]"	837488	Q6NMK1;A0A178W7U8
AT1G09620	1	3112778	3116699	-	3720	-	GO:0000166;GO:0000166;GO:0000166;GO:0002161;GO:0002161;GO:0004812;GO:0004812;GO:0004812;GO:0004823;GO:0004823;GO:0004823;GO:0004823;GO:0004832;GO:0005524;GO:0005524;GO:0005524;GO:0005737;GO:0005737;GO:0005737;GO:0005829;GO:0005829;GO:0005829;GO:0006412;GO:0006418;GO:0006418;GO:0006429;GO:0006429;GO:0006429;GO:0006438;GO:0006450;GO:0009506;GO:0009506;GO:0009507;GO:0009507;GO:0016020;GO:0016021;GO:…	K01869	EC:6.1.1.4	-	-	Leucine--tRNA ligase, cytoplasmic[Source:UniProtKB/Swiss-Prot;Acc:F4I116]	837489	F4I116
AT1G09625	1	3117137	3117567	-	431	-	GO:0000166;GO:0000166;GO:0002161;GO:0004812;GO:0004812;GO:0004823;GO:0005524;GO:0005524;GO:0005737;GO:0006412;GO:0006418;GO:0006429;GO:0006450;GO:0016020;GO:0016021;GO:0016021;GO:0016874;GO:0106074;	-	-	-	-	Transmembrane protein[Source:UniProtKB/TrEMBL;Acc:Q1G3V0]	5007674	Q1G3V0
AT1G09630	1	3118155	3119815	-	1093	RABA2A	GO:0000166;GO:0000911;GO:0000911;GO:0003924;GO:0003924;GO:0003924;GO:0005525;GO:0005525;GO:0005525;GO:0005768;GO:0005768;GO:0005768;GO:0005768;GO:0005794;GO:0005794;GO:0005829;GO:0005829;GO:0005886;GO:0005886;GO:0006886;GO:0006886;GO:0009504;GO:0009504;GO:0010008;GO:0010008;GO:0015031;GO:0016020;GO:0032482;GO:0032482;	K07904	-	COG1100	R	Ras-related protein RABA2a [Source:UniProtKB/Swiss-Prot;Acc:O04486]	837490	O04486;A0A178WCS3
AT1G09640	1	3119739	3122542	+	1950	-	GO:0003746;GO:0003746;GO:0003746;GO:0003746;GO:0004364;GO:0005515;GO:0005634;GO:0005737;GO:0005773;GO:0005773;GO:0005829;GO:0005829;GO:0005886;GO:0005886;GO:0006412;GO:0006414;GO:0006414;GO:0006414;GO:0006749;GO:0009506;GO:0009506;GO:0003746;GO:0003746;GO:0003746;GO:0005515;GO:0006412;GO:0006414;GO:0006414;GO:0006414;	K03233	-	COG0625	O	Probable elongation factor 1-gamma 1[Source:UniProtKB/Swiss-Prot;Acc:O04487]	837491	O04487;B9DHI9;A0A384KT07
AT1G09645	1	3122926	3124667	+	870	-	GO:0008150;GO:0016020;GO:0016021;GO:0016021;	-	-	NOG279198	-	At1g09645 [Source:UniProtKB/TrEMBL;Acc:Q6GKX8]"	837492	Q6GKX8;A0A178WIT2
AT1G09650	1	3125175	3127284	+	2110	-	GO:0005515;GO:0010200;GO:0010200;GO:0016020;GO:0016021;	-	-	NOG272430	-	F-box/LRR-repeat/kelch-repeat protein At1g09650[Source:UniProtKB/Swiss-Prot;Acc:O04488]	837493	O04488
AT1G09660	1	3127762	3131094	-	1541	-	GO:0003676;GO:0003676;GO:0003723;GO:0003723;GO:0003723;GO:0005634;GO:0005634;GO:0008150;GO:0003676;GO:0003676;GO:0003723;GO:0003723;GO:0003723;GO:0005634;GO:0005634;GO:0008150;GO:0003676;GO:0003723;	K14945	-	COG5176	A	KH domain-containing protein At1g09660/At1g09670[Source:UniProtKB/Swiss-Prot;Acc:Q8GWR3]	837494	Q8GWR3;A0A178WF23
AT1G09665	1	3133008	3133674	+	585	-	GO:0005515;GO:0007165;GO:0007165;	-	-	NOG248869	-	Toll-Interleukin-Resistance (TIR) domain familyprotein [Source:UniProtKB/TrEMBL;Acc:Q3EDF9]	837495	Q3EDF9
AT1G09680	1	3133885	3135976	-	2092	-	GO:0003674;GO:0003723;GO:0004519;GO:0005515;GO:0005739;GO:0005739;GO:0005739;GO:0009451;GO:0043231;GO:0090305;	-	-	NOG330918	-	Putative pentatricopeptide repeat-containingprotein At1g09680 [Source:UniProtKB/Swiss-Prot;Acc:O04491]	837496	O04491
AT1G09690	1	3136188	3137684	-	968	RPL21A	GO:0003735;GO:0003735;GO:0003735;GO:0003735;GO:0005622;GO:0005622;GO:0005730;GO:0005730;GO:0005840;GO:0005840;GO:0005840;GO:0006412;GO:0006412;GO:0006412;GO:0009507;GO:0009507;GO:0022625;GO:0022625;GO:0022625;GO:0022626;GO:0022626;GO:0030529;	K02889	-	COG2139	J	60S ribosomal protein L21-1[Source:UniProtKB/Swiss-Prot;Acc:Q43291]	837497	Q43291;A0A178WPH9
AT1G09700	1	3137649	3140353	-	1806	DRB1	GO:0003723;GO:0003725;GO:0003725;GO:0003725;GO:0003725;GO:0004525;GO:0004525;GO:0005515;GO:0005515;GO:0005515;GO:0005634;GO:0005634;GO:0005634;GO:0005634;GO:0006396;GO:0006396;GO:0009733;GO:0009733;GO:0009735;GO:0009735;GO:0009737;GO:0009737;GO:0010267;GO:0010267;GO:0010305;GO:0010305;GO:0010445;GO:0010445;GO:0010589;GO:0010589;GO:0016607;GO:0016607;GO:0030422;GO:0030422;GO:0031047;GO:0031053;GO:…	-	-	NOG237225	-	Double-stranded RNA-binding protein 1[Source:UniProtKB/Swiss-Prot;Acc:O04492]	837498	O04492
AT1G09710	1	3140862	3144381	+	2374	-	GO:0003677;GO:0003677;GO:0003677;GO:0003677;GO:0003677;GO:0003677;GO:0003677;GO:0003677;GO:0003677;GO:0000784;GO:0003677;GO:0003677;GO:0003677;GO:0003691;GO:0016020;GO:0016021;GO:0031627;GO:0003677;GO:0003677;GO:0003677;	-	-	-	-	Homeodomain-like superfamily protein[Source:UniProtKB/TrEMBL;Acc:F4I129]	837499	F4I129
AT1G09720	1	3144438	3147303	-	2787	NET2B	GO:0003779;GO:0003779;	-	-	-	-	Protein NETWORKED 2B [Source:UniProtKB/Swiss-Prot;Acc:F4I131]	837500	F4I131
AT1G09730	1	3147637	3154404	-	3440	-	GO:0006508;GO:0006508;GO:0006508;GO:0008233;GO:0008234;GO:0008234;GO:0008234;GO:0016787;GO:0016926;GO:0016926;GO:0016929;GO:0070139;GO:0070139;GO:0005634;GO:0006508;GO:0006508;GO:0008234;GO:0008234;GO:0016925;GO:0016925;GO:0048576;GO:0048576;GO:0048578;GO:0048578;GO:0070139;GO:0070139;	K08596	EC:3.4.22.68	COG5160	O	Cysteine proteinases superfamily protein[Source:UniProtKB/TrEMBL;Acc:F4I133]	837501	Q8L7S0;G8XR46
AT1G09740	1	3154390	3156376	+	1073	-	GO:0006950;GO:0016787;GO:0016787;GO:0006950;GO:0016787;GO:0016787;	-	-	-	-	Adenine nucleotide alpha hydrolases-likesuperfamily protein [Source:UniProtKB/TrEMBL;Acc:Q84TF6]	837502	Q84TF6;A0A384LER9
AT1G09750	1	3157501	3159148	+	1578	AED3	GO:0000166;GO:0000166;GO:0004190;GO:0004190;GO:0004190;GO:0004190;GO:0005576;GO:0005618;GO:0005618;GO:0006508;GO:0006508;GO:0006508;GO:0006508;GO:0008233;GO:0009505;GO:0009505;GO:0009627;GO:0009627;GO:0016787;GO:0030163;GO:0030163;GO:0043067;GO:0043067;GO:0048046;GO:0048046;GO:0048046;	-	-	NOG298123	-	Aspartyl protease AED3 [Source:UniProtKB/Swiss-Prot;Acc:O04496]	837504	O04496;A0A178W448
AT1G09760	1	3159125	3161692	-	1190	U2A'	GO:0000398;GO:0000398;GO:0003723;GO:0003723;GO:0005634;GO:0005634;GO:0005634;GO:0005654;GO:0005654;GO:0005730;GO:0005730;GO:0005737;GO:0005737;GO:0005829;GO:0005829;GO:0009409;GO:0009409;GO:0009507;GO:0009507;GO:0015030;GO:0015030;GO:0030529;	K11092	-	COG4886	S	U2 small nuclear ribonucleoprotein A'[Source:UniProtKB/Swiss-Prot;Acc:P43333]	837505	P43333
AT1G09770	1	3161832	3165616	+	3199	CDC5	GO:0000981;GO:0001135;GO:0002376;GO:0003677;GO:0003677;GO:0003677;GO:0003700;GO:0003700;GO:0005515;GO:0005634;GO:0005634;GO:0005681;GO:0005681;GO:0006281;GO:0006281;GO:0006351;GO:0006355;GO:0006355;GO:0006355;GO:0006357;GO:0006397;GO:0006397;GO:0006952;GO:0006974;GO:0007049;GO:0007049;GO:0008380;GO:0008380;GO:0009507;GO:0009507;GO:0009870;GO:0009870;GO:0010204;GO:0010204;GO:0030154;GO:0042742;GO:…	K12860	-	COG5147	K	Cell division cycle 5-like protein[Source:UniProtKB/Swiss-Prot;Acc:P92948]	837506	P92948
AT1G09780	1	3165370	3167924	-	1966	PGM1	GO:0003824;GO:0003824;GO:0004619;GO:0004619;GO:0005737;GO:0005737;GO:0005737;GO:0005740;GO:0005740;GO:0005829;GO:0005829;GO:0005886;GO:0005886;GO:0006007;GO:0006007;GO:0006096;GO:0006096;GO:0008152;GO:0009409;GO:0009409;GO:0009506;GO:0009506;GO:0009507;GO:0009507;GO:0009555;GO:0009555;GO:0010118;GO:0010118;GO:0016853;GO:0030145;GO:0030145;GO:0030145;GO:0044262;GO:0044262;GO:0046537;GO:0046537;GO:…	K15633	EC:5.4.2.12	COG0696	G	IPGAM1 [Source:UniProtKB/TrEMBL;Acc:A0A178W6V9]"	837507	O04499;A0A178W6V9
AT1G09790	1	3168434	3171018	-	1698	COBL6	GO:0010215;GO:0010215;GO:0016049;GO:0016049;GO:0031225;GO:0031225;GO:0005886;GO:0009664;GO:0009664;GO:0009832;GO:0009832;GO:0010215;GO:0010215;GO:0016020;GO:0016049;GO:0016049;GO:0031225;GO:0031225;GO:0031225;GO:0031225;GO:0046658;GO:0046658;GO:0052324;GO:0052324;	-	-	NOG330624	-	COBRA-like protein 6 [Source:UniProtKB/Swiss-Prot;Acc:O04500]	837508	O04500
AT1G09794	1	3171905	3173510	+	672	-	GO:0003674;GO:0008150;	-	-	-	-	Cox19 family protein (CHCH motif)[Source:UniProtKB/TrEMBL;Acc:F4I2K8]	10723123	A0A178WLR3;F4I2K8
AT1G09795	1	3173534	3176910	+	1516	HISN1B	GO:0000105;GO:0000105;GO:0000105;GO:0000105;GO:0000105;GO:0000287;GO:0000287;GO:0003879;GO:0003879;GO:0003879;GO:0003879;GO:0003879;GO:0005737;GO:0005737;GO:0008652;GO:0009507;GO:0009507;GO:0009507;GO:0009536;GO:0009570;GO:0009570;GO:0016740;GO:0016757;	K00765	EC:2.4.2.17	COG0040	E	ATP phosphoribosyltransferase 2, chloroplastic[Source:UniProtKB/Swiss-Prot;Acc:Q8GSJ1]	837509	Q8GSJ1
AT1G09800	1	3176883	3180734	-	1762	-	GO:0001522;GO:0001522;GO:0003723;GO:0003723;GO:0008033;GO:0008033;GO:0009451;GO:0009451;GO:0009982;GO:0009982;GO:0009982;GO:0009982;GO:0016020;GO:0016021;GO:0016853;GO:0031119;GO:0106029;GO:0001522;GO:0001522;GO:0003723;GO:0003723;GO:0008033;GO:0008033;GO:0009451;GO:0009451;GO:0009982;GO:0009982;GO:0009982;GO:0009982;GO:0016020;GO:0016021;GO:0016853;GO:0031119;GO:0106029;	K06173	EC:5.4.99.12	-	-	tRNA pseudouridine synthase[Source:UniProtKB/TrEMBL;Acc:F4I2L0]	837510	F4I2L0
AT1G09810	1	3180926	3184224	-	2047	ECT11	GO:0003723;GO:0003723;GO:0016020;GO:0016021;GO:0003723;GO:0003723;GO:0003723;GO:0003723;	-	-	-	-	Evolutionarily conserved C-terminal region 11[Source:UniProtKB/TrEMBL;Acc:Q56XH8]	837511	A1L4X2
AT1G09812	1	3187442	3188854	+	1036	-	GO:0008150;GO:0016020;GO:0016021;GO:0016021;	-	-	-	-	Multidrug resistance protein[Source:UniProtKB/TrEMBL;Acc:Q5Q0I0]	837512	Q5Q0I0
AT1G09815	1	3189301	3190242	+	726	POLD4	GO:0000731;GO:0003887;GO:0005634;GO:0005634;GO:0006260;GO:0006260;GO:0006261;GO:0006261;GO:0043625;GO:0043625;GO:0071897;GO:0071897;	K03505	-	NOG70894	-	POLD4 [Source:UniProtKB/TrEMBL;Acc:A0A178WHS7]"	837513	Q1H568;A0A178WHS7
AT1G09820	1	3190254	3192488	-	2235	-	GO:0003674;GO:0003723;GO:0004519;GO:0005515;GO:0005739;GO:0005739;GO:0009451;GO:0043231;GO:0090305;	-	-	NOG263019	-	Pentatricopeptide repeat-containing proteinAt1g09820 [Source:UniProtKB/Swiss-Prot;Acc:O04504]	837514	O04504
AT1G09830	1	3192568	3195044	-	1922	PUR2	GO:0000166;GO:0003824;GO:0004637;GO:0004637;GO:0004637;GO:0005524;GO:0005524;GO:0005524;GO:0006164;GO:0006189;GO:0006189;GO:0009113;GO:0009113;GO:0009507;GO:0009507;GO:0009507;GO:0009536;GO:0009570;GO:0009570;GO:0016874;GO:0046872;GO:0046872;	K01945	EC:6.3.4.13	COG0151	F	Phosphoribosylamine--glycine ligase, chloroplastic[Source:UniProtKB/Swiss-Prot;Acc:P52420]	837515	P52420
AT1G09840	1	3195719	3200403	-	2584	ASK10	GO:0000166;GO:0004672;GO:0004672;GO:0004674;GO:0004674;GO:0005524;GO:0005524;GO:0005524;GO:0005886;GO:0005886;GO:0006468;GO:0006468;GO:0016301;GO:0016310;GO:0016740;GO:0000166;GO:0004672;GO:0004672;GO:0004674;GO:0004674;GO:0005524;GO:0005524;GO:0005524;GO:0005886;GO:0005886;GO:0006468;GO:0006468;GO:0016301;GO:0016310;GO:0016740;GO:0000166;GO:0004672;GO:0004672;GO:0004674;GO:0004674;GO:0005524;GO:…	K03083	EC:2.7.11.26	COG0515	T	Shaggy-related protein kinase kappa[Source:UniProtKB/Swiss-Prot;Acc:Q39019]	837516	Q39019
AT1G09850	1	3201685	3204150	+	1752	XBCP3	GO:0004197;GO:0004197;GO:0005615;GO:0005615;GO:0005764;GO:0005764;GO:0005773;GO:0005773;GO:0005783;GO:0005783;GO:0006508;GO:0006508;GO:0006508;GO:0008233;GO:0008234;GO:0008234;GO:0008234;GO:0016787;GO:0051603;GO:0051603;	-	-	-	-	At1g09850 [Source:UniProtKB/TrEMBL;Acc:Q0WVJ5]"	837517	Q0WVJ5
AT1G09860	1	3204016	3205411	-	1396	PUP16	GO:0005215;GO:0005215;GO:0005345;GO:0005345;GO:0006863;GO:0006863;GO:0016020;GO:0016020;GO:0016020;GO:0016021;GO:0016021;GO:0016021;GO:1904823;	-	-	NOG316485	-	Probable purine permease 16[Source:UniProtKB/Swiss-Prot;Acc:O04508]	837518	O04508
AT1G09870	1	3205579	3208714	+	1972	-	GO:0003993;GO:0003993;GO:0005774;GO:0005774;GO:0005783;GO:0005783;GO:0016311;GO:0016791;GO:0016791;GO:0052745;GO:0052745;	K03103	-	-	-	At1g09870/F21M12_26[Source:UniProtKB/TrEMBL;Acc:Q941B2]	837519	Q941B2;A0A178W2B9
AT1G09880	1	3208712	3213468	-	2373	-	GO:0003824;GO:0003824;GO:0005975;GO:0005975;GO:0016829;GO:0016829;GO:0030246;GO:0030246;GO:0003824;GO:0003824;GO:0005975;GO:0005975;GO:0016020;GO:0016021;GO:0016829;GO:0016829;GO:0030246;GO:0030246;GO:0003824;GO:0003824;GO:0005975;GO:0005975;GO:0016829;GO:0016829;GO:0030246;GO:0030246;GO:0003824;GO:0003824;GO:0005975;GO:0005975;GO:0016829;GO:0016829;GO:0030246;GO:0030246;	K18195	EC:4.2.2.23	NOG244712	-	Rhamnogalacturonate lyase family protein[Source:TAIR;Acc:AT1G09880]	837520	A0A1P8AV80
AT1G09890	1	3214049	3217603	-	2311	-	GO:0003824;GO:0003824;GO:0005975;GO:0005975;GO:0016829;GO:0016829;GO:0030246;GO:0030246;GO:0003824;GO:0003824;GO:0005975;GO:0005975;GO:0016829;GO:0016829;GO:0030246;GO:0030246;GO:0003824;GO:0003824;GO:0005975;GO:0005975;GO:0016829;GO:0016829;GO:0030246;GO:0030246;GO:0003824;GO:0003824;GO:0005975;GO:0005975;GO:0016829;GO:0016829;GO:0030246;GO:0030246;GO:0003824;GO:0003824;GO:0005975;GO:0005975;GO:…	K18195	EC:4.2.2.23	-	-	Rhamnogalacturonate lyase family protein[Source:TAIR;Acc:AT1G09890]	837521	A0A1P8AQ50
AT1G09900	1	3218133	3219929	+	1797	-	GO:0003674;GO:0003723;GO:0004519;GO:0005515;GO:0005739;GO:0005739;GO:0009451;GO:0016020;GO:0016020;GO:0043231;GO:0090305;	-	-	NOG276873	-	Pentatricopeptide repeat-containing proteinAt1g09900 [Source:UniProtKB/Swiss-Prot;Acc:Q3EDF8]	837522	Q3EDF8
AT1G09910	1	3220035	3224541	-	2781	-	GO:0003824;GO:0003824;GO:0005975;GO:0005975;GO:0016829;GO:0016829;GO:0030246;GO:0030246;GO:0003824;GO:0003824;GO:0005975;GO:0005975;GO:0016829;GO:0016829;GO:0030246;GO:0030246;GO:0003824;GO:0003824;GO:0005975;GO:0005975;GO:0016829;GO:0016829;GO:0030246;GO:0030246;	K18195	EC:4.2.2.23	-	-	Rhamnogalacturonate lyase family protein[Source:UniProtKB/TrEMBL;Acc:F4I2M8]	837523	A0A1P8AQL5
AT1G09920	1	3224684	3227083	-	981	-	GO:0008150;GO:0016020;GO:0016021;GO:0016021;	-	-	NOG75133	-	Expressed protein[Source:UniProtKB/TrEMBL;Acc:Q8L7A5]	837524	Q8L7A5;A0A178WIJ6
AT1G09930	1	3227490	3230257	-	2419	OPT2	GO:0005886;GO:0005886;GO:0005887;GO:0005887;GO:0015031;GO:0015031;GO:0015833;GO:0016020;GO:0016020;GO:0016020;GO:0016021;GO:0035672;GO:0035673;GO:0035673;GO:0055085;GO:0055085;	-	-	NOG315478	-	Oligopeptide transporter 2 [Source:UniProtKB/Swiss-Prot;Acc:O04514]	837525	O04514
AT1G09932	1	3230450	3233259	-	1443	-	GO:0008150;	-	-	COG0406	G	Phosphoglycerate mutase family protein[Source:UniProtKB/TrEMBL;Acc:Q8GWG7]	837526	A8MQJ6
AT1G09935	1	3233924	3235530	-	912	-	GO:0003824;GO:0003824;GO:0008152;GO:0003824;GO:0003824;GO:0008152;	-	-	-	-	Phosphoglycerate mutase family protein[Source:UniProtKB/TrEMBL;Acc:F4I2N3]	837527	A0A1P8AR03
AT1G09940	1	3236908	3239554	-	2201	HEMA2	GO:0006779;GO:0006782;GO:0006782;GO:0006783;GO:0006783;GO:0006979;GO:0006979;GO:0008883;GO:0008883;GO:0008883;GO:0009507;GO:0009507;GO:0009536;GO:0009536;GO:0009536;GO:0015995;GO:0015995;GO:0016491;GO:0033014;GO:0033014;GO:0033014;GO:0050661;GO:0050661;GO:0055114;GO:0055114;GO:0055114;	K02492	EC:1.2.1.70	COG0373	H	Glutamyl-tRNA reductase 2, chloroplastic[Source:UniProtKB/Swiss-Prot;Acc:P49294]	837528	P49294
AT1G09950	1	3240531	3241863	-	1333	RAS1	GO:0006351;GO:0006351;GO:0043565;GO:0043565;	-	-	NOG281829	-	At1g09950 [Source:UniProtKB/TrEMBL;Acc:O04515]"	837529	O04515
AT1G09960	1	3243986	3247216	+	2217	SUC4	GO:0005773;GO:0005773;GO:0005773;GO:0005801;GO:0005801;GO:0005886;GO:0005886;GO:0005886;GO:0005886;GO:0005887;GO:0005887;GO:0005985;GO:0005985;GO:0008506;GO:0008515;GO:0008515;GO:0008515;GO:0008643;GO:0009705;GO:0009705;GO:0015293;GO:0015293;GO:0015770;GO:0015770;GO:0016020;GO:0016020;GO:0016021;GO:0055085;	K15378	-	COG0477	G	Sucrose transport protein SUC4[Source:UniProtKB/Swiss-Prot;Acc:Q9FE59]	837530	Q9FE59
AT1G09970	1	3252098	3255782	+	3598	LRR XI-23	GO:0004672;GO:0004672;GO:0005515;GO:0005515;GO:0005524;GO:0005524;GO:0006468;GO:0006468;GO:0016020;GO:0016021;GO:0016301;GO:0016310;GO:0042802;GO:0000166;GO:0001653;GO:0001653;GO:0004672;GO:0004672;GO:0004672;GO:0004672;GO:0004674;GO:0004674;GO:0005515;GO:0005515;GO:0005524;GO:0005524;GO:0005524;GO:0005886;GO:0005886;GO:0005886;GO:0006468;GO:0006468;GO:0006952;GO:0006979;GO:0006979;GO:0007165;GO:…	-	-	-	-	Receptor-like protein kinase 7[Source:UniProtKB/Swiss-Prot;Acc:F4I2N7]	837531	F4I2N7
AT1G09980	1	3256189	3261741	-	3555	-	GO:0016020;GO:0016021;GO:0044255;GO:0044255;GO:0052689;GO:0016020;GO:0016021;GO:0044255;GO:0044255;GO:0052689;	-	-	NOG134191	S	Putative serine esterase family protein[Source:UniProtKB/TrEMBL;Acc:Q8RXV4]	837532	A8MRZ8
AT1G09995	1	3262222	3263642	-	1089	-	GO:0003676;GO:0004386;GO:0004386;GO:0004523;GO:0008150;GO:0090502;GO:0004386;GO:0004386;GO:0016020;GO:0016021;GO:0016021;GO:0004386;GO:0004386;GO:0016020;GO:0016021;GO:0016021;GO:0003676;GO:0004386;GO:0004386;GO:0004523;GO:0008150;GO:0090502;GO:0004386;GO:0004386;GO:0008150;	-	-	KOG1133	L	At1g09995 [Source:UniProtKB/TrEMBL;Acc:Q29QC1]"	837534	Q56YE8
AT1G10000	1	3263850	3265176	-	1327	-	GO:0003676;GO:0003676;GO:0003964;GO:0004523;GO:0004523;GO:0006278;GO:0016020;GO:0016021;GO:0090502;	-	-	-	-	Ribonuclease H-like superfamily protein[Source:UniProtKB/TrEMBL;Acc:F4I2P2]	837535	F4I2P2
AT1G10010	1	3265886	3268823	+	1615	AAP8	GO:0016020;GO:0016021;GO:0016021;GO:0003333;GO:0003333;GO:0005886;GO:0005886;GO:0005886;GO:0006865;GO:0015171;GO:0015171;GO:0015293;GO:0015293;GO:0016020;GO:0016020;GO:0016020;GO:0016021;GO:0016021;GO:0055085;	-	-	NOG85643	S	amino acid permease 8 [Source:TAIR;Acc:AT1G10010]"	837536	O80592
AT1G10020	1	3269539	3272110	-	2164	-	GO:0008150;	-	-	NOG276928	-	At1g10020 [Source:UniProtKB/TrEMBL;Acc:O80593]"	837537	O80593;A0A178W4Y1
AT1G10030	1	3273753	3275953	+	931	ERG28	GO:0005783;GO:0005789;GO:0005789;GO:0005789;GO:0006629;GO:0006694;GO:0006696;GO:0006696;GO:0008202;GO:0016020;GO:0016021;GO:0016021;GO:0016021;GO:0016126;GO:0030674;GO:0030674;	-	-	NOG236838	-	Ergosterol biosynthetic protein 28[Source:UniProtKB/Swiss-Prot;Acc:O80594]	837538	O80594;A0A178WJ70
AT1G10040	1	3275891	3278779	-	1775	-	GO:0016787;GO:0016787;GO:0044255;GO:0044255;GO:0052689;GO:0016787;GO:0016787;	-	-	-	-	Alpha/beta-Hydrolases superfamily protein[Source:UniProtKB/TrEMBL;Acc:Q08A69]	837539	F4I2P7
AT1G10050	1	3278792	3283631	+	3758	-	GO:0000272;GO:0004553;GO:0004553;GO:0005975;GO:0005975;GO:0005975;GO:0008152;GO:0016787;GO:0016798;GO:0016798;GO:0016798;GO:0031176;GO:0031176;GO:0031176;GO:0045493;GO:0045493;GO:0004553;GO:0004553;GO:0005975;GO:0005975;GO:0016787;GO:0016798;GO:0016798;GO:0031176;GO:0000272;GO:0004553;GO:0004553;GO:0005975;GO:0005975;GO:0005975;GO:0008152;GO:0016787;GO:0016798;GO:0016798;GO:0016798;GO:0031176;GO:…	-	-	COG3693	G	glycosyl hydrolase family 10 protein /carbohydrate-binding domain-containing protein[Source:TAIR;Acc:AT1G10050]	837540	O80596
AT1G10060	1	3284073	3287292	+	2613	ATBCAT-1	GO:0003824;GO:0003824;GO:0004084;GO:0004084;GO:0004084;GO:0004084;GO:0005515;GO:0005739;GO:0005739;GO:0006552;GO:0006574;GO:0008152;GO:0008483;GO:0008652;GO:0009081;GO:0009081;GO:0009082;GO:0009082;GO:0009083;GO:0016740;GO:0052654;GO:0052654;GO:0052655;GO:0052655;GO:0052656;GO:0052656;GO:0003824;GO:0003824;GO:0004084;GO:0004084;GO:0004084;GO:0008152;GO:0008483;GO:0008652;GO:0009081;GO:0009081;GO:…	K00826	EC:2.6.1.42	COG0115	E	branched-chain amino acid transaminase 1[Source:TAIR;Acc:AT1G10060]	837542	Q93Y32;B9DFH1
AT1G10070	1	3288087	3290471	+	1752	BCAT2	GO:0003824;GO:0003824;GO:0004084;GO:0004084;GO:0004084;GO:0004084;GO:0008152;GO:0008483;GO:0008652;GO:0009081;GO:0009081;GO:0009082;GO:0009082;GO:0009097;GO:0009097;GO:0009098;GO:0009098;GO:0009099;GO:0009099;GO:0009507;GO:0009507;GO:0009507;GO:0009536;GO:0016740;GO:0052654;GO:0052654;GO:0052655;GO:0052655;GO:0052656;GO:0052656;GO:0071669;GO:0071669;GO:0003824;GO:0003824;GO:0004084;GO:0004084;GO:…	K00826	EC:2.6.1.42	COG0115	E	Branched-chain-amino-acid aminotransferase 2,chloroplastic [Source:UniProtKB/Swiss-Prot;Acc:Q9M439]	837543	Q9M439;B9DHH5
AT1G10090	1	3290311	3296198	-	2910	-	GO:0005227;GO:0005227;GO:0005886;GO:0005886;GO:0006811;GO:0016020;GO:0016020;GO:0016020;GO:0016021;GO:0016021;GO:0034220;	K21989	-	COG5594	S	Hyperosmolality-gated Ca2+ permeable channel 2.2[Source:UniProtKB/TrEMBL;Acc:A0A097NUS5]	837544	Q94A87;A0A097NUS5
AT1G10095	1	3296516	3300516	-	2893	-	GO:0008318;GO:0008318;GO:0016740;GO:0018342;GO:0018342;GO:0005737;GO:0005737;GO:0008318;GO:0008318;GO:0008318;GO:0016740;GO:0018342;GO:0018342;GO:0018342;GO:1990234;GO:0008318;GO:0008318;GO:0016740;GO:0018342;GO:0018342;GO:0008318;GO:0008318;GO:0016740;GO:0018342;GO:0018342;	K14137	-	NOG120449	S	Protein prenylyltransferase superfamily protein[Source:UniProtKB/TrEMBL;Acc:O80601]	837545	A0A1P8AV19
AT1G10100	1	3300697	3301489	-	489	-	GO:0000145;GO:0006887;GO:0008150;GO:0030247;	-	-	-	-	unknown protein; Has 9 Blast hits to 9 proteins in2 species: Archae - 0; Bacteria - 0; Metazoa - 0; Fungi -0; Plants - 9; Viruses - 0; Other Eukaryotes - 0 (source:NCBI BLink). [Source:TAIR;Acc:AT1G10100]	837546	F4I2Q7
AT1G10110	1	3302564	3303938	+	1375	-	GO:0005515;GO:0006355;	-	-	NOG245495	-	F-box protein At1g10110 [Source:UniProtKB/Swiss-Prot;Acc:O80603]	837548	O80603
AT1G10120	1	3304039	3306956	-	2262	BHLH74	GO:0003677;GO:0003700;GO:0003700;GO:0003700;GO:0005515;GO:0005634;GO:0005634;GO:0005634;GO:0005634;GO:0006351;GO:0006355;GO:0006355;GO:0006355;GO:0006355;GO:0009637;GO:0009637;GO:0040008;GO:0040008;GO:0043565;GO:0043565;GO:0046983;GO:0046983;GO:0003677;GO:0003700;GO:0003700;GO:0003700;GO:0005515;GO:0005634;GO:0005634;GO:0005634;GO:0005634;GO:0006351;GO:0006355;GO:0006355;GO:0006355;GO:0006355;GO:…	-	-	NOG271189	-	Transcription factor bHLH74[Source:UniProtKB/Swiss-Prot;Acc:Q6NKN9]	837549	Q6NKN9
AT1G10130	1	3310930	3322269	+	3534	ECA3	GO:0000139;GO:0000139;GO:0000166;GO:0000166;GO:0000166;GO:0005388;GO:0005388;GO:0005388;GO:0005388;GO:0005388;GO:0005524;GO:0005524;GO:0005524;GO:0005768;GO:0005768;GO:0005768;GO:0005783;GO:0005783;GO:0005794;GO:0005794;GO:0005794;GO:0005802;GO:0005802;GO:0006811;GO:0006816;GO:0006816;GO:0006816;GO:0006816;GO:0006874;GO:0006874;GO:0008553;GO:0008553;GO:0010008;GO:0012505;GO:0012505;GO:0015410;GO:…	K01537	EC:3.6.3.8	COG0474	P	Calcium-transporting ATPase 3, endoplasmicreticulum-type [Source:UniProtKB/Swiss-Prot;Acc:Q9SY55]	837550	Q9SY55
AT1G10140	1	3322554	3323735	-	1182	-	GO:0005886;GO:0005886;GO:0008150;	-	-	NOG270998	-	At1g10140 [Source:UniProtKB/TrEMBL;Acc:Q9SY56]"	837551	Q9SY56;A0A178WBF3
AT1G10150	1	3325799	3327614	+	1816	PP2A10	GO:0016020;GO:0016021;GO:0016021;GO:0030246;GO:0030246;	-	-	NOG315625	-	Protein PHLOEM PROTEIN 2-LIKE A10[Source:UniProtKB/Swiss-Prot;Acc:Q9SY57]	837552	Q9SY57;A0A178WPT1
AT1G10155	1	3325825	3328448	-	2367	ATPP2-A10	GO:0008150;GO:0030246;	-	-	-	-	Phloem protein 2-A10[Source:UniProtKB/TrEMBL;Acc:F4I2R3]	837553	F4I2R3;A0A178W2D8
AT1G10170	1	3333504	3338188	-	4299	ATNFXL1	GO:0003676;GO:0003700;GO:0003700;GO:0005634;GO:0005634;GO:0006355;GO:0006355;GO:0008270;GO:0008270;GO:0000122;GO:0000122;GO:0000977;GO:0000977;GO:0001078;GO:0001078;GO:0001227;GO:0003676;GO:0003677;GO:0003700;GO:0003700;GO:0003729;GO:0003729;GO:0005515;GO:0005634;GO:0005634;GO:0005634;GO:0005634;GO:0005634;GO:0006351;GO:0006355;GO:0006355;GO:0006355;GO:0006366;GO:0006952;GO:0008270;GO:0008270;GO:…	K12236	-	NOG12793	-	NF-X-like 1 [Source:TAIR;Acc:AT1G10170]"	837555	Q9SY59;A0A178WL38
AT1G10180	1	3338185	3341628	-	2640	EXO84C	GO:0000145;GO:0000145;GO:0000145;GO:0001927;GO:0001927;GO:0006887;GO:0006887;GO:0006887;GO:0051601;GO:0051601;GO:0060321;GO:0060321;	K19986	-	-	-	Exocyst complex component EXO84C[Source:UniProtKB/Swiss-Prot;Acc:Q9SY60]	837556	Q9SY60;A0A178WBW5
AT1G10190	1	3343686	3345632	-	1311	-	GO:0003674;	-	-	NOG304044	-	NEP-interacting protein, putative (DUF239)[Source:UniProtKB/TrEMBL;Acc:Q8VYE1]	837557	Q8VYE1;A0A178WE34
AT1G10200	1	3346383	3348139	-	1434	WLIM1	GO:0046872;GO:0046872;GO:0003729;GO:0003729;GO:0003779;GO:0005737;GO:0005737;GO:0005856;GO:0005856;GO:0005886;GO:0005886;GO:0046872;GO:0046872;GO:0051015;GO:0051015;GO:0051017;GO:0051017;	-	-	NOG262416	-	WLIM1 [Source:UniProtKB/TrEMBL;Acc:A0A178W4R1]"	837558	Q94JX5;A0A178W4R1
AT1G10210	1	3349082	3351180	+	2014	MPK1	GO:0000165;GO:0000166;GO:0004672;GO:0004672;GO:0004674;GO:0004674;GO:0004707;GO:0004707;GO:0004707;GO:0005515;GO:0005515;GO:0005524;GO:0005524;GO:0005524;GO:0005634;GO:0005634;GO:0005737;GO:0005737;GO:0006468;GO:0006468;GO:0009734;GO:0009734;GO:0010468;GO:0010468;GO:0016301;GO:0016301;GO:0016301;GO:0016310;GO:0016740;GO:0035556;GO:0035556;GO:0000165;GO:0000166;GO:0004672;GO:0004672;GO:0004674;GO:…	K20535	EC:2.7.11.24	COG0515	T	MPK1 [Source:UniProtKB/TrEMBL;Acc:A0A178W6I4]"	837559	Q39021;A0A178W6I4
AT1G10220	1	3351923	3353122	+	1200	-	GO:0008150;GO:0016020;GO:0016021;GO:0016021;GO:0016020;GO:0016021;GO:0016021;	-	-	NOG254553	-	BEST Arabidopsis thaliana protein match is: ZCF37(TAIR:AT1G59590.1); Has 43 Blast hits to 43 proteins in 15species: Archae - 0; Bacteria - 2; Metazoa - 7; Fungi - 0;Plants - 27; Viruses - 0; Other Eukaryotes - 7 (source:NCBI BLink). [Source:TAIR;Acc:AT1G10220]	28717228	F4I498
AT1G10225	1	3354243	3354856	+	535	-	GO:0008150;GO:0016020;GO:0016021;GO:0016021;	-	-	-	-	Transmembrane protein[Source:UniProtKB/TrEMBL;Acc:Q56YG0]	837561	Q56YG0
AT1G10230	1	3355675	3356151	+	477	ASK18	GO:0005515;GO:0005634;GO:0005634;GO:0006511;GO:0006511;GO:0016567;GO:0016567;	K03094	-	COG5201	O	SKP1-like protein 18 [Source:UniProtKB/Swiss-Prot;Acc:Q9SY65]	837562	Q9SY65
AT1G10240	1	3356627	3359853	-	2833	FRS11	GO:0005515;GO:0005634;GO:0005634;GO:0006355;GO:0006355;GO:0008270;GO:0008270;GO:0046872;GO:0005515;GO:0005634;GO:0005634;GO:0006355;GO:0006355;GO:0008270;GO:0008270;GO:0046872;	-	-	NOG258635	-	Protein FAR1-RELATED SEQUENCE 11[Source:UniProtKB/Swiss-Prot;Acc:Q9SY66]	837563	Q9SY66;A0A178WN62
AT1G10250	1	3360087	3360508	-	330	-	GO:0000118;GO:0000122;GO:0000122;GO:0000785;GO:0000785;GO:0001106;GO:0003714;GO:0003714;GO:0003714;GO:0004407;GO:0016575;GO:0016575;	-	-	-	-	F14N23.13 [Source:UniProtKB/TrEMBL;Acc:Q9SY67]"	837564	Q9SY67
AT1G10270	1	3363432	3366493	+	3062	GRP23	GO:0003723;GO:0004519;GO:0005515;GO:0005515;GO:0005634;GO:0005634;GO:0005634;GO:0005739;GO:0005739;GO:0005739;GO:0006351;GO:0006355;GO:0009451;GO:0009793;GO:0009793;GO:0051301;GO:0051301;GO:0090305;	-	-	NOG251764	-	Pentatricopeptide repeat-containing proteinAt1g10270 [Source:UniProtKB/Swiss-Prot;Acc:Q9SY69]	837566	Q9SY69;A0A178W2P4
AT1G10280	1	3366493	3369125	-	1927	-	GO:0008375;GO:0008375;GO:0016020;GO:0016020;GO:0016020;GO:0016021;GO:0016021;GO:0016740;GO:0016757;GO:0016757;	-	-	-	-	At1g10280 [Source:UniProtKB/TrEMBL;Acc:Q9SY70]"	837567	Q9SY70;A0A178WBH7
AT1G10290	1	3370402	3377463	+	3460	DRP2A	GO:0000139;GO:0000139;GO:0000166;GO:0000266;GO:0000266;GO:0003924;GO:0003924;GO:0003924;GO:0003924;GO:0005525;GO:0005525;GO:0005525;GO:0005737;GO:0005737;GO:0005737;GO:0005774;GO:0005774;GO:0005794;GO:0005794;GO:0005794;GO:0005829;GO:0005829;GO:0005856;GO:0005874;GO:0005874;GO:0005886;GO:0005886;GO:0006896;GO:0006896;GO:0008017;GO:0008017;GO:0008289;GO:0008289;GO:0009506;GO:0009506;GO:0009524;GO:…	K01528	EC:3.6.5.5	COG0699	R	DRP2A [Source:UniProtKB/TrEMBL;Acc:A0A178WBB3]"	837568	Q9SE83;A0A178WBB3
AT1G10300	1	3377878	3380414	+	2185	-	GO:0005525;GO:0005525;GO:0005634;GO:0005730;GO:0005730;GO:0005730;GO:0042254;GO:0042254;GO:0003924;GO:0003924;GO:0005525;GO:0005525;GO:0005525;GO:0005634;GO:0005730;GO:0005730;GO:0005730;GO:0010118;GO:0010118;GO:0042254;GO:0042254;GO:1900426;GO:1900426;GO:0003924;GO:0003924;GO:0005525;GO:0005525;GO:0005525;GO:0005634;GO:0005730;GO:0005730;GO:0005730;GO:0010118;GO:0010118;GO:0042254;GO:0042254;GO:…	K06943	-	-	-	Nucleolar GTP-binding protein 1[Source:UniProtKB/TrEMBL;Acc:F4I4A6]	837569	A0A1P8AV84
AT1G10310	1	3381447	3384003	-	1144	-	GO:0005737;GO:0005829;GO:0005829;GO:0005829;GO:0006760;GO:0006760;GO:0006760;GO:0016491;GO:0016491;GO:0016491;GO:0016616;GO:0016616;GO:0016616;GO:0055114;GO:0055114;GO:0055114;	-	-	-	-	NADPH-dependent pterin aldehyde reductase[Source:UniProtKB/Swiss-Prot;Acc:Q9SY73]	837570	Q9SY73;A0A178WMY3
AT1G10320	1	3384118	3388376	-	2323	-	GO:0000398;GO:0000398;GO:0003676;GO:0003676;GO:0003723;GO:0003723;GO:0003723;GO:0046872;GO:0046872;GO:0046872;GO:0089701;GO:0089701;GO:0000398;GO:0000398;GO:0000398;GO:0003676;GO:0003676;GO:0003677;GO:0003677;GO:0003723;GO:0003723;GO:0003723;GO:0005681;GO:0005681;GO:0030628;GO:0030628;GO:0046872;GO:0046872;GO:0046872;GO:0089701;GO:0089701;GO:0089701;	-	-	NOG304335	-	Zinc finger CCCH domain-containing protein 5[Source:UniProtKB/Swiss-Prot;Acc:Q9SY74]	837571	Q9SY74
AT1G10330	1	3388599	3390150	+	1552	PCMP-E71	GO:0003674;GO:0003723;GO:0004519;GO:0005515;GO:0009451;GO:0009451;GO:0043231;GO:0090305;	-	-	NOG261194	-	Putative pentatricopeptide repeat-containingprotein At1g10330 [Source:UniProtKB/Swiss-Prot;Acc:Q9SY75]	837572	Q9SY75;A0A178WMY9
AT1G10340	1	3390322	3392633	-	2042	-	GO:0005515;GO:0007165;GO:0008150;GO:0016020;GO:0016020;GO:0016020;GO:0016021;GO:0016021;GO:0005515;GO:0007165;GO:0008150;GO:0016020;GO:0016020;GO:0016021;GO:0016021;	-	-	NOG309258	-	Ankyrin repeat family protein[Source:UniProtKB/TrEMBL;Acc:Q9SY76]	837573	Q9SY76;A0A178WFS3
AT1G10350	1	3392943	3395181	-	2023	-	GO:0005829;GO:0005829;GO:0006457;GO:0006457;GO:0051082;GO:0051082;GO:0051082;GO:0051085;GO:0051085;GO:0051087;GO:0051087;	K09510	-	-	-	DNAJ heat shock family protein[Source:UniProtKB/TrEMBL;Acc:Q9SY77]	837574	Q9SY77;A0A178W616
AT1G10360	1	3395551	3396953	-	1018	GSTU18	GO:0004364;GO:0004364;GO:0004364;GO:0005515;GO:0005737;GO:0005737;GO:0005737;GO:0005737;GO:0005829;GO:0005829;GO:0006749;GO:0006749;GO:0009407;GO:0009407;GO:0009636;GO:0016740;	K00799	EC:2.5.1.18	COG0625	O	Glutathione S-transferase U18[Source:UniProtKB/Swiss-Prot;Acc:Q9FUS9]	837575	Q9FUS9
AT1G10370	1	3396883	3398358	-	1160	GSTU17	GO:0004364;GO:0004364;GO:0004364;GO:0004364;GO:0005515;GO:0005737;GO:0005737;GO:0005737;GO:0005737;GO:0005829;GO:0005829;GO:0006749;GO:0006749;GO:0006749;GO:0009407;GO:0009407;GO:0009507;GO:0009507;GO:0009636;GO:0009651;GO:0009651;GO:0009704;GO:0009704;GO:0016740;GO:0040008;GO:0040008;GO:0048527;GO:0048527;GO:0060416;GO:0060416;GO:0080148;GO:0080148;GO:0080167;GO:0080167;	K00799	EC:2.5.1.18	NOG288793	-	Glutathione S-transferase U17[Source:UniProtKB/Swiss-Prot;Acc:Q9FUS8]	837576	Q9FUS8;A0A178WC98
AT1G10380	1	3400554	3402420	+	1583	-	GO:0030247;GO:0030247;GO:0000145;GO:0006887;GO:0008150;GO:0030247;GO:0030247;	-	-	NOG325243	-	At1g10380/F14N23_32[Source:UniProtKB/TrEMBL;Acc:Q93ZB0]	837577	A0A1P8ATZ8
AT1G10385	1	3403132	3405920	+	2421	EXO84A	GO:0000145;GO:0000145;GO:0000145;GO:0001927;GO:0001927;GO:0006887;GO:0006887;GO:0006887;GO:0030247;GO:0051601;GO:0051601;	K19986	-	-	-	Exocyst complex component EXO84A[Source:UniProtKB/Swiss-Prot;Acc:F4I4B6]	837578	F4I4B6
AT1G10390	1	3406956	3412874	-	3875	NUP98A	GO:0000973;GO:0000973;GO:0003723;GO:0003723;GO:0005487;GO:0005515;GO:0005634;GO:0005634;GO:0005634;GO:0005635;GO:0005635;GO:0005643;GO:0005643;GO:0005643;GO:0005737;GO:0005737;GO:0006405;GO:0006405;GO:0006406;GO:0006406;GO:0006606;GO:0006606;GO:0006913;GO:0006913;GO:0008139;GO:0008139;GO:0015031;GO:0017056;GO:0017056;GO:0017056;GO:0031965;GO:0031965;GO:0034398;GO:0034398;GO:0044614;GO:0044614;GO:…	K14297	-	NOG12793	-	Nuclear pore complex protein NUP98A[Source:UniProtKB/Swiss-Prot;Acc:Q8RY25]	837579	Q8RY25;A0A178W2Q0
AT1G10395	1	3412474	3412742	+	252	-	-	-	-	-	-	-	28717229	A0A1P8ANK5
AT1G10400	1	3414823	3416474	-	1566	UGT90A2	GO:0008152;GO:0008194;GO:0008194;GO:0016740;GO:0016757;GO:0016758;GO:0016758;GO:0043231;GO:0043231;GO:0080043;GO:0080043;GO:0080044;GO:0080044;	-	-	NOG264159	-	Glycosyltransferase (Fragment)[Source:UniProtKB/TrEMBL;Acc:W8Q3T6]	837580	Q9SY84;A0A384L396;W8Q3T6
AT1G10410	1	3416430	3419691	-	2297	-	GO:0016020;GO:0016021;	-	-	NOG253033	-	At1g10410/F14N23_31[Source:UniProtKB/TrEMBL;Acc:Q8LPT2]	837581	Q8LPT2;A0A178W7Y6
AT1G10417	1	3424186	3427531	-	2153	-	GO:0016020;GO:0016021;GO:0016021;GO:0003674;GO:0008150;GO:0016020;GO:0016021;GO:0016021;	-	-	-	-	Encodes protein with unknown function whoseexpression is repressed by inoculation with Agrobacteriumtumerifaciens. [Source:TAIR;Acc:AT1G10417]	3766692	F4I4C1
AT1G10430	1	3428478	3430924	-	1371	PP2A2	GO:0004721;GO:0004721;GO:0005515;GO:0005634;GO:0005634;GO:0005634;GO:0005737;GO:0005737;GO:0005737;GO:0005777;GO:0005777;GO:0005829;GO:0005829;GO:0005886;GO:0005886;GO:0006470;GO:0006470;GO:0006470;GO:0009738;GO:0009738;GO:0009788;GO:0009788;GO:0009903;GO:0009903;GO:0016787;GO:0016787;GO:0016787;GO:0032000;GO:0032000;GO:0034613;GO:0034613;GO:0046872;GO:0046872;GO:0004721;GO:0004721;GO:0005515;GO:…	K04382	EC:3.1.3.16	COG0639	T	Serine/threonine-protein phosphatase PP2A-2catalytic subunit [Source:UniProtKB/Swiss-Prot;Acc:Q07098]	837583	Q07098;A0A178W6R4
AT1G10450	1	3431764	3438370	+	4242	SNL6	GO:0003714;GO:0003714;GO:0005634;GO:0005634;GO:0006355;GO:0006355;GO:1903507;GO:0003714;GO:0003714;GO:0005634;GO:0005634;GO:0006355;GO:0006355;GO:1903507;GO:0000118;GO:0000122;GO:0000122;GO:0000785;GO:0000785;GO:0001106;GO:0003714;GO:0003714;GO:0003714;GO:0004407;GO:0005634;GO:0005634;GO:0006351;GO:0006355;GO:0006355;GO:0006355;GO:0016575;GO:0016575;	K11644	-	COG5602	B	Paired amphipathic helix protein Sin3-like 6[Source:UniProtKB/Swiss-Prot;Acc:Q9XIK6]	837584	Q9XIK6
AT1G10455	1	3438555	3439013	+	459	-	GO:0003677;GO:0003677;GO:0003677;GO:0005634;GO:0005634;GO:0006351;GO:0006355;	-	-	NOG326347	-	B3 domain-containing protein At1g10455[Source:UniProtKB/Swiss-Prot;Acc:Q9XIK5]	837585	Q9XIK5;A0A178W4P2
AT1G10460	1	3439030	3440359	-	1330	GLP7	GO:0005576;GO:0005576;GO:0005618;GO:0005618;GO:0030145;GO:0030145;GO:0045735;GO:0045735;GO:0046872;GO:0048046;GO:0048046;	-	-	NOG258422	-	Germin-like protein subfamily 1 member 1[Source:UniProtKB/Swiss-Prot;Acc:P92998]	837586	P92998;A0A384KJ98;A0JQ79
AT1G10470	1	3441988	3444360	-	2099	ARR4	GO:0000156;GO:0000156;GO:0000160;GO:0000160;GO:0000160;GO:0004674;GO:0004674;GO:0005515;GO:0005515;GO:0005515;GO:0005622;GO:0005622;GO:0005634;GO:0005634;GO:0005634;GO:0005737;GO:0005737;GO:0006351;GO:0006355;GO:0006355;GO:0006355;GO:0007623;GO:0007623;GO:0009735;GO:0009735;GO:0009736;GO:0009736;GO:0009736;GO:0009793;GO:0009793;GO:0010017;GO:0010017;GO:0010114;GO:0010114;GO:0046777;GO:0046777;GO:…	K14492	-	COG0784	T	Two-component response regulator ARR4[Source:UniProtKB/Swiss-Prot;Acc:O82798]	837587	O82798;Q2HIV3;A0A384KIL5
AT1G10480	1	3449567	3451226	+	1660	ZFP5	GO:0003676;GO:0003676;GO:0003700;GO:0003700;GO:0003700;GO:0005515;GO:0005515;GO:0005634;GO:0005634;GO:0005634;GO:0006351;GO:0006355;GO:0006355;GO:0006355;GO:0007275;GO:0009736;GO:0009736;GO:0009736;GO:0009736;GO:0009740;GO:0009740;GO:0009740;GO:0009740;GO:0009873;GO:0009873;GO:0010026;GO:0010026;GO:0010026;GO:0030154;GO:0043565;GO:0043565;GO:0044212;GO:0044212;GO:0044212;GO:0046872;GO:0046872;GO:…	-	-	NOG295773	-	Zinc finger protein 5 [Source:UniProtKB/Swiss-Prot;Acc:Q39264]	837588	Q39264;A0A178W5E9
AT1G10490	1	3453191	3460620	+	3885	-	GO:0000049;GO:0000154;GO:0000166;GO:0002101;GO:0005524;GO:0005524;GO:0005524;GO:0005634;GO:0005730;GO:0005730;GO:0005730;GO:0006364;GO:0008033;GO:0008080;GO:0008080;GO:0008080;GO:0016072;GO:0016072;GO:0016740;GO:0016746;GO:0030686;GO:0034470;GO:0034470;GO:0042274;GO:0051391;GO:0051391;GO:0051391;GO:0051392;GO:1904812;GO:1904812;GO:1990883;GO:1990883;GO:0000049;GO:0000154;GO:0000166;GO:0002101;GO:…	K14521	EC:2.3.1.-	COG1444	R	RNA cytidine acetyltransferase 1[Source:UniProtKB/Swiss-Prot;Acc:Q9XIK4]	837589	Q9XIK4
AT1G10500	1	3460000	3461485	-	848	ISCA	GO:0005198;GO:0005198;GO:0005198;GO:0005759;GO:0008198;GO:0009507;GO:0009536;GO:0009570;GO:0009570;GO:0009570;GO:0009570;GO:0016226;GO:0016226;GO:0016226;GO:0046872;GO:0046872;GO:0051536;GO:0051536;GO:0051536;GO:0051537;GO:0097428;GO:0097428;GO:0097428;	K22063	-	COG0316	S	AT1G10500 protein[Source:UniProtKB/TrEMBL;Acc:B9DF88]	837590	Q9XIK3;A0A384KXI9;B9DF88
AT1G10510	1	3461635	3465786	+	2150	emb2004	GO:0005515;GO:0005739;GO:0005739;GO:0009507;GO:0009507;GO:0009536;GO:0009536;GO:0009941;GO:0009941;	-	-	NOG69209	S	RNI-like superfamily protein[Source:UniProtKB/TrEMBL;Acc:Q93ZV8]	837591	Q93ZV8;A0A178W753
AT1G10520	1	3465926	3469455	+	1935	POLL	GO:0003677;GO:0003677;GO:0003677;GO:0003887;GO:0003887;GO:0003887;GO:0003887;GO:0003887;GO:0005515;GO:0005515;GO:0005634;GO:0005634;GO:0005634;GO:0006260;GO:0006260;GO:0006281;GO:0006281;GO:0006281;GO:0006289;GO:0006289;GO:0006302;GO:0006302;GO:0006303;GO:0006303;GO:0006303;GO:0006974;GO:0010224;GO:0010224;GO:0016740;GO:0016779;GO:0016779;GO:0016779;GO:0016829;GO:0016829;GO:0030145;GO:0034061;GO:…	K03512	-	COG1796	L	DNA polymerase lambda [Source:UniProtKB/Swiss-Prot;Acc:Q9FNY4]	837592	Q9FNY4
AT1G10522	1	3469512	3471488	+	1234	PRIN2	GO:0000427;GO:0000427;GO:0003677;GO:0003677;GO:0005515;GO:0006351;GO:0006355;GO:0009507;GO:0009536;GO:0009642;GO:0009642;GO:0010468;GO:0010468;GO:0010468;GO:0010468;GO:0042644;GO:0042644;GO:0042646;GO:0042646;GO:0000427;GO:0000427;GO:0003677;GO:0003677;GO:0005515;GO:0006351;GO:0006355;GO:0009507;GO:0009536;GO:0009642;GO:0009642;GO:0010468;GO:0010468;GO:0010468;GO:0010468;GO:0042644;GO:0042644;GO:…	-	-	NOG307738	-	Protein PLASTID REDOX INSENSITIVE 2, chloroplastic[Source:UniProtKB/Swiss-Prot;Acc:Q9XIK0]	837593	Q9XIK0;A0A178WMK0
AT1G10530	1	3471456	3472674	-	998	-	-	-	-	NOG254438	-	At1g10530 [Source:UniProtKB/TrEMBL;Acc:Q7XJ59]"	837594	Q7XJ59;A0A178WR91
AT1G10540	1	3474858	3478028	-	2139	NAT8	GO:0005215;GO:0006810;GO:0016020;GO:0016020;GO:0016020;GO:0016021;GO:0016021;GO:0022857;GO:0022857;GO:0055085;GO:0055085;GO:0005215;GO:0005886;GO:0005886;GO:0005886;GO:0006810;GO:0009506;GO:0009506;GO:0009506;GO:0016020;GO:0016020;GO:0016020;GO:0016021;GO:0016021;GO:0022857;GO:0022857;GO:0055085;GO:0055085;	-	-	COG2233	F	Nucleobase-ascorbate transporter 8[Source:UniProtKB/Swiss-Prot;Acc:Q8VZQ5]	837595	Q8VZQ5
AT1G10550	1	3479066	3481041	-	1208	XTH33	GO:0004553;GO:0004553;GO:0005576;GO:0005618;GO:0005618;GO:0005618;GO:0005887;GO:0005887;GO:0005975;GO:0005975;GO:0006073;GO:0006073;GO:0008152;GO:0009831;GO:0009831;GO:0010411;GO:0010411;GO:0016740;GO:0016762;GO:0016762;GO:0016762;GO:0016787;GO:0016798;GO:0042546;GO:0042546;GO:0048046;GO:0048046;GO:0048046;GO:0071555;	K08235	EC:2.4.1.207	COG2273	G	Probable xyloglucan endotransglucosylase/hydrolaseprotein 33 [Source:UniProtKB/Swiss-Prot;Acc:Q8LC45]	837596	Q8LC45
AT1G10560	1	3484399	3486965	+	2567	PUB18	GO:0004842;GO:0004842;GO:0004842;GO:0005515;GO:0005515;GO:0005634;GO:0005634;GO:0005737;GO:0005737;GO:0009738;GO:0009738;GO:0009787;GO:0009787;GO:0010029;GO:0010029;GO:0010119;GO:0010119;GO:0012505;GO:0012505;GO:0016020;GO:0016020;GO:0016567;GO:0016567;GO:0016567;GO:0016567;GO:0016740;GO:0061630;GO:0061630;	-	-	NOG251934	-	U-box domain-containing protein 18[Source:UniProtKB/Swiss-Prot;Acc:Q9XIJ5]	837597	Q9XIJ5
AT1G10570	1	3487386	3491277	+	2498	ULP1C	GO:0006508;GO:0006508;GO:0008234;GO:0008234;GO:0016020;GO:0016021;GO:0006508;GO:0006508;GO:0008234;GO:0008234;GO:0004175;GO:0005634;GO:0005634;GO:0005634;GO:0005654;GO:0005654;GO:0006508;GO:0006508;GO:0006508;GO:0008233;GO:0008234;GO:0008234;GO:0008234;GO:0009651;GO:0009651;GO:0010228;GO:0010228;GO:0016787;GO:0016926;GO:0016926;GO:0016926;GO:0016929;GO:0070139;GO:0070139;GO:0070140;GO:0070140;	K16287	EC:3.4.22.68	COG5160	O	Ubiquitin-like-specific protease 1C[Source:UniProtKB/Swiss-Prot;Acc:Q8RWN0]	837598	Q8RWN0
AT1G10580	1	3491258	3493834	-	2193	-	GO:0000398;GO:0000398;GO:0005515;GO:0071013;GO:0071013;	K12816	-	COG2319	R	At1g10580 [Source:UniProtKB/TrEMBL;Acc:A4FVN8]"	837599	A4FVN8
AT1G10585	1	3493770	3495244	-	1102	BHLH167	GO:0000977;GO:0000977;GO:0003677;GO:0003677;GO:0003677;GO:0003700;GO:0003700;GO:0003700;GO:0005634;GO:0005634;GO:0005634;GO:0005737;GO:0005737;GO:0006351;GO:0006355;GO:0006355;GO:0006355;GO:0006357;GO:0006357;GO:0006357;GO:0008134;GO:0008134;GO:0046983;GO:0046983;GO:0090575;GO:0090575;GO:0003677;GO:0003677;GO:0003677;GO:0006357;GO:0006357;	-	-	-	-	Transcription factor bHLH167[Source:UniProtKB/Swiss-Prot;Acc:F4I4E1]	837600	F4I4E1;A0A178WJI7
AT1G10586	1	3496911	3499439	-	809	BHLH168	GO:0003677;GO:0003677;GO:0003677;GO:0006357;GO:0006357;GO:0000977;GO:0000977;GO:0003677;GO:0003677;GO:0003677;GO:0003700;GO:0005634;GO:0006351;GO:0006355;GO:0006357;GO:0006357;GO:0006357;GO:0008134;GO:0008134;GO:0046983;GO:0046983;GO:0090575;GO:0090575;	-	-	NOG297185	-	Transcription factor bHLH168[Source:UniProtKB/Swiss-Prot;Acc:Q9XIJ1]	6240488	Q9XIJ1
AT1G10588	1	3501145	3501904	+	653	-	GO:0005576;GO:0009740;	-	-	NOG247015	-	Gibberellin-regulated family protein[Source:UniProtKB/TrEMBL;Acc:Q1G2Y4]	5007675	Q1G2Y4
AT1G10590	1	3501988	3503544	-	989	-	GO:0003729;GO:0003729;GO:0005886;GO:0005886;GO:0008150;	K07466	-	NOG87476	-	Nucleic acid-binding, OB-fold-like protein[Source:UniProtKB/TrEMBL;Acc:Q9XIJ0]	837601	Q93W05;A0A178WFK1
AT1G10600	1	3503640	3506159	+	1361	AMSH2	GO:0004843;GO:0004843;GO:0005515;GO:0005768;GO:0005768;GO:0006508;GO:0008233;GO:0008237;GO:0008237;GO:0016020;GO:0016579;GO:0016579;GO:0016787;GO:0046872;GO:0046872;GO:0070536;GO:0070536;GO:0070536;GO:0071108;GO:0071108;GO:0005515;GO:0004843;GO:0004843;GO:0005515;GO:0005768;GO:0005768;GO:0006508;GO:0008233;GO:0008237;GO:0008237;GO:0016020;GO:0016579;GO:0016579;GO:0016787;GO:0046872;GO:0046872;GO:…	K11866	EC:3.4.19.12	COG1310	R	AMSH2 [Source:UniProtKB/TrEMBL;Acc:A0A178W3T5]"	837603	Q6NKP9;A0A178W3T5
AT1G10610	1	3506186	3509006	+	2010	BHLH90	GO:0003677;GO:0003677;GO:0003700;GO:0003700;GO:0005515;GO:0005634;GO:0005634;GO:0006351;GO:0006355;GO:0006355;GO:0006355;GO:0046983;GO:0046983;GO:0003677;GO:0003677;GO:0046983;GO:0046983;GO:0003677;GO:0003677;GO:0046983;GO:0046983;	-	-	NOG318339	-	Transcription factor bHLH90[Source:UniProtKB/Swiss-Prot;Acc:Q0WNR2]	837604	Q0WNR2;A0A178WLS1
AT1G10620	1	3509001	3512321	-	2503	PERK11	GO:0000166;GO:0004672;GO:0004672;GO:0004674;GO:0004675;GO:0004675;GO:0005524;GO:0005524;GO:0005524;GO:0005886;GO:0005886;GO:0005886;GO:0006468;GO:0006468;GO:0006468;GO:0007166;GO:0007178;GO:0016020;GO:0016021;GO:0016021;GO:0016301;GO:0016310;GO:0016740;	-	-	COG0515	T	PERK11 [Source:UniProtKB/TrEMBL;Acc:A0A178W8M0]"	837605	Q9SGY7;A0A178W8M0
AT1G10630	1	3512739	3514824	-	1372	ATARFA1F	GO:0000166;GO:0005507;GO:0005507;GO:0005525;GO:0005525;GO:0005525;GO:0005525;GO:0005525;GO:0005622;GO:0005737;GO:0005737;GO:0005774;GO:0005774;GO:0005794;GO:0005794;GO:0005829;GO:0005829;GO:0005886;GO:0005886;GO:0006886;GO:0006886;GO:0007264;GO:0016004;GO:0016004;GO:0016020;GO:0016020;GO:0016192;GO:0016192;GO:0043085;GO:0000166;GO:0005507;GO:0005507;GO:0005525;GO:0005525;GO:0005525;GO:0005525;GO:…	K07937	-	-	-	ADP-ribosylation factor A1F[Source:UniProtKB/TrEMBL;Acc:Q6ID97]	837606	Q6ID97;A0A384LQJ7
AT1G10640	1	3515182	3518035	-	2123	-	GO:0004650;GO:0004650;GO:0004650;GO:0005576;GO:0005576;GO:0005975;GO:0005975;GO:0008152;GO:0016787;GO:0016798;GO:0016829;GO:0016829;GO:0071555;GO:0071555;	-	-	-	-	Pectin lyase-like superfamily protein[Source:UniProtKB/TrEMBL;Acc:F4I5U6]	837607	A0A178WFE4;F4I5U6
AT1G10650	1	3523986	3526531	-	1826	-	GO:0004842;GO:0004842;GO:0016567;	K19042	EC:2.3.2.27	NOG302567	-	Putative S-ribonuclease binding protein SBP1[Source:UniProtKB/TrEMBL;Acc:Q84JF9]	837608	B3H4E5
AT1G10657	1	3530353	3532017	+	1308	-	GO:0016021;GO:0016021;GO:0016021;GO:0016021;GO:0016020;GO:0016021;GO:0016021;GO:0003674;GO:0008150;GO:0016020;GO:0016021;GO:0016021;	-	-	-	-	Transmembrane protein[Source:UniProtKB/TrEMBL;Acc:Q0WR17]	5007676	Q0WR17
AT1G10660	1	3532229	3535137	+	1875	-	GO:0003674;GO:0008150;GO:0016020;GO:0016021;GO:0016021;GO:0003674;GO:0008150;GO:0016020;GO:0016021;GO:0016021;GO:0003674;GO:0008150;GO:0016020;GO:0016021;GO:0016021;GO:0003674;GO:0008150;GO:0016020;GO:0016021;GO:0016021;	-	-	NOG315831	-	AT1G10660 protein[Source:UniProtKB/TrEMBL;Acc:Q8H101]	837609	Q8H101;A0A178WCZ1
AT1G10670	1	3535288	3538439	+	2054	ACLA-1	GO:0000166;GO:0003878;GO:0003878;GO:0003878;GO:0005524;GO:0005524;GO:0005524;GO:0005737;GO:0005829;GO:0005829;GO:0005829;GO:0006085;GO:0006085;GO:0006629;GO:0006633;GO:0006633;GO:0009346;GO:0009346;GO:0016740;GO:0016746;GO:0000166;GO:0003878;GO:0003878;GO:0003878;GO:0005524;GO:0005524;GO:0005524;GO:0005737;GO:0005829;GO:0005829;GO:0005829;GO:0006085;GO:0006085;GO:0006629;GO:0006633;GO:0006633;GO:…	K01648	EC:2.3.3.8	-	-	ATP-citrate lyase A-1[Source:UniProtKB/TrEMBL;Acc:F4I5V8]	837610	Q9SGY2;A0A178W4V2
AT1G10680	1	3538333	3543925	-	4008	ABCB10	GO:0000166;GO:0005524;GO:0005524;GO:0005524;GO:0016020;GO:0016021;GO:0016021;GO:0016021;GO:0016887;GO:0016887;GO:0042626;GO:0042626;GO:0055085;GO:0055085;GO:0000166;GO:0005524;GO:0005524;GO:0005524;GO:0005739;GO:0005739;GO:0016020;GO:0016021;GO:0016021;GO:0016021;GO:0016021;GO:0016887;GO:0016887;GO:0042626;GO:0042626;GO:0042626;GO:0055085;GO:0055085;	K05658	EC:7.6.2.2	COG1132	V	ABC transporter B family member 10[Source:UniProtKB/Swiss-Prot;Acc:Q9SGY1]	837611	Q9SGY1
AT1G10690	1	3549920	3550848	-	929	SMR8	GO:0004860;GO:0004860;GO:0005515;GO:0005634;GO:0005634;GO:0006469;GO:0007049;GO:0007049;GO:0032875;GO:0045786;GO:0045786;GO:0045839;GO:0045839;	-	-	NOG267702	-	Cyclin-dependent protein kinase inhibitor SMR8[Source:UniProtKB/Swiss-Prot;Acc:Q9SAD3]	837612	Q9SAD3;A0A178W420
AT1G10700	1	3554104	3556544	+	1707	PRS3	GO:0000287;GO:0000287;GO:0004749;GO:0004749;GO:0009165;GO:0009165;GO:0000166;GO:0000287;GO:0000287;GO:0002189;GO:0002189;GO:0004749;GO:0004749;GO:0004749;GO:0005524;GO:0005524;GO:0005737;GO:0005737;GO:0006015;GO:0006015;GO:0006164;GO:0006164;GO:0009116;GO:0009116;GO:0009165;GO:0009165;GO:0009165;GO:0009165;GO:0009507;GO:0009507;GO:0009536;GO:0016301;GO:0016301;GO:0016310;GO:0016740;GO:0046872;	-	-	COG0462	F	Ribose-phosphate pyrophosphokinase 3, chloroplastic[Source:UniProtKB/Swiss-Prot;Acc:Q93Z66]	837613	Q93Z66
AT1G10710	1	3558358	3560705	+	1413	PHS1	GO:0005737;GO:0005737;GO:0005737;GO:0007129;GO:0007129;GO:0007129;GO:0051321;	-	-	NOG249705	-	Protein POOR HOMOLOGOUS SYNAPSIS 1[Source:UniProtKB/Swiss-Prot;Acc:Q45GQ7]	837614	Q45GQ7
AT1G10715	1	3561149	3561495	+	261	ESFL2	-	-	-	-	-	EMBRYO SURROUNDING FACTOR 1-like protein 2[Source:UniProtKB/Swiss-Prot;Acc:P0DKH1]	28717230	P0DKH1
AT1G10717	1	3562180	3562554	+	273	ESF1.3	GO:0000578;GO:0000578;GO:0007275;GO:0010098;GO:0010098;	-	-	NOG269047	-	EMBRYO SURROUNDING FACTOR 1.3[Source:UniProtKB/Swiss-Prot;Acc:A8MQA5]	5007678	A8MQA5;A0A178WLA2
AT1G10720	1	3562841	3564850	+	1817	-	GO:0003674;GO:0008150;	-	-	-	-	BSD domain-containing protein[Source:UniProtKB/TrEMBL;Acc:Q9SAD0]	837615	Q9SAD0
AT1G10730	1	3565257	3568106	+	1820	AP1M1	GO:0005794;GO:0005794;GO:0006886;GO:0006886;GO:0015031;GO:0016020;GO:0016192;GO:0016192;GO:0030131;GO:0030131;GO:0030665;GO:0030665;GO:0031410;	K12393	-	-	-	AP-1 complex subunit mu-1 [Source:UniProtKB/Swiss-Prot;Acc:Q9SAC9]	837616	Q9SAC9
AT1G10740	1	3567905	3571053	-	2369	-	GO:0016020;GO:0016021;GO:0016021;GO:0016787;GO:0016787;GO:0016020;GO:0016021;GO:0016021;GO:0016787;GO:0016787;GO:0016020;GO:0016021;GO:0016021;GO:0016787;GO:0016787;GO:0016020;GO:0016021;GO:0016021;GO:0016787;GO:0016787;	-	-	COG1075	R	Alpha/beta-Hydrolases superfamily protein[Source:UniProtKB/TrEMBL;Acc:Q9SAC8]	837617	Q9SAC8;A0A178WM50
AT1G10745	1	3572674	3573173	+	392	ESF1.2	GO:0000578;GO:0000578;GO:0007275;GO:0010098;GO:0010098;	-	-	NOG253017	-	EMBRYO SURROUNDING FACTOR 1.2[Source:UniProtKB/Swiss-Prot;Acc:A8MQX3]	5007679	A8MQX3
AT1G10747	1	3574312	3574830	+	446	ESF1.1	GO:0000578;GO:0000578;GO:0007275;GO:0010098;GO:0010098;	-	-	NOG238979	-	EMBRYO SURROUNDING FACTOR 1.1[Source:UniProtKB/Swiss-Prot;Acc:A8MSA6]	5007680	A8MSA6
AT1G10750	1	3574807	3578783	-	2056	-	GO:0016020;GO:0016021;GO:0016021;GO:0016020;GO:0016021;GO:0016021;	-	-	NOG13297	R	Carboxyl-terminal peptidase, putative (DUF239)[Source:UniProtKB/TrEMBL;Acc:Q84JS7]	837618	A0A1P8AT45
AT1G10760	1	3580830	3590928	-	5040	GWD1	GO:0000166;GO:0003824;GO:0005515;GO:0005524;GO:0005524;GO:0005524;GO:0005739;GO:0005739;GO:0005975;GO:0005983;GO:0005983;GO:0009507;GO:0009507;GO:0009507;GO:0009536;GO:0009570;GO:0009570;GO:0009610;GO:0009610;GO:0009631;GO:0009631;GO:0009941;GO:0009941;GO:0016301;GO:0016301;GO:0016301;GO:0016310;GO:0016310;GO:0016310;GO:0016740;GO:0046872;GO:0046872;GO:0050521;GO:0050521;GO:0050521;GO:0102216;GO:…	K08244	EC:2.7.9.4	COG0574	G	Alpha-glucan water dikinase 1, chloroplastic[Source:UniProtKB/Swiss-Prot;Acc:Q9SAC6]	837619	Q9SAC6
AT1G10770	1	3591633	3592580	-	948	-	GO:0004857;GO:0004857;GO:0009860;GO:0009860;GO:0030599;GO:0030599;GO:0043086;GO:0046910;GO:0046910;GO:0071944;	-	-	-	-	At1g10770 [Source:UniProtKB/TrEMBL;Acc:Q9SAC5]"	837620	Q9SAC5
AT1G10780	1	3592680	3595220	-	1817	-	GO:0005515;GO:0008150;GO:0009506;GO:0009506;GO:0005515;GO:0008150;GO:0009506;	-	-	NOG319447	-	F-box/RNI-like superfamily protein[Source:TAIR;Acc:AT1G10780]	837621	Q9SAC4
AT1G10790	1	3596264	3597847	+	1107	-	GO:0008150;GO:0016020;GO:0016021;GO:0016021;	-	-	NOG309055	-	F20B24.21 [Source:UniProtKB/TrEMBL;Acc:Q9S701]"	837622	Q9S701;A0A178WHZ3
AT1G10800	1	3598069	3598885	-	817	-	GO:0005887;GO:0005887;GO:0015992;GO:0016020;GO:0016021;GO:0030171;GO:0030171;GO:1902600;GO:1902600;GO:1902600;	K22644	-	NOG255542	-	F20B24.22 [Source:UniProtKB/TrEMBL;Acc:Q9SGX2]"	837623	Q9SGX2;A0A384LHB6
AT1G10810	1	3599083	3600877	+	1622	-	GO:0016491;GO:0016491;GO:0055114;	-	-	COG0667	C	Probable aldo-keto reductase 1[Source:UniProtKB/Swiss-Prot;Acc:Q9C5B9]	837624	Q9C5B9
AT1G10820	1	3600910	3605076	-	1625	-	GO:0003677;GO:0008150;GO:0003677;GO:0003677;	-	-	NOG235438	-	Protein of unknown function (DUF3755)[Source:TAIR;Acc:AT1G10820]	837625	Q8GX21
AT1G10830	1	3605512	3607580	-	1992	Z-ISO	GO:0009507;GO:0009507;GO:0009507;GO:0009536;GO:0016020;GO:0016021;GO:0016021;GO:0016120;GO:0016120;GO:0016853;GO:0031969;GO:0031969;GO:0090471;GO:0090471;GO:0016020;GO:0016021;GO:0016021;GO:0016853;GO:0016853;	K15744	EC:5.2.1.12	COG4094	S	15-cis-zeta-carotene isomerase, chloroplastic[Source:UniProtKB/Swiss-Prot;Acc:Q9SAC0]	837626	Q9SAC0
AT1G10840	1	3607631	3610616	-	1701	TIF3H1	GO:0003743;GO:0005737;GO:0005852;GO:0001731;GO:0001732;GO:0001732;GO:0002183;GO:0003743;GO:0003743;GO:0003743;GO:0003743;GO:0005515;GO:0005515;GO:0005515;GO:0005737;GO:0005737;GO:0005737;GO:0005829;GO:0005829;GO:0005829;GO:0005852;GO:0005852;GO:0005852;GO:0005852;GO:0006412;GO:0006413;GO:0006417;GO:0006508;GO:0008237;GO:0008237;GO:0009733;GO:0009733;GO:0009737;GO:0009737;GO:0009738;GO:0009738;GO:…	K03247	-	COG1310	R	Eukaryotic translation initiation factor 3 subunitH [Source:UniProtKB/Swiss-Prot;Acc:Q9C5Z2]	837627	Q9C5Z2;A0A178WN13
AT1G10850	1	3611490	3614613	+	3000	-	GO:0000166;GO:0004672;GO:0004672;GO:0005515;GO:0005524;GO:0005524;GO:0005524;GO:0006468;GO:0006468;GO:0016020;GO:0016021;GO:0016021;GO:0016301;GO:0016310;	-	-	-	-	Leucine-rich repeat protein kinase family protein[Source:UniProtKB/TrEMBL;Acc:Q940B9]	3766694	Q940B9;A0A178WAS3
AT1G10865	1	3614513	3616308	-	717	-	GO:0003674;GO:0005739;GO:0005739;GO:0005739;GO:0008150;GO:0033617;GO:0033617;	K18178	-	NOG284465	-	Cytochrome C oxidase assembly factor[Source:UniProtKB/TrEMBL;Acc:Q8GWM1]	5007681	Q8GWM1;A0A178W788
AT1G10870	1	3616610	3623806	-	2832	AGD4	GO:0005096;GO:0005096;GO:0005515;GO:0005737;GO:0005737;GO:0043547;GO:0046872;GO:0046872;GO:0005096;GO:0005096;GO:0005096;GO:0005515;GO:0005737;GO:0005737;GO:0043547;GO:0046872;GO:0046872;	K12489	-	COG5347	U	ARF-GAP domain 4 [Source:TAIR;Acc:AT1G10870]"	837629	Q9SMX5;A0A178WDZ0
AT1G10875	1	3623998	3625422	-	1023	-	GO:0016740;GO:0016757;GO:0016757;	-	-	-	-	Core-2/I-branching beta-1,6-N-acetylglucosaminyltransferase family protein[Source:UniProtKB/TrEMBL;Acc:A0A1P8AME6]	837631	A0A1P8AME6
AT1G10880	1	3625623	3627082	-	1341	-	GO:0008375;GO:0008375;GO:0016020;GO:0016020;GO:0016020;GO:0016021;GO:0016021;GO:0016740;GO:0016757;GO:0016757;	-	-	NOG296359	-	Core-2/I-branching beta-1,6-n-acetylglucosaminyltransferase family protein[Source:UniProtKB/TrEMBL;Acc:Q0WR07]	28717231	Q0WR07
AT1G10890	1	3627646	3630808	+	2245	-	-	K13173	-	NOG327747	-	unknown protein; FUNCTIONS IN: molecular_functionunknown; INVOLVED IN: biological_process unknown; LOCATEDIN: chloroplast; EXPRESSED IN: petal, flower, leaf;EXPRESSED DURING: LP.04 four leaves visible, 4 anthesis,petal differentiation and expans /.../age; BESTArabidopsis thaliana protein match is: unknown protein(TAIR:AT5G13340.1); Has 11769 Blast hits to 8435 proteinsin 698 species: Archae - 22;…	837632	P0CB26
AT1G10900	1	3632132	3637250	-	3363	PIP5K7	GO:0000166;GO:0005524;GO:0005524;GO:0005524;GO:0005886;GO:0005886;GO:0016301;GO:0016307;GO:0016307;GO:0016308;GO:0016308;GO:0016308;GO:0016310;GO:0016740;GO:0046488;GO:0046488;GO:0046854;GO:0000166;GO:0005524;GO:0005524;GO:0005524;GO:0005886;GO:0005886;GO:0016301;GO:0016307;GO:0016307;GO:0016307;GO:0016308;GO:0016308;GO:0016308;GO:0016310;GO:0016740;GO:0046488;GO:0046488;GO:0046488;GO:0046854;GO:…	K00889	EC:2.7.1.68	COG4642	S	Phosphatidylinositol 4-phosphate 5-kinase 7[Source:UniProtKB/Swiss-Prot;Acc:Q9SUI2]	837633	Q9SUI2
AT1G10910	1	3639835	3644187	+	2430	-	GO:0005515;GO:0003723;GO:0004519;GO:0005515;GO:0009451;GO:0009507;GO:0009507;GO:0009536;GO:0043231;GO:0090305;	-	-	NOG273187	-	Pentatricopeptide repeat-containing proteinAt1g10910, chloroplastic [Source:UniProtKB/Swiss-Prot;Acc:Q0WVV0]	837634	Q0WVV0
AT1G10920	1	3644180	3647784	-	3521	LOV1	GO:0000166;GO:0002238;GO:0002238;GO:0002238;GO:0005524;GO:0005886;GO:0005886;GO:0006952;GO:0007165;GO:0009620;GO:0043531;GO:0043531;GO:0050832;GO:0050832;GO:0006952;GO:0043531;GO:0043531;GO:0006952;GO:0043531;GO:0043531;GO:0002238;GO:0002238;GO:0005886;GO:0005886;GO:0006952;GO:0007165;GO:0043531;GO:0043531;GO:0050832;GO:0050832;GO:0002238;GO:0002238;GO:0005886;GO:0005886;GO:0006952;GO:0007165;GO:…	-	-	KOG4658	T	Putative inactive disease susceptibility proteinLOV1 [Source:UniProtKB/Swiss-Prot;Acc:O04093]	837635	O04093
AT1G10930	1	3647876	3655685	-	4029	RECQL4A	GO:0000166;GO:0000166;GO:0000166;GO:0000724;GO:0000724;GO:0000724;GO:0003676;GO:0003676;GO:0003677;GO:0003677;GO:0003824;GO:0003824;GO:0004386;GO:0005515;GO:0005524;GO:0005524;GO:0005524;GO:0005622;GO:0005622;GO:0005634;GO:0005634;GO:0005634;GO:0005654;GO:0005654;GO:0005694;GO:0005694;GO:0005694;GO:0005737;GO:0005737;GO:0006260;GO:0006260;GO:0006281;GO:0006281;GO:0006281;GO:0006281;GO:0006310;GO:…	K10901	EC:3.6.4.12	COG0514	L	ATP-dependent DNA helicase Q-like 4A[Source:UniProtKB/Swiss-Prot;Acc:Q8L840]	837636	Q8L840
AT1G10940	1	3655673	3658612	-	1935	ASK1	GO:0000166;GO:0004672;GO:0004672;GO:0004674;GO:0004674;GO:0004674;GO:0005515;GO:0005524;GO:0005524;GO:0005524;GO:0005622;GO:0005634;GO:0005634;GO:0005737;GO:0005737;GO:0006468;GO:0006468;GO:0006468;GO:0016301;GO:0016310;GO:0016740;GO:0035556;GO:0035556;GO:0000166;GO:0004672;GO:0004672;GO:0004672;GO:0004674;GO:0004674;GO:0005524;GO:0005524;GO:0005524;GO:0005634;GO:0005634;GO:0005829;GO:0005829;GO:…	K14498	EC:2.7.11.1	COG0515	T	Protein kinase superfamily protein[Source:UniProtKB/TrEMBL;Acc:F4I7B6]	837637	P43291;A0A178W474
AT1G10950	1	3659204	3664264	+	2530	TMN1	GO:0000139;GO:0000139;GO:0005768;GO:0005768;GO:0005768;GO:0005768;GO:0005794;GO:0005794;GO:0005794;GO:0005794;GO:0005797;GO:0005797;GO:0005801;GO:0005801;GO:0005802;GO:0005802;GO:0005802;GO:0010008;GO:0010008;GO:0016020;GO:0016020;GO:0016020;GO:0016020;GO:0016021;GO:0016021;GO:0016021;GO:0016021;GO:0072657;GO:0072657;	K17087	-	-	-	Transmembrane 9 superfamily member 1[Source:UniProtKB/Swiss-Prot;Acc:Q940G0]	837638	Q940G0
AT1G10960	1	3664187	3665040	+	854	FD1	GO:0009055;GO:0009055;GO:0009507;GO:0009507;GO:0009507;GO:0009507;GO:0009536;GO:0009570;GO:0009570;GO:0022900;GO:0022900;GO:0046872;GO:0046872;GO:0051536;GO:0051536;GO:0051536;GO:0051537;GO:0051537;GO:0051537;GO:0055114;GO:0080167;GO:0080167;	K02639	-	COG0633	C	Ferredoxin-1, chloroplastic[Source:UniProtKB/Swiss-Prot;Acc:O04090]	837639	O04090;A0A178WLN7
AT1G10970	1	3665087	3667139	-	1647	ZIP4	GO:0005385;GO:0005385;GO:0005886;GO:0006811;GO:0006829;GO:0009507;GO:0009535;GO:0009535;GO:0009536;GO:0009579;GO:0016020;GO:0016020;GO:0016020;GO:0016021;GO:0016021;GO:0016021;GO:0030001;GO:0030001;GO:0046873;GO:0046873;GO:0055085;GO:0055085;GO:0071577;GO:0071577;GO:0005385;GO:0005385;GO:0005886;GO:0006811;GO:0006829;GO:0009507;GO:0009535;GO:0009535;GO:0009536;GO:0009579;GO:0016020;GO:0016020;GO:…	K14709	-	KOG1558	P	Zinc transporter 4, chloroplastic[Source:UniProtKB/Swiss-Prot;Acc:O04089]	837640	O04089
AT1G10980	1	3667224	3669935	-	1972	-	GO:0005773;GO:0005773;GO:0008150;GO:0009506;GO:0009506;GO:0016020;GO:0016021;GO:0016021;GO:0016021;	-	-	NOG292521	-	Expressed protein[Source:UniProtKB/TrEMBL;Acc:O04088]	837641	O04088
AT1G10990	1	3670243	3671191	-	949	-	GO:0008150;GO:0016020;GO:0016021;GO:0016021;GO:0016020;GO:0016021;GO:0016021;	-	-	-	-	unknown protein; Has 4 Blast hits to 4 proteins in1 species: Archae - 0; Bacteria - 0; Metazoa - 0; Fungi -0; Plants - 4; Viruses - 0; Other Eukaryotes - 0 (source:NCBI BLink). [Source:TAIR;Acc:AT1G10990]	837642	O23694
AT1G11000	1	3671756	3676133	-	2201	MLO4	GO:0005516;GO:0005516;GO:0005886;GO:0006952;GO:0006952;GO:0006952;GO:0006952;GO:0009607;GO:0009607;GO:0016020;GO:0016021;GO:0016021;GO:0016021;GO:0005516;GO:0005516;GO:0006952;GO:0006952;GO:0006952;GO:0009607;GO:0009607;GO:0016020;GO:0016021;GO:0016021;GO:0016021;GO:0005516;GO:0005516;GO:0005886;GO:0006952;GO:0006952;GO:0006952;GO:0006952;GO:0009607;GO:0009607;GO:0016020;GO:0016021;GO:0016021;GO:…	K08472	-	NOG323131	-	MLO-like protein 4 [Source:UniProtKB/Swiss-Prot;Acc:O23693]	837643	O23693
AT1G11020	1	3676691	3678567	+	1460	-	GO:0008270;GO:0008270;GO:0016020;GO:0016021;GO:0016021;GO:0046872;	-	-	NOG278228	-	RING/FYVE/PHD zinc finger superfamily protein[Source:UniProtKB/TrEMBL;Acc:Q8GYT4]	837644	Q8GYT4;A0A178WHL2
AT1G11040	1	3678981	3681032	-	1669	-	GO:0005829;GO:0005829;GO:0006457;GO:0006457;GO:0051082;GO:0051082;GO:0051082;GO:0051085;GO:0051085;GO:0051087;GO:0051087;	K09519	-	COG0484	O	DNAJ chaperone C-terminal domain-containing protein[Source:UniProtKB/TrEMBL;Acc:O04087]	837645	O04087;A0A178W1Y6
AT1G11050	1	3681679	3684169	+	2491	-	GO:0000166;GO:0004672;GO:0004672;GO:0004674;GO:0004674;GO:0004674;GO:0005524;GO:0005524;GO:0005524;GO:0005886;GO:0005886;GO:0006468;GO:0006468;GO:0016020;GO:0016021;GO:0016021;GO:0016301;GO:0016310;GO:0016740;GO:0046777;GO:0046777;	-	-	COG0515	T	Probable receptor-like protein kinase At1g11050[Source:UniProtKB/Swiss-Prot;Acc:O04086]	837646	O04086;A0A178WDR9
AT1G11060	1	3684568	3689892	+	3148	-	GO:0000070;GO:0000070;GO:0007064;GO:0009793;GO:0009793;GO:0010789;GO:0010789;GO:0045132;GO:0045132;GO:0045132;GO:0060623;GO:0060623;GO:0071922;GO:0071922;	-	-	-	-	WAPL (Wings apart-like protein regulation ofheterochromatin) protein[Source:UniProtKB/TrEMBL;Acc:F4I7C7]	837647	F4I7C7
AT1G11070	1	3690012	3694200	-	3437	-	GO:0009658;GO:0009707;GO:0009707;GO:0009658;GO:0009707;	-	-	-	-	BEST Arabidopsis thaliana protein match is:Hydroxyproline-rich glycoprotein family protein(TAIR:AT1G61080.1); Has 579 Blast hits to 567 proteins in152 species: Archae - 0; Bacteria - 68; Metazoa - 159;Fungi - 113; Plants - 172; Viruses - 0; Othe /.../ryotes -67 (source: NCBI BLink). [Source:TAIR;Acc:AT1G11070]	837648	F4I7C8
AT1G11080	1	3694328	3698013	-	2322	scpl31	GO:0004180;GO:0004185;GO:0004185;GO:0004185;GO:0004185;GO:0005576;GO:0005576;GO:0005773;GO:0005773;GO:0006508;GO:0006508;GO:0006508;GO:0008233;GO:0016787;GO:0051603;GO:0051603;GO:0004180;GO:0004185;GO:0004185;GO:0004185;GO:0004185;GO:0005576;GO:0005773;GO:0006508;GO:0006508;GO:0006508;GO:0008233;GO:0016787;GO:0051603;	K16297	EC:3.4.16.-	COG2939	E	Carboxypeptidase[Source:UniProtKB/TrEMBL;Acc:F4I7C9]	837649	O04084;A0A178WDL2
AT1G11090	1	3702608	3703779	+	1172	-	GO:0005783;GO:0005783;GO:0005794;GO:0005794;GO:0006629;GO:0016020;GO:0016020;GO:0016787;GO:0047372;GO:0047372;	-	-	COG2267	I	Alpha/beta-Hydrolases superfamily protein[Source:UniProtKB/TrEMBL;Acc:O04083]	837650	O04083;A0A178W4X0
AT1G11100	1	3703672	3709586	-	4387	-	GO:0004386;GO:0004386;GO:0005524;GO:0005524;GO:0005737;GO:0046872;GO:0046872;GO:0046872;GO:0004386;GO:0004386;GO:0005524;GO:0005524;GO:0046872;GO:0046872;GO:0046872;GO:0004386;GO:0004386;GO:0005524;GO:0005524;GO:0046872;GO:0046872;GO:0046872;GO:0004386;GO:0004386;GO:0005524;GO:0005524;GO:0046872;GO:0046872;GO:0046872;GO:0004386;GO:0004386;GO:0005524;GO:0005524;GO:0046872;GO:0046872;GO:0046872;	-	-	-	-	SNF2 domain-containing protein / helicase domain-containing protein / zinc finger protein-like protein(Fragment) [Source:UniProtKB/TrEMBL;Acc:C0SUU4]	837651	F4I7D2
AT1G11110	1	3710208	3712503	+	1323	-	GO:0005515;GO:0008150;GO:0005515;GO:0005515;	-	-	NOG305873	-	LisH and RanBPM domains containing protein[Source:TAIR;Acc:AT1G11110]	837652	F4I7D4
AT1G11112	1	3712971	3713735	-	765	-	GO:0003674;GO:0008150;	-	-	-	-	Putative uncharacterized protein[Source:UniProtKB/TrEMBL;Acc:Q1G3V5]	6240255	Q1G3V5
AT1G11120	1	3715084	3717659	+	1048	-	GO:0016020;GO:0016021;GO:0016021;GO:0003674;GO:0008150;GO:0016020;GO:0016021;GO:0016021;	-	-	-	-	unknown protein; BEST Arabidopsis thaliana proteinmatch is: unknown protein (TAIR:AT1G09812.1); Has 270Blast hits to 255 proteins in 62 species: Archae - 0;Bacteria - 2; Metazoa - 93; Fungi - 14; Plants - 126;Viruses - 0; Other Eukaryotes - 35 ( /.../: NCBI BLink).[Source:TAIR;Acc:AT1G11120]	837653	F4I7D7
AT1G11125	1	3718652	3719832	+	1181	-	GO:0003674;GO:0008150;GO:0016020;GO:0016021;	-	-	-	-	unknown protein; BEST Arabidopsis thaliana proteinmatch is: unknown protein (TAIR:AT1G61170.1).[Source:TAIR;Acc:AT1G11125]	10723097	A0A178WA10;F4I7D8
AT1G11130	1	3722708	3727450	+	3040	SUB	GO:0000166;GO:0000902;GO:0000902;GO:0004672;GO:0004672;GO:0004675;GO:0004675;GO:0004702;GO:0005515;GO:0005515;GO:0005524;GO:0005524;GO:0005524;GO:0005886;GO:0005886;GO:0005886;GO:0005886;GO:0006468;GO:0006468;GO:0006468;GO:0007166;GO:0007178;GO:0009506;GO:0009506;GO:0010059;GO:0010059;GO:0010063;GO:0010063;GO:0010071;GO:0010071;GO:0010305;GO:0010305;GO:0016020;GO:0016021;GO:0016021;GO:0016301;GO:…	-	-	COG0515	T	Leucine-rich repeat receptor-like protein kinase(Fragment) [Source:UniProtKB/TrEMBL;Acc:C0LGE3]	837654	Q8RWZ1;C0LGE3
AT1G11145	1	3727532	3728166	-	489	-	GO:0005575;GO:0008150;	-	-	-	-	Protein of unknown function (DUF674)[Source:TAIR;Acc:AT1G11145]	837655	F4I7E0
AT1G11160	1	3733044	3739844	+	4267	-	GO:0005515;GO:0005737;GO:0005856;GO:0005874;GO:0005874;GO:0008017;GO:0008017;GO:0008017;GO:0008352;GO:0008352;GO:0051013;GO:0051013;GO:0051013;GO:0005515;GO:0005737;GO:0005856;GO:0005874;GO:0005874;GO:0008017;GO:0008017;GO:0008017;GO:0008352;GO:0008352;GO:0051013;GO:0051013;GO:0051013;GO:0005515;GO:0005737;GO:0005856;GO:0005874;GO:0005874;GO:0008017;GO:0008017;GO:0008017;GO:0008352;GO:0008352;GO:…	K18643	-	-	-	Katanin p80 WD40 repeat-containing subunit B1homolog [Source:UniProtKB/TrEMBL;Acc:F4I7E1]	837657	A0A1P8AW69
AT1G11170	1	3740664	3744675	+	2720	-	GO:0016757;GO:0016757;GO:0016757;GO:0016757;	-	-	NOG288780	-	At1g11170/T28P6_16[Source:UniProtKB/TrEMBL;Acc:Q8S9J5]	837658	A0A1P8AR12
AT1G11180	1	3745774	3748557	+	1220	-	GO:0000139;GO:0000139;GO:0005794;GO:0005794;GO:0005886;GO:0005886;GO:0015031;GO:0015031;GO:0015031;GO:0016020;GO:0016021;GO:0016021;GO:0016021;GO:0030658;GO:0030658;GO:0031410;GO:0032588;GO:0032588;GO:0055038;GO:0055038;GO:0005886;GO:0005886;GO:0015031;GO:0015031;GO:0016020;GO:0016021;GO:0016021;GO:0016021;GO:0030658;GO:0030658;GO:0031410;GO:0005886;GO:0005886;GO:0015031;GO:0015031;GO:0016020;GO:…	K19995	-	NOG285953	-	Secretory carrier membrane protein (SCAMP) familyprotein [Source:TAIR;Acc:AT1G11180]	837659	Q9SXA5
AT1G11190	1	3750066	3752780	-	1274	ENDO1	GO:0000014;GO:0000014;GO:0000014;GO:0000014;GO:0003676;GO:0003676;GO:0004518;GO:0004519;GO:0004519;GO:0004519;GO:0004519;GO:0004521;GO:0004521;GO:0006308;GO:0006308;GO:0008309;GO:0008309;GO:0010150;GO:0010150;GO:0016787;GO:0016788;GO:0016788;GO:0016891;GO:0016891;GO:0043765;GO:0043765;GO:0043765;GO:0046872;GO:0046872;GO:0080187;GO:0080187;GO:0090305;GO:0090502;GO:0090502;GO:0090502;	-	-	NOG244623	-	ENDO1 [Source:UniProtKB/TrEMBL;Acc:A0A178WKD4]"	837660	Q9SXA6;A0A178WKD4
AT1G11200	1	3753213	3755658	+	1322	-	GO:0005215;GO:0006810;GO:0016020;GO:0016021;GO:0016021;GO:0016021;	-	-	-	-	Protein of unknown function (DUF300)[Source:TAIR;Acc:AT1G11200]	837661	F4I7E7
AT1G11210	1	3755668	3756998	-	1222	-	GO:0006979;GO:0006979;GO:0016020;GO:0016021;GO:0016021;	-	-	-	-	At1g11210/T28P6_5[Source:UniProtKB/TrEMBL;Acc:Q9SXA7]	837662	Q9SXA7
[truncated: 26,527 more rows]
