# Supplementary material for: Endophytic Bacillus altitudinis Strain Uses Different Novelty Molecular Pathways to Enhance Plant Growth
Source: Front Microbiol. 2021 Jun 25;12:692313. doi: 10.3389/fmicb.2021.692313 (PMC8268155; doi:10.3389/fmicb.2021.692313)
Supplement: Supplementary Table 4 — Arabidopsis vs. B. altitudinis up and down regulated genes during the interaction. [file Table_4.XLSX]

## Sheet: Sheet1
Transcript_id	Position	Reference_transcript_id	Class_code	GO	KEGG	eggNOG	eggNOG_Category	Swissprot	NR
MSTRG.3.1	1[.]9298-9641	-	u	-	-	-	-	-	-
MSTRG.4.1	1[+]9933-11080	-	u	-	-	-	-	-	-
MSTRG.7.1	1[+]23110-31178	AT1G01040.1	j	GO:0003677;GO:0005524;GO:0009616;GO:0003725;GO:0005737;GO:0010267;GO:0010228;GO:0008026;GO:0000911;GO:0009880;GO:0005515;GO:2000034;GO:0010445;GO:0010098;GO:0004525;GO:0016075;GO:0048317;GO:0031053;GO:0009908;GO:0046872;GO:0035279;GO:0010599;GO:0090502;GO:0016442	K11592	virNOG02090	A	sp|Q9SP32|DCL1_ARATH Endoribonuclease Dicer homolog 1 OS=Arabidopsis thaliana GN=DCL1 PE=1 SV=2	gi|15223286|ref|NP_171612.1| endoribonuclease Dicer-like 1 [Arabidopsis thaliana] &gt;gi|34922211|sp|Q9SP32.2|DCL1_ARATH RecName: Full=Endoribonuclease Dicer homolog 1; AltName: Full=Dicer-like protein 1; Short=AtDCL1; AltName: Full=Protein ABNORMAL SUSPENSOR 1; AltName: Full=Protein CARPEL FACTORY; AltName: Full=Protein SHORT INTEGUMENTS 1; AltName: Full=Protein SUSPENSOR 1 &gt;gi|11559645|gb|AA…
MSTRG.7.3	1[+]23147-26960	AT1G01040.1	j	GO:0003677;GO:0005524;GO:0009616;GO:0003725;GO:0005737;GO:0010267;GO:0010228;GO:0008026;GO:0000911;GO:0009880;GO:0005515;GO:2000034;GO:0010445;GO:0010098;GO:0004525;GO:0016075;GO:0048317;GO:0031053;GO:0009908;GO:0046872;GO:0035279;GO:0010599;GO:0016442	K11592	virNOG02090	A	sp|Q9SP32|DCL1_ARATH Endoribonuclease Dicer homolog 1 OS=Arabidopsis thaliana GN=DCL1 PE=1 SV=2	gi|334182203|ref|NP_001184881.1| endoribonuclease Dicer-like 1 [Arabidopsis thaliana] &gt;gi|332189100|gb|AEE27221.1| endoribonuclease Dicer-like 1 [Arabidopsis thaliana]
MSTRG.7.4	1[+]23147-26960	AT1G01040.1	j	GO:0003677;GO:0005524;GO:0009616;GO:0003725;GO:0005737;GO:0010267;GO:0010228;GO:0008026;GO:0000911;GO:0009880;GO:0005515;GO:2000034;GO:0010445;GO:0010098;GO:0004525;GO:0016075;GO:0048317;GO:0031053;GO:0009908;GO:0046872;GO:0035279;GO:0010599;GO:0016442	K11592	virNOG02090	A	sp|Q9SP32|DCL1_ARATH Endoribonuclease Dicer homolog 1 OS=Arabidopsis thaliana GN=DCL1 PE=1 SV=2	gi|334182203|ref|NP_001184881.1| endoribonuclease Dicer-like 1 [Arabidopsis thaliana] &gt;gi|332189100|gb|AEE27221.1| endoribonuclease Dicer-like 1 [Arabidopsis thaliana]
MSTRG.7.6	1[+]27202-31178	AT1G01040.1	j	GO:0003677;GO:0005524;GO:0009616;GO:0003725;GO:0005737;GO:0010267;GO:0010228;GO:0008026;GO:0000911;GO:0009880;GO:0005515;GO:2000034;GO:0010445;GO:0010098;GO:0004525;GO:0016075;GO:0048317;GO:0031053;GO:0009908;GO:0046872;GO:0035279;GO:0010599;GO:0016442	K11592	virNOG02090	A	sp|Q9SP32|DCL1_ARATH Endoribonuclease Dicer homolog 1 OS=Arabidopsis thaliana GN=DCL1 PE=1 SV=2	gi|15223286|ref|NP_171612.1| endoribonuclease Dicer-like 1 [Arabidopsis thaliana] &gt;gi|34922211|sp|Q9SP32.2|DCL1_ARATH RecName: Full=Endoribonuclease Dicer homolog 1; AltName: Full=Dicer-like protein 1; Short=AtDCL1; AltName: Full=Protein ABNORMAL SUSPENSOR 1; AltName: Full=Protein CARPEL FACTORY; AltName: Full=Protein SHORT INTEGUMENTS 1; AltName: Full=Protein SUSPENSOR 1 &gt;gi|11559645|gb|AA…
MSTRG.9.2	1[-]31181-37985	AT1G01060.6	j	GO:0005634;GO:0042754;GO:0009733;GO:0009409;GO:0043433;GO:0009739;GO:0009753;GO:0009723;GO:0044212;GO:0009737;GO:0009751;GO:0046686;GO:0048574;GO:0009651;GO:0003700	K12133	virNOG03487	K	sp|Q6R0H1|LHY_ARATH Protein LHY OS=Arabidopsis thaliana GN=LHY PE=1 SV=2	gi|15223290|ref|NP_171614.1| protein LHY [Arabidopsis thaliana] &gt;gi|30677876|ref|NP_849568.1| protein LHY [Arabidopsis thaliana] &gt;gi|79316217|ref|NP_001030924.1| protein LHY [Arabidopsis thaliana] &gt;gi|269969425|sp|Q6R0H1.2|LHY_ARATH RecName: Full=Protein LHY; AltName: Full=MYB-related transcription factor LHY; AltName: Full=Protein LATE ELONGATED HYPOCOTYL &gt;gi|222422936|dbj|BAH19454.1…
MSTRG.9.10	1[-]33759-37985	AT1G01060.6	j	GO:0005634;GO:0042754;GO:0009733;GO:0009409;GO:0043433;GO:0009739;GO:0009753;GO:0009723;GO:0044212;GO:0009737;GO:0009751;GO:0046686;GO:0048574;GO:0009651;GO:0003700	K12133	virNOG03487	K	sp|Q6R0H1|LHY_ARATH Protein LHY OS=Arabidopsis thaliana GN=LHY PE=1 SV=2	gi|145323696|ref|NP_001077437.1| protein LHY [Arabidopsis thaliana] &gt;gi|332189105|gb|AEE27226.1| myb-related putative transcription factor [Arabidopsis thaliana] &gt;gi|1032299672|gb|OAP13997.1| LHY1 [Arabidopsis thaliana]
MSTRG.9.11	1[-]33759-37985	AT1G01060.6	j	GO:0005634;GO:0042754;GO:0009733;GO:0009409;GO:0043433;GO:0009739;GO:0009753;GO:0009723;GO:0044212;GO:0009737;GO:0009751;GO:0046686;GO:0048574;GO:0009651;GO:0003700	K12133	virNOG03487	K	sp|Q6R0H1|LHY_ARATH Protein LHY OS=Arabidopsis thaliana GN=LHY PE=1 SV=2	gi|145323696|ref|NP_001077437.1| protein LHY [Arabidopsis thaliana] &gt;gi|332189105|gb|AEE27226.1| myb-related putative transcription factor [Arabidopsis thaliana] &gt;gi|1032299672|gb|OAP13997.1| LHY1 [Arabidopsis thaliana]
MSTRG.9.12	1[-]33777-37862	AT1G01060.6	j	GO:0005634;GO:0042754;GO:0009733;GO:0009409;GO:0043433;GO:0009739;GO:0009753;GO:0009723;GO:0044212;GO:0009737;GO:0009751;GO:0046686;GO:0048574;GO:0009651;GO:0003700	K12133	virNOG03487	K	sp|Q6R0H1|LHY_ARATH Protein LHY OS=Arabidopsis thaliana GN=LHY PE=1 SV=2	gi|145323696|ref|NP_001077437.1| protein LHY [Arabidopsis thaliana] &gt;gi|332189105|gb|AEE27226.1| myb-related putative transcription factor [Arabidopsis thaliana] &gt;gi|1032299672|gb|OAP13997.1| LHY1 [Arabidopsis thaliana]
MSTRG.13.2	1[-]47518-49273	AT1G01090.1	j	GO:0006096;GO:0055114;GO:0005829;GO:0004739;GO:0005739;GO:0009941;GO:0006086;GO:0009570	K00161	virNOG00924	C	sp|O24457|ODPA3_ARATH Pyruvate dehydrogenase E1 component subunit alpha-3, chloroplastic OS=Arabidopsis thaliana GN=PDH-E1 ALPHA PE=2 SV=1	gi|15223294|ref|NP_171617.1| pyruvate dehydrogenase E1 alpha subunit [Arabidopsis thaliana] &gt;gi|75219356|sp|O24457.1|ODPA3_ARATH RecName: Full=Pyruvate dehydrogenase E1 component subunit alpha-3, chloroplastic; Flags: Precursor &gt;gi|2454182|gb|AAB86803.1| pyruvate dehydrogenase E1 alpha subunit [Arabidopsis thaliana] &gt;gi|15450707|gb|AAK96625.1| At1g01090/T25K16_8 [Arabidopsis thaliana] &g…
MSTRG.14.2	1[-]50024-51187	AT1G01100.3	j	GO:0005634;GO:0006414;GO:0003735;GO:0005886;GO:0022626	K02942	COG2058;NOG99649	J	sp|Q8LCW9|RLA11_ARATH 60S acidic ribosomal protein P1-1 OS=Arabidopsis thaliana GN=RPP1A PE=3 SV=2	gi|21592477|gb|AAM64427.1| acidic ribosomal protein, putative [Arabidopsis thaliana]
MSTRG.18.1	1[-]64145-67575	AT1G01140.1	j	GO:0005524;GO:0055075;GO:0035556;GO:0005737;GO:0005515;GO:0009651;GO:0005886;GO:0009611;GO:0005634;GO:0009409;GO:0043266;GO:0010555;GO:0018107;GO:0004674;GO:0018105;GO:0051365	-	KOG0583;virNOG04205	T	sp|Q9MAM1|CIPK9_ARATH CBL-interacting serine/threonine-protein kinase 9 OS=Arabidopsis thaliana GN=CIPK9 PE=1 SV=2	gi|30677901|ref|NP_849571.1| CBL-interacting serine/threonine-protein kinase 9 [Arabidopsis thaliana] &gt;gi|13448037|gb|AAK26845.1|AF339147_1 SOS2-like protein kinase PKS6 [Arabidopsis thaliana] &gt;gi|332189124|gb|AEE27245.1| CBL-interacting serine/threonine-protein kinase 9 [Arabidopsis thaliana]
MSTRG.26.9	1[+]91743-95566	AT1G01220.4	j	GO:0047341;GO:0016310;GO:0005524;GO:0050201;GO:0005737;GO:0046872;GO:0042352;GO:0005975;GO:0004335	K05305	virNOG01023	G	sp|Q9LNJ9|FKGP_ARATH Bifunctional fucokinase/fucose pyrophosphorylase OS=Arabidopsis thaliana GN=FKGP PE=1 SV=2	gi|9665149|gb|AAF97333.1|AC023628_14 Hypothetical protein [Arabidopsis thaliana]
MSTRG.36.4	1[-]121211-130568	AT1G01320.3	j	GO:0005634;GO:0005829	K03255	virNOG05664	R	sp|F4JKH6|TSS_ARATH Protein TSS OS=Arabidopsis thaliana GN=TSS PE=1 SV=1	gi|1032298311|gb|OAP12636.1| hypothetical protein AXX17_AT1G00370 [Arabidopsis thaliana]
MSTRG.36.5	1[-]121211-130568	AT1G01320.3	j	GO:0005634;GO:0005829	K03255	virNOG05664	R	sp|F4JKH6|TSS_ARATH Protein TSS OS=Arabidopsis thaliana GN=TSS PE=1 SV=1	gi|1032298311|gb|OAP12636.1| hypothetical protein AXX17_AT1G00370 [Arabidopsis thaliana]
MSTRG.36.6	1[-]121211-130568	AT1G01320.3	j	GO:0005634;GO:0005829	K03255	virNOG05664	R	sp|F4JKH6|TSS_ARATH Protein TSS OS=Arabidopsis thaliana GN=TSS PE=1 SV=1	gi|1032298311|gb|OAP12636.1| hypothetical protein AXX17_AT1G00370 [Arabidopsis thaliana]
MSTRG.37.2	1[-]132328-135894	AT1G01340.2	j	GO:0030552;GO:0005249;GO:0005887;GO:0034220;GO:0005516;GO:0042391;GO:0030553	K05391	virNOG15164;KOG0498	P	sp|Q9LNJ0|CNG10_ARATH Probable cyclic nucleotide-gated ion channel 10 OS=Arabidopsis thaliana GN=CNGC10 PE=2 SV=2	gi|18378827|ref|NP_563625.1| cyclic nucleotide gated channel 10 [Arabidopsis thaliana] &gt;gi|9665147|gb|AAF97331.1|AC023628_12 Putative cyclic nucleotide-regulated ion channel protein [Arabidopsis thaliana] &gt;gi|33090209|gb|AAF76224.3|AF272002_1 CaM-regulated potassium ion channel [Arabidopsis thaliana] &gt;gi|332189152|gb|AEE27273.1| cyclic nucleotide gated channel 10 [Arabidopsis thaliana]
MSTRG.39.1	1[+]138413-139557	AT1G01355.1	j	GO:0005634;GO:0010468;GO:0046872;GO:0005777;GO:0004519	-	KOG0674;virNOG36897	OR	-	gi|186478013|ref|NP_001117206.1| putative endonuclease or glycosyl hydrolase [Arabidopsis thaliana] &gt;gi|332189155|gb|AEE27276.1| putative endonuclease or glycosyl hydrolase [Arabidopsis thaliana]
MSTRG.47.2	1[-]160277-162682	AT1G01440.1	j	GO:0005634	-	virNOG33332;virNOG27450	S	-	gi|15223406|ref|NP_171651.1| uncharacterized protein [Arabidopsis thaliana] &gt;gi|37202012|gb|AAQ89621.1| At1g01440 [Arabidopsis thaliana] &gt;gi|332189165|gb|AEE27286.1| uncharacterized protein AT1G01440 [Arabidopsis thaliana] &gt;gi|1032299267|gb|OAP13592.1| hypothetical protein AXX17_AT1G00490 [Arabidopsis thaliana]
MSTRG.48.4	1[+]163321-166261	AT1G01448.2	j	GO:0005524;GO:0004672;GO:0016021;GO:0006468	-	virNOG05074;COG0515	T	sp|P25848|PHY1_CERPU Light-sensor Protein kinase OS=Ceratodon purpureus GN=PHY1 PE=3 SV=3	gi|8920583|gb|AAF81305.1|AC061957_1 Contains similarity to a photoreceptor from Ceratodon purpureus gb|Y10901 and contains an eukaryotic protein kinase PF|00069 domain. ESTs gb|N96753, gb|AI993724 come from this gene [Arabidopsis thaliana]
MSTRG.48.5	1[+]163321-166261	AT1G01448.2	j	GO:0016020	-	virNOG05074;COG0515	T	sp|P25848|PHY1_CERPU Light-sensor Protein kinase OS=Ceratodon purpureus GN=PHY1 PE=3 SV=3	gi|8920583|gb|AAF81305.1|AC061957_1 Contains similarity to a photoreceptor from Ceratodon purpureus gb|Y10901 and contains an eukaryotic protein kinase PF|00069 domain. ESTs gb|N96753, gb|AI993724 come from this gene [Arabidopsis thaliana]
MSTRG.52.1	1[+]172372-172928	AT1G01470.1	x	GO:0050832;GO:0009611;GO:0009644;GO:0005829;GO:0009793;GO:0009269	-	virNOG19384	S	sp|O03983|LEA14_ARATH Probable desiccation-related protein LEA14 OS=Arabidopsis thaliana GN=LEA14 PE=1 SV=1	gi|15223413|ref|NP_171654.1| putative desiccation-related protein LEA14 [Arabidopsis thaliana] &gt;gi|62286902|sp|O03983.1|LEA14_ARATH RecName: Full=Probable desiccation-related protein LEA14 &gt;gi|56554616|pdb|1XO8|A Chain A, Solution Structure Of At1g01470 From Arabidopsis Thaliana &gt;gi|8920585|gb|AAF81307.1|AC061957_3 Contains similarity to a late embryogenesis abundant protein LEA14-A from…
MSTRG.54.5	1[-]180321-182337	AT1G01490.4	j	GO:0005634;GO:0046872;GO:0030001	-	KOG1603;virNOG22573;virNOG22933	P	sp|O03982|HIP39_ARATH Heavy metal-associated isoprenylated plant protein 39 OS=Arabidopsis thaliana GN=HIPP39 PE=2 SV=1	gi|8920587|gb|AAF81309.1|AC061957_5 Contains a weak similarity to a farnesylated protein GMFP5 mRNA from Glycine max gb|U64916. ESTs gb|AI993148, gb|T44360 come from this gene [Arabidopsis thaliana]
MSTRG.58.2	1[+]195765-198602	AT1G01540.2	j	GO:0004674;GO:0005524;GO:0016021;GO:0005886;GO:0046777	-	virNOG10166;COG0515	T	sp|Q3EDL4|Y1154_ARATH Probable serine/threonine-protein kinase At1g01540 OS=Arabidopsis thaliana GN=At1g01540 PE=1 SV=2	gi|15223428|ref|NP_171661.1| putative serine/threonine-protein kinase [Arabidopsis thaliana] &gt;gi|158564340|sp|Q3EDL4.2|Y1154_ARATH RecName: Full=Probable serine/threonine-protein kinase At1g01540 &gt;gi|12083266|gb|AAG48792.1|AF332429_1 putative protein serine/threonine kinase [Arabidopsis thaliana] &gt;gi|2505874|emb|CAA73303.1| putative kinase [Arabidopsis thaliana] &gt;gi|332189181|gb|AEE27…
MSTRG.60.5	1[+]202357-204445	AT1G01560.2	j	GO:0000165;GO:0005634;GO:0005515;GO:0005524;GO:0005829;GO:0004707;GO:0009737	K04464	KOG0660;virNOG00799	T	sp|Q9LMM5|MPK11_ARATH Mitogen-activated protein kinase 11 OS=Arabidopsis thaliana GN=MPK11 PE=1 SV=1	gi|186478029|ref|NP_001117210.1| mitogen-activated protein kinase 11 [Arabidopsis thaliana] &gt;gi|75335204|sp|Q9LMM5.1|MPK11_ARATH RecName: Full=Mitogen-activated protein kinase 11; Short=AtMPK11; Short=MAP kinase 11 &gt;gi|8920592|gb|AAF81314.1|AC061957_10 Contains similarity to MAP kinase from Medicago sativa gb|AJ224336 and contains an eukaryotic protein kinase PF|00069 domain [Arabidopsis th…
MSTRG.62.3	1[+]209289-213026	AT1G01580.2	j	GO:0015688;GO:0005634;GO:0055114;GO:0006811;GO:0046872;GO:0055072;GO:0000293;GO:0016021;GO:0009617;GO:0005886	-	virNOG01268	QP	sp|P92949|FRO2_ARATH Ferric reduction oxidase 2 OS=Arabidopsis thaliana GN=FRO2 PE=1 SV=2	gi|15223434|ref|NP_171664.1| ferric reduction oxidase 2 [Arabidopsis thaliana] &gt;gi|75101005|sp|P92949.2|FRO2_ARATH RecName: Full=Ferric reduction oxidase 2; Short=AtFRO2; AltName: Full=Ferric-chelate reductase 2; AltName: Full=Protein FERRIC CHELATE REDUCTASE DEFECTIVE 1 &gt;gi|4049399|emb|CAA70770.1| FRO2 [Arabidopsis thaliana] &gt;gi|31580811|gb|AAP51420.1| ferric-chelate reductase [Arabidop…
MSTRG.69.5	1[-]233016-237810	AT1G01650.1	j	GO:0010008;GO:0005765;GO:0030660;GO:0042500;GO:0006465;GO:0071556;GO:0071458;GO:0033619;GO:0005886	-	NOG19490;virNOG01555	RU	sp|Q0WMJ8|SIPL4_ARATH Signal peptide peptidase-like 4 OS=Arabidopsis thaliana GN=SPPL4 PE=2 SV=1	gi|79316275|ref|NP_001030930.1| signal peptide peptidase-like 4 [Arabidopsis thaliana] &gt;gi|332189197|gb|AEE27318.1| signal peptide peptidase-like 4 [Arabidopsis thaliana]
MSTRG.69.6	1[-]233027-237739	AT1G01650.1	j	GO:0010008;GO:0005765;GO:0030660;GO:0042500;GO:0006465;GO:0071556;GO:0071458;GO:0033619;GO:0005886	-	NOG19490;virNOG01555	RU	sp|Q0WMJ8|SIPL4_ARATH Signal peptide peptidase-like 4 OS=Arabidopsis thaliana GN=SPPL4 PE=2 SV=1	gi|8671842|gb|AAF78405.1|AC009273_11 ESTs gb|AA586244 and gb|T21200 come from this gene [Arabidopsis thaliana]
MSTRG.69.7	1[-]233027-237739	AT1G01650.1	j	GO:0010008;GO:0005765;GO:0030660;GO:0042500;GO:0006465;GO:0071556;GO:0071458;GO:0033619;GO:0005886	-	NOG19490;virNOG01555	RU	sp|Q0WMJ8|SIPL4_ARATH Signal peptide peptidase-like 4 OS=Arabidopsis thaliana GN=SPPL4 PE=2 SV=1	gi|79333554|ref|NP_171671.2| signal peptide peptidase-like 4 [Arabidopsis thaliana] &gt;gi|403377882|sp|Q0WMJ8.1|SIPL4_ARATH RecName: Full=Signal peptide peptidase-like 4; Short=AtSPPL4; Flags: Precursor &gt;gi|110739487|dbj|BAF01653.1| hypothetical protein [Arabidopsis thaliana] &gt;gi|332189196|gb|AEE27317.1| signal peptide peptidase-like 4 [Arabidopsis thaliana] &gt;gi|1032304500|gb|OAP18825.1…
MSTRG.73.1	1[+]258949-267822	AT1G01710.1	j	GO:0047617;GO:0030551;GO:0005777;GO:0006637	K01068	virNOG01200	I	sp|P58137|ACOT8_MOUSE Acyl-coenzyme A thioesterase 8 OS=Mus musculus GN=Acot8 PE=1 SV=1	gi|30678177|ref|NP_563632.2| acyl-CoA thioesterase family protein [Arabidopsis thaliana] &gt;gi|332189204|gb|AEE27325.1| acyl-CoA thioesterase family protein [Arabidopsis thaliana] &gt;gi|1032299296|gb|OAP13621.1| hypothetical protein AXX17_AT1G00800 [Arabidopsis thaliana]
MSTRG.79.2	1[+]270987-272228	AT1G01730.1	j	GO:0005634	-	virNOG23840	S	-	gi|17529260|gb|AAL38857.1| unknown protein [Arabidopsis thaliana]
MSTRG.80.1	1[-]272052-278683	AT1G01740.3	j	GO:0006396;GO:0005634;GO:0003723;GO:0005524;GO:0004000;GO:0006468;GO:0009742;GO:0007166;GO:0004675;GO:0005886	K15440	virNOG07386;virNOG08912	AT	sp|B9FDE0|BSK3_ORYSJ Probable serine/threonine-protein kinase BSK3 OS=Oryza sativa subsp. japonica GN=BSK3 PE=1 SV=1	gi|1032299579|gb|OAP13904.1| TAD1 [Arabidopsis thaliana]
MSTRG.80.7	1[-]272656-274732	AT1G01740.3	j	GO:0005524;GO:0006468;GO:0004675;GO:0009742;GO:0007166;GO:0005886	K14500	virNOG07386	T	sp|B9FDE0|BSK3_ORYSJ Probable serine/threonine-protein kinase BSK3 OS=Oryza sativa subsp. japonica GN=BSK3 PE=1 SV=1	gi|15223469|ref|NP_171679.1| brassinosteroid-signaling kinase 4 [Arabidopsis thaliana] &gt;gi|334182219|ref|NP_001184886.1| brassinosteroid-signaling kinase 4 [Arabidopsis thaliana] &gt;gi|332189208|gb|AEE27329.1| tetratricopeptide repeat domain-containing protein kinase [Arabidopsis thaliana] &gt;gi|332189209|gb|AEE27330.1| tetratricopeptide repeat domain-containing protein kinase [Arabidopsis t…
MSTRG.84.3	1[+]284477-291116	AT1G01790.1	j	GO:0006813;GO:0015386;GO:1902600;GO:0016021;GO:0031969	-	virNOG01282	P	sp|Q9ZTZ7|KEA1_ARATH K(+) efflux antiporter 1, chloroplastic OS=Arabidopsis thaliana GN=KEA1 PE=1 SV=2	gi|186478038|ref|NP_171684.2| K efflux antiporter KEA1 [Arabidopsis thaliana] &gt;gi|298351839|sp|Q9ZTZ7.2|KEA1_ARATH RecName: Full=K(+) efflux antiporter 1, chloroplastic; Short=AtKEA1; Flags: Precursor &gt;gi|332189214|gb|AEE27335.1| K efflux antiporter KEA1 [Arabidopsis thaliana]
MSTRG.85.3	1[+]293365-294953	AT1G01800.1	j	GO:0009505;GO:0005737;GO:0016491	-	virNOG01206	Q	sp|Q9M2E2|SDR1_ARATH (+)-neomenthol dehydrogenase OS=Arabidopsis thaliana GN=SDR1 PE=1 SV=1	gi|145323706|ref|NP_001077442.1| Rossmann-fold NAD(P)-binding domain-containing protein [Arabidopsis thaliana] &gt;gi|332189216|gb|AEE27337.1| Rossmann-fold NAD(P)-binding domain-containing protein [Arabidopsis thaliana]
MSTRG.87.1	1[-]295931-302406	AT1G01820.1	j	-	-	virNOG00520;virNOG03104	SU	sp|Q9LQ73|PX11C_ARATH Peroxisomal membrane protein 11C OS=Arabidopsis thaliana GN=PEX11C PE=1 SV=1	gi|18378889|ref|NP_563637.1| armadillo/beta-catenin-like repeat-containing protein [Arabidopsis thaliana] &gt;gi|145323708|ref|NP_001077443.1| armadillo/beta-catenin-like repeat-containing protein [Arabidopsis thaliana] &gt;gi|145323710|ref|NP_001077444.1| armadillo/beta-catenin-like repeat-containing protein [Arabidopsis thaliana] &gt;gi|16604589|gb|AAL24151.1| unknown protein [Arabidopsis thali…
MSTRG.87.3	1[-]296121-298112	AT1G01820.1	j	GO:0005779;GO:0009506;GO:0042802;GO:0044375;GO:0016559	-	virNOG00520	U	sp|Q9LQ73|PX11C_ARATH Peroxisomal membrane protein 11C OS=Arabidopsis thaliana GN=PEX11C PE=1 SV=1	gi|18378887|ref|NP_563636.1| peroxin 11C [Arabidopsis thaliana] &gt;gi|75180079|sp|Q9LQ73.1|PX11C_ARATH RecName: Full=Peroxisomal membrane protein 11C; AltName: Full=Peroxin-11C; Short=AtPEX11c &gt;gi|8671852|gb|AAF78415.1|AC009273_21 Contains similarity to an unknown protein F4I18.28 gi|7486466 from Arabidopsis thaliana BAC F4I18 gb|AC004665. ESTs gb|F14309, gb|AI998750, gb|995247, gb|T14224 and…
MSTRG.93.5	1[-]307914-309035	AT1G01880.3	j	GO:0005634;GO:0006281;GO:0009555;GO:0003690;GO:0008821;GO:0004527;GO:0046872;GO:0003697;GO:0048256;GO:0090305	K15338	virNOG04811	L	sp|Q9LPD2|GENL1_ARATH Flap endonuclease GEN-like 1 OS=Arabidopsis thaliana GN=GEN1 PE=3 SV=3	gi|334182222|ref|NP_171691.2| 5&apos;-3&apos; exonuclease family protein [Arabidopsis thaliana] &gt;gi|357529503|sp|Q9LPD2.3|GENL1_ARATH RecName: Full=Flap endonuclease GEN-like 1 &gt;gi|332189224|gb|AEE27345.1| 5&apos;-3&apos; exonuclease family protein [Arabidopsis thaliana] &gt;gi|1032302191|gb|OAP16516.1| hypothetical protein AXX17_AT1G00990 [Arabidopsis thaliana]
MSTRG.100.2	1[-]319891-322872	AT1G01930.1	j	GO:0046872;GO:0005737	-	virNOG10412	R	sp|Q58CQ5|ANKZ1_BOVIN Ankyrin repeat and zinc finger domain-containing protein 1 OS=Bos taurus GN=ANKZF1 PE=2 SV=2	gi|18378900|ref|NP_563641.1| zinc finger protein-like protein [Arabidopsis thaliana] &gt;gi|8570444|gb|AAF76471.1|AC020622_5 Contains similarity to an unnamed protein from Homo sapiens gb|AK001277 and contains an Ank repeat PF|00023 domain [Arabidopsis thaliana] &gt;gi|26452448|dbj|BAC43309.1| unknown protein [Arabidopsis thaliana] &gt;gi|29824279|gb|AAP04100.1| unknown protein [Arabidopsis thali…
MSTRG.102.3	1[+]325363-330470	AT1G01950.3	j	GO:0005524;GO:0005874;GO:0031625;GO:0005829;GO:0016021;GO:0005886;GO:0030705;GO:0008574;GO:0005871;GO:0032886;GO:0007018;GO:0009506;GO:0007178;GO:0048364;GO:0008017;GO:0046777;GO:0030246;GO:0006952;GO:0048544;GO:0034613;GO:0004675	-	virNOG11532	Z	sp|Q9LPC6|KINUB_ARATH Kinesin-like protein KIN-UB OS=Arabidopsis thaliana GN=KINUB PE=1 SV=2	gi|30678214|ref|NP_171697.3| armadillo repeat-containing kinesin-like protein 2 [Arabidopsis thaliana] &gt;gi|193806751|sp|Q9LPC6.2|ARK2_ARATH RecName: Full=Armadillo repeat-containing kinesin-like protein 2 &gt;gi|162958325|dbj|BAF95586.1| armadillo repeat kinesin2 [Arabidopsis thaliana] &gt;gi|332189236|gb|AEE27357.1| armadillo repeat-containing kinesin-like protein 2 [Arabidopsis thaliana] &gt…
MSTRG.102.7	1[+]325395-328121	AT1G01950.3	j	GO:0007018;GO:0009506;GO:0031625;GO:0007178;GO:0048364;GO:0046777;GO:0006952;GO:0005829;GO:0034613;GO:0004675;GO:0005886;GO:0030705;GO:0008574;GO:0005871	-	virNOG11532	Z	sp|Q9LPC6|KINUB_ARATH Kinesin-like protein KIN-UB OS=Arabidopsis thaliana GN=KINUB PE=1 SV=2	gi|238478317|ref|NP_001154300.1| armadillo repeat-containing kinesin-like protein 2 [Arabidopsis thaliana] &gt;gi|332189237|gb|AEE27358.1| armadillo repeat-containing kinesin-like protein 2 [Arabidopsis thaliana]
MSTRG.102.6	1[+]325395-328264	AT1G01950.3	j	GO:0044763;GO:0005829;GO:0004672;GO:0031625;GO:0034613;GO:0048364;GO:0046777	-	virNOG11532	Z	sp|Q9LPC6|KINUB_ARATH Kinesin-like protein KIN-UB OS=Arabidopsis thaliana GN=KINUB PE=1 SV=2	gi|238478317|ref|NP_001154300.1| armadillo repeat-containing kinesin-like protein 2 [Arabidopsis thaliana] &gt;gi|332189237|gb|AEE27358.1| armadillo repeat-containing kinesin-like protein 2 [Arabidopsis thaliana]
MSTRG.103.2	1[-]332488-337774	AT1G01960.1	j	GO:0005634;GO:0043547;GO:0005086;GO:0016192;GO:0032588;GO:0005829;GO:0009561;GO:0032012;GO:0015031	K18442	virNOG01325	U	sp|Q9LPC5|BIG3_ARATH Brefeldin A-inhibited guanine nucleotide-exchange protein 3 OS=Arabidopsis thaliana GN=BIG3 PE=1 SV=1	gi|15217579|ref|NP_171698.1| brefeldin A-inhibited guanine nucleotide-exchange protein 3 [Arabidopsis thaliana] &gt;gi|75264111|sp|Q9LPC5.1|BIG3_ARATH RecName: Full=Brefeldin A-inhibited guanine nucleotide-exchange protein 3; Short=BIG3; AltName: Full=ARF guanine-nucleotide exchange factor BIG3; AltName: Full=Protein EMBRYO SAC DEVELOPMENT ARREST 10 &gt;gi|8570447|gb|AAF76474.1|AC020622_8 Contain…
MSTRG.108.5	1[+]347929-352536	AT1G02010.1	j	GO:0005634;GO:0009306;GO:0008565;GO:0006904	K15292	virNOG17171	U	sp|Q9C5P7|SEC1A_ARATH Protein transport Sec1a OS=Arabidopsis thaliana GN=SEC1A PE=2 SV=3	gi|145334974|ref|NP_563643.4| protein transporter sec1a [Arabidopsis thaliana] &gt;gi|229470545|sp|Q9C5P7.3|SEC1A_ARATH RecName: Full=Protein transport Sec1a; Short=AtSec1a &gt;gi|332189244|gb|AEE27365.1| protein transport sec1a [Arabidopsis thaliana] &gt;gi|1032303273|gb|OAP17598.1| SEC1A [Arabidopsis thaliana]
MSTRG.109.5	1[-]352696-354820	AT1G02020.3	j	GO:0005634;GO:0046872;GO:0005739;GO:0055114;GO:0016657;GO:0009507	-	virNOG16426;virNOG00549	SK	-	gi|22329282|ref|NP_171704.2| nitroreductase family protein [Arabidopsis thaliana] &gt;gi|2317902|gb|AAC24366.1| hypothetical protein [Arabidopsis thaliana] &gt;gi|17979093|gb|AAL49814.1| unknown protein [Arabidopsis thaliana] &gt;gi|21689753|gb|AAM67520.1| unknown protein [Arabidopsis thaliana] &gt;gi|332189246|gb|AEE27367.1| nitroreductase family protein [Arabidopsis thaliana] &gt;gi|1032304300|…
MSTRG.109.4	1[-]352696-354958	AT1G02020.3	j	GO:0005634;GO:0046872;GO:0005739;GO:0055114;GO:0016657;GO:0009507	-	virNOG16426;virNOG00549	SK	-	gi|22329282|ref|NP_171704.2| nitroreductase family protein [Arabidopsis thaliana] &gt;gi|2317902|gb|AAC24366.1| hypothetical protein [Arabidopsis thaliana] &gt;gi|17979093|gb|AAL49814.1| unknown protein [Arabidopsis thaliana] &gt;gi|21689753|gb|AAM67520.1| unknown protein [Arabidopsis thaliana] &gt;gi|332189246|gb|AEE27367.1| nitroreductase family protein [Arabidopsis thaliana] &gt;gi|1032304300|…
MSTRG.112.4	1[+]373502-386845	AT1G02080.1	j	GO:0016020;GO:0005829	K12604	virNOG03683	K	sp|A5YKK6|CNOT1_HUMAN CCR4-NOT transcription complex subunit 1 OS=Homo sapiens GN=CNOT1 PE=1 SV=2	gi|334182228|ref|NP_171710.4| CCR4-NOT transcription complex subunit 1 domain protein [Arabidopsis thaliana] &gt;gi|332189256|gb|AEE27377.1| CCR4-NOT transcription complex subunit 1 domain protein [Arabidopsis thaliana]
MSTRG.119.1	1[+]408622-413598	AT1G02170.1	j	GO:0003729;GO:0005739;GO:0009507	-	virNOG13552	R	sp|Q8LPS6|PPR3_ARATH Pentatricopeptide repeat-containing protein At1g02150 OS=Arabidopsis thaliana GN=At1g02150 PE=2 SV=2	gi|22329290|ref|NP_171717.2| pentatricopeptide repeat-containing protein [Arabidopsis thaliana] &gt;gi|193806400|sp|Q8LPS6.2|PPR3_ARATH RecName: Full=Pentatricopeptide repeat-containing protein At1g02150 &gt;gi|2317908|gb|AAC24372.1| Unknown protein [Arabidopsis thaliana] &gt;gi|332189272|gb|AEE27393.1| pentatricopeptide repeat-containing protein [Arabidopsis thaliana] &gt;gi|1032303075|gb|OAP174…
MSTRG.119.3	1[+]410737-413598	AT1G02170.1	j	GO:0004198;GO:0006508;GO:0005515;GO:0006952;GO:0043068	-	virNOG10982	OD	sp|Q7XJE6|MCA1_ARATH Metacaspase-1 OS=Arabidopsis thaliana GN=AMC1 PE=1 SV=1	gi|30678252|ref|NP_171719.2| metacaspase 1 [Arabidopsis thaliana] &gt;gi|75232683|sp|Q7XJE6.1|MCA1_ARATH RecName: Full=Metacaspase-1; Short=AtMC1; AltName: Full=Metacaspase 1b; Short=AtMCP1b; AltName: Full=Protein LSD ONE LIKE 3 &gt;gi|32482812|gb|AAP84706.1| metacaspase 1 [Arabidopsis thaliana] &gt;gi|37788545|gb|AAP44514.1| metacaspase 1 [Arabidopsis thaliana] &gt;gi|332189275|gb|AEE27396.1| me…
MSTRG.119.7	1[+]411800-413654	AT1G02170.1	j	GO:0004198;GO:0006508;GO:0005515;GO:0006952;GO:0043068	-	virNOG10982	OD	sp|Q7XJE6|MCA1_ARATH Metacaspase-1 OS=Arabidopsis thaliana GN=AMC1 PE=1 SV=1	gi|30678252|ref|NP_171719.2| metacaspase 1 [Arabidopsis thaliana] &gt;gi|75232683|sp|Q7XJE6.1|MCA1_ARATH RecName: Full=Metacaspase-1; Short=AtMC1; AltName: Full=Metacaspase 1b; Short=AtMCP1b; AltName: Full=Protein LSD ONE LIKE 3 &gt;gi|32482812|gb|AAP84706.1| metacaspase 1 [Arabidopsis thaliana] &gt;gi|37788545|gb|AAP44514.1| metacaspase 1 [Arabidopsis thaliana] &gt;gi|332189275|gb|AEE27396.1| me…
MSTRG.125.2	1[-]448460-452742	AT1G02280.1	j	GO:0031011	-	virNOG02283;virNOG13177	SU	sp|O23680|TOC33_ARATH Translocase of chloroplast 33, chloroplastic OS=Arabidopsis thaliana GN=TOC33 PE=1 SV=1	gi|15217706|ref|NP_171731.1| uncharacterized protein [Arabidopsis thaliana] &gt;gi|48958489|gb|AAT47797.1| At1g02290 [Arabidopsis thaliana] &gt;gi|51536560|gb|AAU05518.1| At1g02290 [Arabidopsis thaliana] &gt;gi|62320081|dbj|BAD94249.1| hypothetical protein [Arabidopsis thaliana] &gt;gi|332189290|gb|AEE27411.1| uncharacterized protein AT1G02290 [Arabidopsis thaliana] &gt;gi|1032300377|gb|OAP14702.…
MSTRG.126.2	1[+]453130-454987	AT1G02300.1	j	GO:0005615;GO:0051603;GO:0004197;GO:0005764;GO:0050790	K01363	NOG10223;virNOG07908	O	sp|F4HVZ1|CATB1_ARATH Cathepsin B-like protease 1 OS=Arabidopsis thaliana GN=CATHB1 PE=2 SV=1	gi|18378945|ref|NP_563647.1| putative cathepsin B-like cysteine protease [Arabidopsis thaliana] &gt;gi|332189291|gb|AEE27412.1| putative cathepsin B-like cysteine protease [Arabidopsis thaliana]
MSTRG.126.3	1[+]453198-455575	AT1G02300.1	j	GO:0005615;GO:0051603;GO:0005829;GO:0004197;GO:0005764;GO:0050790	K01363	NOG10223;virNOG07908	O	sp|F4HVZ1|CATB1_ARATH Cathepsin B-like protease 1 OS=Arabidopsis thaliana GN=CATHB1 PE=2 SV=1	gi|18378945|ref|NP_563647.1| putative cathepsin B-like cysteine protease [Arabidopsis thaliana] &gt;gi|332189291|gb|AEE27412.1| putative cathepsin B-like cysteine protease [Arabidopsis thaliana]
MSTRG.127.2	1[+]455729-458111	AT1G02305.1	j	GO:0005615;GO:0051603;GO:0005829;GO:0004197;GO:0005764;GO:0050790	K01363	NOG10223;virNOG07908	O	sp|Q93VC9|CATB2_ARATH Cathepsin B-like protease 2 OS=Arabidopsis thaliana GN=CATHB2 PE=2 SV=1	gi|18378947|ref|NP_563648.1| putative cathepsin B-like cysteine protease [Arabidopsis thaliana] &gt;gi|16226808|gb|AAL16267.1|AF428337_1 At1g02300/T6A9_10 [Arabidopsis thaliana] &gt;gi|14532526|gb|AAK63991.1| At1g02300/T6A9_10 [Arabidopsis thaliana] &gt;gi|25090140|gb|AAN72238.1| At1g02300/T6A9_10 [Arabidopsis thaliana] &gt;gi|332189292|gb|AEE27413.1| putative cathepsin B-like cysteine protease […
MSTRG.139.1	1[+]486792-489581	AT1G02400.1	j	GO:0052634;GO:0045487;GO:0055114;GO:0005737;GO:0009686;GO:0046872;GO:0052635;GO:0009639	K04125	virNOG06503;COG3491	QR	sp|Q9FZ21|G2OX6_ARATH Gibberellin 2-beta-dioxygenase 6 OS=Arabidopsis thaliana GN=GA2OX6 PE=2 SV=1	gi|15217753|ref|NP_171742.1| gibberellin 2-oxidase 6 [Arabidopsis thaliana] &gt;gi|75309951|sp|Q9FZ21.1|G2OX6_ARATH RecName: Full=Gibberellin 2-beta-dioxygenase 6; AltName: Full=GA 2-oxidase 6; AltName: Full=Gibberellin 2-beta-hydroxylase 6; AltName: Full=Gibberellin 2-oxidase 6 &gt;gi|9857536|gb|AAG00891.1|AC064879_9 Unknown protein [Arabidopsis thaliana] &gt;gi|48427658|gb|AAT42378.1| At1g02400…
MSTRG.141.4	1[+]490953-492717	AT1G02410.3	j	GO:0009846;GO:1904960;GO:0008535;GO:0043621;GO:0009060;GO:0010101;GO:0032592;GO:0005507;GO:0005743;GO:0009507	K02258	virNOG13147	O	sp|Q8GWR0|COX11_ARATH Cytochrome c oxidase assembly protein COX11, mitochondrial OS=Arabidopsis thaliana GN=COX11 PE=2 SV=1	gi|15217755|ref|NP_171743.1| cytochrome c oxidase assembly protein CtaG / Cox11 [Arabidopsis thaliana] &gt;gi|75151034|sp|Q8GWR0.1|COX11_ARATH RecName: Full=Cytochrome c oxidase assembly protein COX11, mitochondrial; Flags: Precursor &gt;gi|26452392|dbj|BAC43281.1| unknown protein [Arabidopsis thaliana] &gt;gi|28950841|gb|AAO63344.1| At1g02410 [Arabidopsis thaliana] &gt;gi|332189306|gb|AEE27427.1…
MSTRG.146.3	1[-]511863-515391	AT1G02475.1	j	GO:0005634	-	virNOG19022	S	-	gi|18378973|ref|NP_563656.1| SRPBCC ligand-binding domain-containing protein [Arabidopsis thaliana] &gt;gi|13878059|gb|AAK44107.1|AF370292_1 unknown protein [Arabidopsis thaliana] &gt;gi|17104651|gb|AAL34214.1| unknown protein [Arabidopsis thaliana] &gt;gi|51970326|dbj|BAD43855.1| unknown protein [Arabidopsis thaliana] &gt;gi|332189314|gb|AEE27435.1| SRPBCC ligand-binding domain-containing protei…
MSTRG.148.2	1[+]537868-540154	AT1G02560.1	j	GO:0009840;GO:0004252;GO:0006508;GO:0009941;GO:0009534	K01358	virNOG08213	O	sp|Q9S834|CLPP5_ARATH ATP-dependent Clp protease proteolytic subunit 5, chloroplastic OS=Arabidopsis thaliana GN=CLPP5 PE=1 SV=1	gi|18378982|ref|NP_563657.1| ATP-dependent Clp protease proteolytic subunit 5 [Arabidopsis thaliana] &gt;gi|75313059|sp|Q9S834.1|CLPP5_ARATH RecName: Full=ATP-dependent Clp protease proteolytic subunit 5, chloroplastic; AltName: Full=Endopeptidase ClpP5; Short=nClpP5; AltName: Full=nClpP1; Flags: Precursor &gt;gi|9972387|gb|AAG10637.1|AC022521_15 ATP-dependent Clp protease subunit ClpP [Arabidops…
MSTRG.148.3	1[+]537868-540154	AT1G02560.1	j	GO:0009840;GO:0004252;GO:0006508;GO:0009941;GO:0009534	K01358	virNOG08213	O	sp|Q9S834|CLPP5_ARATH ATP-dependent Clp protease proteolytic subunit 5, chloroplastic OS=Arabidopsis thaliana GN=CLPP5 PE=1 SV=1	gi|18378982|ref|NP_563657.1| ATP-dependent Clp protease proteolytic subunit 5 [Arabidopsis thaliana] &gt;gi|75313059|sp|Q9S834.1|CLPP5_ARATH RecName: Full=ATP-dependent Clp protease proteolytic subunit 5, chloroplastic; AltName: Full=Endopeptidase ClpP5; Short=nClpP5; AltName: Full=nClpP1; Flags: Precursor &gt;gi|9972387|gb|AAG10637.1|AC022521_15 ATP-dependent Clp protease subunit ClpP [Arabidops…
MSTRG.151.1	1[.]553952-554397	AT1G02610.1	i	-	-	-	-	-	-
MSTRG.156.2	1[-]571999-574973	AT1G02660.1	j	GO:0004806;GO:0005576;GO:0016021;GO:0006629	-	NOG21025;virNOG13882	S	-	gi|18378994|ref|NP_563660.1| alpha/beta-Hydrolases superfamily protein [Arabidopsis thaliana] &gt;gi|332189334|gb|AEE27455.1| alpha/beta-Hydrolases superfamily protein [Arabidopsis thaliana]
MSTRG.158.2	1[+]580666-581518	AT1G02680.1	j	-	-	-	-	-	-
MSTRG.166.2	1[+]602526-604095	AT1G02750.1	j	GO:0005634;GO:0009414;GO:0005737	-	virNOG27558;virNOG35845;virNOG36454	SR	sp|Q8GWK1|DI192_ARATH Protein DEHYDRATION-INDUCED 19 homolog 2 OS=Arabidopsis thaliana GN=DI19-2 PE=1 SV=1	gi|145335005|ref|NP_171775.2| protein DEHYDRATION-INDUCED 19-like protein 2 [Arabidopsis thaliana] &gt;gi|75328912|sp|Q8GWK1.1|DI192_ARATH RecName: Full=Protein DEHYDRATION-INDUCED 19 homolog 2; Short=AtDi19-2 &gt;gi|26452595|dbj|BAC43381.1| unknown protein [Arabidopsis thaliana] &gt;gi|124301134|gb|ABN04819.1| At1g02750 [Arabidopsis thaliana] &gt;gi|332189345|gb|AEE27466.1| protein DEHYDRATION-I…
MSTRG.166.4	1[+]602977-604095	AT1G02750.1	j	GO:0005634;GO:0009414;GO:0005737	-	virNOG27558;virNOG35845;virNOG36454	SR	sp|Q8GWK1|DI192_ARATH Protein DEHYDRATION-INDUCED 19 homolog 2 OS=Arabidopsis thaliana GN=DI19-2 PE=1 SV=1	gi|145335005|ref|NP_171775.2| protein DEHYDRATION-INDUCED 19-like protein 2 [Arabidopsis thaliana] &gt;gi|75328912|sp|Q8GWK1.1|DI192_ARATH RecName: Full=Protein DEHYDRATION-INDUCED 19 homolog 2; Short=AtDi19-2 &gt;gi|26452595|dbj|BAC43381.1| unknown protein [Arabidopsis thaliana] &gt;gi|124301134|gb|ABN04819.1| At1g02750 [Arabidopsis thaliana] &gt;gi|332189345|gb|AEE27466.1| protein DEHYDRATION-I…
MSTRG.173.5	1[+]626768-629821	AT1G02840.4	j	GO:0006397;GO:0003729;GO:0016607;GO:0005681;GO:0005515;GO:0000166;GO:0035061;GO:0008380	K12890	NOG16818;virNOG02259	A	sp|O22315|SR34_ARATH Serine/arginine-rich-splicing factor SR34 OS=Arabidopsis thaliana GN=SR34 PE=1 SV=1	gi|30678395|ref|NP_850934.1| Pre-mRNA-splicing factor SF2 [Arabidopsis thaliana] &gt;gi|22135918|gb|AAM91541.1| SF2/ASF-like splicing modulator Srp30, putative [Arabidopsis thaliana] &gt;gi|30023782|gb|AAP13424.1| At1g02840 [Arabidopsis thaliana] &gt;gi|332189357|gb|AEE27478.1| Pre-mRNA-splicing factor SF2 [Arabidopsis thaliana]
MSTRG.174.1	1[+]630374-637077	AT1G02850.2	j	GO:0008422;GO:1901657;GO:0005576;GO:0005975;GO:0102483	K01188	virNOG05680;virNOG07220;COG2723	OG	sp|B3H5Q1|BGL11_ARATH Beta-glucosidase 11 OS=Arabidopsis thaliana GN=BGLU11 PE=2 SV=2	gi|18379020|ref|NP_563666.1| beta glucosidase 11 [Arabidopsis thaliana] &gt;gi|15146266|gb|AAK83616.1| At1g02850/F22D16_15 [Arabidopsis thaliana] &gt;gi|17065374|gb|AAL32841.1| Similar to beta-glucosidases [Arabidopsis thaliana] &gt;gi|24797032|gb|AAN64528.1| At1g02850/F22D16_15 [Arabidopsis thaliana] &gt;gi|332189359|gb|AEE27480.1| beta glucosidase 11 [Arabidopsis thaliana]
MSTRG.180.3	1[-]645171-651895	AT1G02890.1	j	GO:0005524;GO:0016887	-	virNOG09479	O	sp|P28737|MSP1_YEAST Protein MSP1 OS=Saccharomyces cerevisiae (strain ATCC 204508 / S288c) GN=MSP1 PE=1 SV=2	gi|334182249|ref|NP_171788.3| AAA-type ATPase family protein [Arabidopsis thaliana] &gt;gi|332189371|gb|AEE27492.1| AAA-type ATPase family protein [Arabidopsis thaliana]
MSTRG.180.4	1[-]645171-651895	AT1G02890.1	j	GO:0000166;GO:0016887	-	virNOG09479	O	sp|Q60QD1|FIGL1_CAEBR Fidgetin-like protein 1 OS=Caenorhabditis briggsae GN=figl-1 PE=3 SV=1	gi|334182249|ref|NP_171788.3| AAA-type ATPase family protein [Arabidopsis thaliana] &gt;gi|332189371|gb|AEE27492.1| AAA-type ATPase family protein [Arabidopsis thaliana]
MSTRG.181.3	1[-]655816-658137	AT1G02910.1	j	GO:0009535;GO:0010270;GO:0016021	-	virNOG07951	S	sp|Q9SRY4|LPA1_ARATH Protein LOW PSII ACCUMULATION 1, chloroplastic OS=Arabidopsis thaliana GN=LPA1 PE=1 SV=1	gi|15218638|ref|NP_171790.1| protein LOW PSII ACCUMULATION1 [Arabidopsis thaliana] &gt;gi|75207426|sp|Q9SRY4.1|LPA1_ARATH RecName: Full=Protein LOW PSII ACCUMULATION 1, chloroplastic; Flags: Precursor &gt;gi|6056411|gb|AAF02875.1|AC009525_9 Hypothetical protein [Arabidopsis thaliana] &gt;gi|332189374|gb|AEE27495.1| protein LOW PSII ACCUMULATION1 [Arabidopsis thaliana]
MSTRG.183.2	1[-]661245-662214	AT1G02930.2	j	GO:2001227;GO:0009414;GO:0042742;GO:0009636;GO:0043295;GO:0005829;GO:0005507;GO:0009651;GO:0005739;GO:0004364;GO:2001147;GO:0009506;GO:0005773;GO:0050897;GO:0006979;GO:0046686;GO:0006749;GO:0009407;GO:0005618	K00799	virNOG08826	O	sp|P42760|GSTF6_ARATH Glutathione S-transferase F6 OS=Arabidopsis thaliana GN=GSTF6 PE=2 SV=2	gi|15218640|ref|NP_171792.1| glutathione S-transferase F6 [Arabidopsis thaliana] &gt;gi|334182253|ref|NP_001184893.1| glutathione S-transferase F6 [Arabidopsis thaliana] &gt;gi|2506496|sp|P42760.2|GSTF6_ARATH RecName: Full=Glutathione S-transferase F6; Short=AtGSTF6; AltName: Full=AtGSTF3; AltName: Full=GST class-phi member 6; AltName: Full=Glutathione S-transferase 1; Short=AtGST1; AltName: Full…
MSTRG.186.7	1[-]666890-669835	AT1G02960.2	j	GO:0005634	-	virNOG14755	S	-	gi|30678444|ref|NP_849582.1| uncharacterized protein [Arabidopsis thaliana] &gt;gi|26452912|dbj|BAC43534.1| unknown protein [Arabidopsis thaliana] &gt;gi|29824301|gb|AAP04111.1| unknown protein [Arabidopsis thaliana] &gt;gi|332189384|gb|AEE27505.1| uncharacterized protein AT1G02960 [Arabidopsis thaliana]
MSTRG.189.2	1[-]687957-692616	AT1G03000.1	j	GO:0006635;GO:0005515;GO:0005524;GO:0016558;GO:0009507;GO:0016887	K13339	virNOG06635	O	sp|Q8RY16|PEX6_ARATH Peroxisome biogenesis protein 6 OS=Arabidopsis thaliana GN=PEX6 PE=1 SV=1	gi|22329309|ref|NP_171799.2| peroxisome biogenesis protein 6 [Arabidopsis thaliana] &gt;gi|75330784|sp|Q8RY16.1|PEX6_ARATH RecName: Full=Peroxisome biogenesis protein 6; AltName: Full=Peroxin-6; Short=AtPEX6 &gt;gi|19310449|gb|AAL84960.1| At1g03000/F22D16.27 [Arabidopsis thaliana] &gt;gi|24797060|gb|AAN64542.1| At1g03000/F22D16.27 [Arabidopsis thaliana] &gt;gi|37223130|gb|AAQ90161.1| AAA family A…
MSTRG.189.3	1[-]689254-692550	AT1G03000.1	j	GO:0006635;GO:0005515;GO:0005524;GO:0016558;GO:0009507;GO:0016887	K13339	COG0464;virNOG06635	O	sp|Q8RY16|PEX6_ARATH Peroxisome biogenesis protein 6 OS=Arabidopsis thaliana GN=PEX6 PE=1 SV=1	gi|22329309|ref|NP_171799.2| peroxisome biogenesis protein 6 [Arabidopsis thaliana] &gt;gi|75330784|sp|Q8RY16.1|PEX6_ARATH RecName: Full=Peroxisome biogenesis protein 6; AltName: Full=Peroxin-6; Short=AtPEX6 &gt;gi|19310449|gb|AAL84960.1| At1g03000/F22D16.27 [Arabidopsis thaliana] &gt;gi|24797060|gb|AAN64542.1| At1g03000/F22D16.27 [Arabidopsis thaliana] &gt;gi|37223130|gb|AAQ90161.1| AAA family A…
MSTRG.196.5	1[-]712523-726393	AT1G03060.3	j	GO:0005634;GO:0007165;GO:0010090;GO:0000932;GO:0009737;GO:0009825;GO:0005515;GO:0007033;GO:0071472;GO:0033962;GO:1904580	-	virNOG01217	TU	sp|F4HZB2|BCHA1_ARATH Protein SPIRRIG OS=Arabidopsis thaliana GN=SPI PE=1 SV=1	gi|15218699|ref|NP_171805.1| WD/BEACH domain protein SPIRRIG [Arabidopsis thaliana] &gt;gi|939319577|sp|F4HZB2.1|BCHA1_ARATH RecName: Full=Protein SPIRRIG; AltName: Full=BEACH domain-containing protein A1; AltName: Full=BEACH-domain homolog A1 &gt;gi|332189402|gb|AEE27523.1| WD/BEACH domain protein SPIRRIG [Arabidopsis thaliana]
MSTRG.196.6	1[-]712578-727443	AT1G03060.3	j	GO:0005634;GO:0007165;GO:0010090;GO:0000932;GO:0009737;GO:0009825;GO:0005515;GO:0007033;GO:0071472;GO:0033962;GO:1904580	-	virNOG01217	TU	sp|F4HZB2|BCHA1_ARATH Protein SPIRRIG OS=Arabidopsis thaliana GN=SPI PE=1 SV=1	gi|4587572|gb|AAD25803.1|AC006550_11 Similar to gb|U70015 lysosomal trafficking regulator from Mus musculus and contains 2 PF|00400 WD40, G-beta repeats. ESTs gb|T43386 and gb|AA395236 come from this gene [Arabidopsis thaliana] &gt;gi|1032299386|gb|OAP13711.1| SPI [Arabidopsis thaliana]
MSTRG.198.4	1[-]731719-738023	AT1G03080.1	j	GO:0006302;GO:0003779;GO:0016310;GO:0003677;GO:0016301;GO:0006310;GO:0005886	-	braNOG12584;virNOG04750	ST	sp|F4HZB5|NET1D_ARATH Protein NETWORKED 1D OS=Arabidopsis thaliana GN=NET1D PE=3 SV=1	gi|186478086|ref|NP_171807.2| kinase interacting (KIP1-like) protein [Arabidopsis thaliana] &gt;gi|754388954|sp|F4HZB5.1|NET1D_ARATH RecName: Full=Protein NETWORKED 1D &gt;gi|332189405|gb|AEE27526.1| kinase interacting (KIP1-like) protein [Arabidopsis thaliana]
MSTRG.199.3	1[+]739684-743972	AT1G03090.2	j	GO:0005759;GO:0004075;GO:0004485;GO:0005524;GO:0006552;GO:0022626;GO:0050897	K01968	virNOG04006	C	sp|Q42523|MCCA_ARATH Methylcrotonoyl-CoA carboxylase subunit alpha, mitochondrial OS=Arabidopsis thaliana GN=MCCA PE=1 SV=2	gi|30678473|ref|NP_849583.1| methylcrotonoyl-CoA carboxylase subunit alpha [Arabidopsis thaliana] &gt;gi|20455046|sp|Q42523.2|MCCA_ARATH RecName: Full=Methylcrotonoyl-CoA carboxylase subunit alpha, mitochondrial; Short=MCCase subunit alpha; AltName: Full=3-methylcrotonyl-CoA carboxylase 1; AltName: Full=3-methylcrotonyl-CoA:carbon dioxide ligase subunit alpha; Flags: Precursor &gt;gi|17979456|gb|…
MSTRG.206.1	1[-]753307-756282	AT1G03140.1	j	GO:0005681;GO:0008380	K12817	virNOG04913	A	sp|Q9SA56|PSAD2_ARATH Photosystem I reaction center subunit II-2, chloroplastic OS=Arabidopsis thaliana GN=PSAD2 PE=1 SV=1	gi|18379060|ref|NP_563676.1| splicing factor Prp18-like protein [Arabidopsis thaliana] &gt;gi|4587563|gb|AAD25794.1|AC006550_2 Similar to gb|U51990 pre-mRNA-splicing factor hPrp18 from Homo sapiens. ESTs gb|T46391 and gb|AA721815 come from this gene [Arabidopsis thaliana] &gt;gi|13430636|gb|AAK25940.1|AF360230_1 unknown protein [Arabidopsis thaliana] &gt;gi|15293173|gb|AAK93697.1| unknown protein…
MSTRG.207.1	1[+]753607-753955	AT1G03130.1	x	GO:0009535;GO:0010287;GO:0009538;GO:0009941;GO:0015979	K02692	virNOG08713	H	sp|Q9S7H1|PSAD1_ARATH Photosystem I reaction center subunit II-1, chloroplastic OS=Arabidopsis thaliana GN=psaD1 PE=1 SV=1	gi|297809853|ref|XP_002872810.1| hypothetical protein ARALYDRAFT_490280 [Arabidopsis lyrata subsp. lyrata] &gt;gi|297318647|gb|EFH49069.1| hypothetical protein ARALYDRAFT_490280 [Arabidopsis lyrata subsp. lyrata]
MSTRG.209.6	1[+]761290-766107	AT1G03160.2	j	GO:0009535;GO:0016021;GO:0005525;GO:0003924;GO:0009706;GO:0010228;GO:0010027	-	virNOG00028	O	sp|Q1KPV0|FZL_ARATH Probable transmembrane GTPase FZO-like, chloroplastic OS=Arabidopsis thaliana GN=FZL PE=1 SV=1	gi|34365773|gb|AAQ65198.1| At1g03160 [Arabidopsis thaliana]
MSTRG.209.7	1[+]761290-766107	AT1G03160.2	j	GO:0003824;GO:0031969;GO:0010228;GO:0010027	-	virNOG00028	O	sp|Q1KPV0|FZL_ARATH Probable transmembrane GTPase FZO-like, chloroplastic OS=Arabidopsis thaliana GN=FZL PE=1 SV=1	gi|145335021|ref|NP_171815.3| FZO-like protein [Arabidopsis thaliana] &gt;gi|122179293|sp|Q1KPV0.1|FZL_ARATH RecName: Full=Probable transmembrane GTPase FZO-like, chloroplastic; Flags: Precursor &gt;gi|92911702|gb|ABE96616.1| FZL [Arabidopsis thaliana] &gt;gi|332189416|gb|AEE27537.1| FZO-like protein [Arabidopsis thaliana]
MSTRG.210.1	1[-]766563-766902	AT1G03165.1	i	-	-	-	-	-	-
MSTRG.213.1	1[+]775524-779991	AT1G03190.1	j	GO:0005634;GO:0003677;GO:0005524;GO:0006355;GO:0009411;GO:0009408;GO:0032508;GO:0004003;GO:0006289;GO:0046872;GO:0005515;GO:0051539	K10844	virNOG03307	L	sp|Q8W4M7|ERCC2_ARATH DNA repair helicase XPD OS=Arabidopsis thaliana GN=XPD PE=1 SV=1	gi|1032298337|gb|OAP12662.1| UVH6 [Arabidopsis thaliana]
MSTRG.214.1	1[+]780513-784346	AT1G03210.1	j	GO:0005634;GO:0009058;GO:0003824	-	virNOG07374	R	sp|Q9KG32|Y283_BACHD Uncharacterized isomerase BH0283 OS=Bacillus halodurans (strain ATCC BAA-125 / DSM 18197 / FERM 7344 / JCM 9153 / C-125) GN=BH0283 PE=3 SV=1	gi|15218739|ref|NP_171820.1| Phenazine biosynthesis PhzC/PhzF protein [Arabidopsis thaliana] &gt;gi|12083232|gb|AAG48775.1|AF332412_1 unknown protein [Arabidopsis thaliana] &gt;gi|3850584|gb|AAC72124.1| ESTs gb|H37641 and gb|AA651422 come from this gene [Arabidopsis thaliana] &gt;gi|332189424|gb|AEE27545.1| Phenazine biosynthesis PhzC/PhzF protein [Arabidopsis thaliana]
MSTRG.214.2	1[+]780513-784346	AT1G03210.1	j	GO:0005634;GO:0009058;GO:0003824	-	virNOG07374	R	sp|Q9KG32|Y283_BACHD Uncharacterized isomerase BH0283 OS=Bacillus halodurans (strain ATCC BAA-125 / DSM 18197 / FERM 7344 / JCM 9153 / C-125) GN=BH0283 PE=3 SV=1	gi|15218739|ref|NP_171820.1| Phenazine biosynthesis PhzC/PhzF protein [Arabidopsis thaliana] &gt;gi|12083232|gb|AAG48775.1|AF332412_1 unknown protein [Arabidopsis thaliana] &gt;gi|3850584|gb|AAC72124.1| ESTs gb|H37641 and gb|AA651422 come from this gene [Arabidopsis thaliana] &gt;gi|332189424|gb|AEE27545.1| Phenazine biosynthesis PhzC/PhzF protein [Arabidopsis thaliana]
MSTRG.222.2	1[+]813413-817733	AT1G03310.2	j	GO:0019252;GO:0005977;GO:0019156;GO:0010021;GO:0004556;GO:0009507	-	virNOG04892	G	sp|Q8L735|ISOA2_ARATH Isoamylase 2, chloroplastic OS=Arabidopsis thaliana GN=ISA2 PE=1 SV=2	gi|15218771|ref|NP_171830.1| Isoamylase 2 [Arabidopsis thaliana] &gt;gi|42571321|ref|NP_973751.1| Isoamylase 2 [Arabidopsis thaliana] &gt;gi|251764780|sp|Q8L735.2|ISOA2_ARATH RecName: Full=Isoamylase 2, chloroplastic; Short=AtISA2; AltName: Full=Protein DEBRANCHING ENZYME 1; Flags: Precursor &gt;gi|3850573|gb|AAC72113.1| Similar to gi|1652733 glycogen operon protein GlgX from Synechocystis sp. ge…
MSTRG.229.3	1[+]830716-835539	AT1G03370.1	j	GO:0005634;GO:0016021	-	virNOG15575	R	sp|Q9ZVT9|C2GR1_ARATH C2 and GRAM domain-containing protein At1g03370 OS=Arabidopsis thaliana GN=At1g03370 PE=2 SV=4	gi|334182268|ref|NP_171836.3| C2 calcium/lipid-binding and GRAM domain containing protein [Arabidopsis thaliana] &gt;gi|75315948|sp|Q9ZVT9.4|C2GR1_ARATH RecName: Full=C2 and GRAM domain-containing protein At1g03370 &gt;gi|15778696|gb|AAC72128.2| Contains similarity to gb|AB011110 KIAA0538 protein from Homo sapiens brain and to phospholipid-binding domain C2 PF|00168. ESTs gb|AA585988 and gb|T0438…
MSTRG.230.2	1[+]836718-841327	AT1G03380.1	j	GO:0005774;GO:0042594;GO:0006914;GO:0015031;GO:0034045;GO:0016192	-	virNOG01373	R	sp|Q8GUL1|AT18G_ARATH Autophagy-related protein 18g OS=Arabidopsis thaliana GN=ATG18G PE=2 SV=1	gi|240253994|ref|NP_171837.7| autophagy 18G-like protein [Arabidopsis thaliana] &gt;gi|75328844|sp|Q8GUL1.1|AT18G_ARATH RecName: Full=Autophagy-related protein 18g; Short=AtATG18g &gt;gi|27311609|gb|AAO00770.1| Unknown protein [Arabidopsis thaliana] &gt;gi|332189445|gb|AEE27566.1| autophagy 18G-like protein [Arabidopsis thaliana] &gt;gi|1032299283|gb|OAP13608.1| ATG18G [Arabidopsis thaliana]
MSTRG.230.3	1[+]837981-841327	AT1G03380.1	j	GO:0005774;GO:0042594;GO:0006914;GO:0015031;GO:0034045;GO:0016192	-	virNOG01373	R	sp|Q8GUL1|AT18G_ARATH Autophagy-related protein 18g OS=Arabidopsis thaliana GN=ATG18G PE=2 SV=1	gi|240253994|ref|NP_171837.7| autophagy 18G-like protein [Arabidopsis thaliana] &gt;gi|75328844|sp|Q8GUL1.1|AT18G_ARATH RecName: Full=Autophagy-related protein 18g; Short=AtATG18g &gt;gi|27311609|gb|AAO00770.1| Unknown protein [Arabidopsis thaliana] &gt;gi|332189445|gb|AEE27566.1| autophagy 18G-like protein [Arabidopsis thaliana] &gt;gi|1032299283|gb|OAP13608.1| ATG18G [Arabidopsis thaliana]
MSTRG.234.1	1[-]844436-847766	AT1G03410.1	j	GO:0046872;GO:0051213;GO:0055114;GO:0005737	-	COG3491;virNOG28120;virNOG28659	QR	sp|Q43383|ACCH5_ARATH 1-aminocyclopropane-1-carboxylate oxidase homolog 5 OS=Arabidopsis thaliana GN=2A6 PE=2 SV=2	gi|145335029|ref|NP_171840.2| 1-aminocyclopropane-1-carboxylate oxidase-like 5 [Arabidopsis thaliana] &gt;gi|332310331|sp|Q43383.2|ACCH5_ARATH RecName: Full=1-aminocyclopropane-1-carboxylate oxidase homolog 5 &gt;gi|332189448|gb|AEE27569.1| 1-aminocyclopropane-1-carboxylate oxidase-like 5 [Arabidopsis thaliana]
MSTRG.234.4	1[-]844574-847766	AT1G03410.1	j	GO:0046872;GO:0051213;GO:0055114;GO:0005737	-	COG3491;virNOG28120;virNOG28659	QR	sp|Q43383|ACCH5_ARATH 1-aminocyclopropane-1-carboxylate oxidase homolog 5 OS=Arabidopsis thaliana GN=2A6 PE=2 SV=2	gi|145335029|ref|NP_171840.2| 1-aminocyclopropane-1-carboxylate oxidase-like 5 [Arabidopsis thaliana] &gt;gi|332310331|sp|Q43383.2|ACCH5_ARATH RecName: Full=1-aminocyclopropane-1-carboxylate oxidase homolog 5 &gt;gi|332189448|gb|AEE27569.1| 1-aminocyclopropane-1-carboxylate oxidase-like 5 [Arabidopsis thaliana]
MSTRG.236.3	1[+]847893-849482	AT1G03430.1	j	GO:0005634;GO:0080036;GO:0016310;GO:0000160;GO:0043424;GO:0005737;GO:0009927	K14490	virNOG28270;KOG4747;virNOG20909	T	sp|Q8L9T7|AHP5_ARATH Histidine-containing phosphotransfer protein 5 OS=Arabidopsis thaliana GN=AHP5 PE=1 SV=2	gi|18379097|ref|NP_563684.1| histidine-containing phosphotransfer protein 5 [Arabidopsis thaliana] &gt;gi|56749792|sp|Q8L9T7.2|AHP5_ARATH RecName: Full=Histidine-containing phosphotransfer protein 5 &gt;gi|7630189|dbj|BAA94764.1| HPt phosphotransmitter [Arabidopsis thaliana] &gt;gi|51970654|dbj|BAD44019.1| HPt phosphotransmitter (AHP5) [Arabidopsis thaliana] &gt;gi|51971731|dbj|BAD44530.1| HPt ph…
MSTRG.236.4	1[+]847893-849482	AT1G03430.1	j	GO:0005634;GO:0080036;GO:0016310;GO:0000160;GO:0043424;GO:0005829;GO:0009927	K14490	virNOG28270;KOG4747;virNOG20909	T	sp|Q8L9T7|AHP5_ARATH Histidine-containing phosphotransfer protein 5 OS=Arabidopsis thaliana GN=AHP5 PE=1 SV=2	gi|567155996|ref|XP_006418236.1| hypothetical protein EUTSA_v10009010mg [Eutrema salsugineum] &gt;gi|557096007|gb|ESQ36589.1| hypothetical protein EUTSA_v10009010mg [Eutrema salsugineum]
MSTRG.243.3	1[-]877870-880232	AT1G03520.2	j	GO:0008375;GO:0005634;GO:0016051;GO:0005794;GO:0016021	-	virNOG11976	G	sp|Q9FLD7|GT14A_ARATH Beta-glucuronosyltransferase GlcAT14A OS=Arabidopsis thaliana GN=GLCAT14A PE=2 SV=1	gi|15218824|ref|NP_171851.1| core-2/I-branching beta-1,6-N-acetylglucosaminyltransferase family protein [Arabidopsis thaliana] &gt;gi|9280665|gb|AAF86534.1|AC002560_27 F21B7.14 [Arabidopsis thaliana] &gt;gi|15292807|gb|AAK92772.1| putative glycosylation enzyme [Arabidopsis thaliana] &gt;gi|20465791|gb|AAM20384.1| putative glycosylation enzyme [Arabidopsis thaliana] &gt;gi|332189460|gb|AEE27581.1|…
MSTRG.243.4	1[-]877955-880144	AT1G03520.2	j	GO:0008375;GO:0005634;GO:0016051;GO:0005794;GO:0016021	-	virNOG11976	G	sp|Q9LFQ0|GT14B_ARATH Beta-glucuronosyltransferase GlcAT14B OS=Arabidopsis thaliana GN=GLCAT14B PE=2 SV=1	gi|15218824|ref|NP_171851.1| core-2/I-branching beta-1,6-N-acetylglucosaminyltransferase family protein [Arabidopsis thaliana] &gt;gi|9280665|gb|AAF86534.1|AC002560_27 F21B7.14 [Arabidopsis thaliana] &gt;gi|15292807|gb|AAK92772.1| putative glycosylation enzyme [Arabidopsis thaliana] &gt;gi|20465791|gb|AAM20384.1| putative glycosylation enzyme [Arabidopsis thaliana] &gt;gi|332189460|gb|AEE27581.1|…
MSTRG.246.1	1[-]885528-890027	AT1G03550.1	j	GO:0030658;GO:0016021;GO:0015031;GO:0005886;GO:0022857	K19995	virNOG11372;virNOG32994	U	sp|Q9LR68|SCAM2_ARATH Secretory carrier-associated membrane protein 2 OS=Arabidopsis thaliana GN=SCAMP2 PE=2 SV=1	gi|18379111|ref|NP_563686.1| secretory carrier-associated membrane protein 2 [Arabidopsis thaliana] &gt;gi|75180298|sp|Q9LR68.1|SCAM2_ARATH RecName: Full=Secretory carrier-associated membrane protein 2; Short=AtSC2; Short=Secretory carrier membrane protein 2 &gt;gi|9280663|gb|AAF86532.1|AC002560_25 F21B7.17 [Arabidopsis thaliana] &gt;gi|21592580|gb|AAM64529.1| putative secretory carrier-associate…
MSTRG.246.2	1[-]885528-890027	AT1G03550.1	j	GO:0030658;GO:0016021;GO:0015031;GO:0005886;GO:0022857	K19995	virNOG11372;virNOG32994	U	sp|Q9LR68|SCAM2_ARATH Secretory carrier-associated membrane protein 2 OS=Arabidopsis thaliana GN=SCAMP2 PE=2 SV=1	gi|18379111|ref|NP_563686.1| secretory carrier-associated membrane protein 2 [Arabidopsis thaliana] &gt;gi|75180298|sp|Q9LR68.1|SCAM2_ARATH RecName: Full=Secretory carrier-associated membrane protein 2; Short=AtSC2; Short=Secretory carrier membrane protein 2 &gt;gi|9280663|gb|AAF86532.1|AC002560_25 F21B7.17 [Arabidopsis thaliana] &gt;gi|21592580|gb|AAM64529.1| putative secretory carrier-associate…
MSTRG.249.1	1[+]892829-894124	-	u	GO:0016021	-	virNOG33465;virNOG32806;KOG1987	D	sp|P0DKG4|MCC07_ARATH MATH domain and coiled-coil domain-containing protein At2g42465 OS=Arabidopsis thaliana GN=At2g42465 PE=4 SV=1	gi|9280646|gb|AAF86515.1|AC002560_8 F21B7.19 [Arabidopsis thaliana]
MSTRG.250.2	1[-]894333-897284	AT1G03590.1	j	GO:0046872;GO:0006470;GO:0005886;GO:0004722	-	virNOG02311;COG0631;virNOG03399	T	sp|Q9LR65|P2C01_ARATH Probable protein phosphatase 2C 1 OS=Arabidopsis thaliana GN=PPC6-6 PE=1 SV=1	gi|240254002|ref|NP_171856.4| putative protein phosphatase 2C 1 [Arabidopsis thaliana] &gt;gi|75180296|sp|Q9LR65.1|P2C01_ARATH RecName: Full=Probable protein phosphatase 2C 1; Short=AtPP2C01; AltName: Full=AtPPC6;6 &gt;gi|9280661|gb|AAF86530.1|AC002560_23 F21B7.20 [Arabidopsis thaliana] &gt;gi|332189466|gb|AEE27587.1| putative protein phosphatase 2C 1 [Arabidopsis thaliana] &gt;gi|1032299392|gb|O…
MSTRG.252.3	1[+]900765-902956	AT1G03610.1	j	-	-	virNOG00289	S	-	gi|18379117|ref|NP_563688.1| uncharacterized protein [Arabidopsis thaliana] &gt;gi|21537189|gb|AAM61530.1| unknown [Arabidopsis thaliana] &gt;gi|332189468|gb|AEE27589.1| uncharacterized protein AT1G03610 [Arabidopsis thaliana] &gt;gi|1032301811|gb|OAP16136.1| hypothetical protein AXX17_AT1G02880 [Arabidopsis thaliana]
MSTRG.252.4	1[+]900765-902956	AT1G03610.1	j	-	-	virNOG00289	S	-	gi|18379117|ref|NP_563688.1| uncharacterized protein [Arabidopsis thaliana] &gt;gi|21537189|gb|AAM61530.1| unknown [Arabidopsis thaliana] &gt;gi|332189468|gb|AEE27589.1| uncharacterized protein AT1G03610 [Arabidopsis thaliana] &gt;gi|1032301811|gb|OAP16136.1| hypothetical protein AXX17_AT1G02880 [Arabidopsis thaliana]
MSTRG.252.5	1[+]900765-902956	AT1G03610.1	j	GO:0005634	-	virNOG00289	S	-	gi|18379117|ref|NP_563688.1| uncharacterized protein [Arabidopsis thaliana] &gt;gi|21537189|gb|AAM61530.1| unknown [Arabidopsis thaliana] &gt;gi|332189468|gb|AEE27589.1| uncharacterized protein AT1G03610 [Arabidopsis thaliana] &gt;gi|1032301811|gb|OAP16136.1| hypothetical protein AXX17_AT1G02880 [Arabidopsis thaliana]
MSTRG.259.3	1[+]933510-937114	AT1G03740.1	j	GO:0005634;GO:0004674;GO:0005524;GO:0006468	-	virNOG31562;virNOG00695;virNOG31607	TL	sp|Q9ZVM9|Y1461_ARATH Probable serine/threonine-protein kinase At1g54610 OS=Arabidopsis thaliana GN=At1g54610 PE=1 SV=1	gi|240254008|ref|NP_001030950.4| protein kinase [Arabidopsis thaliana] &gt;gi|332189484|gb|AEE27605.1| protein kinase domain-containing protein [Arabidopsis thaliana]
MSTRG.259.4	1[+]933510-937114	AT1G03740.1	j	GO:0005634;GO:0004674;GO:0005524;GO:0006468	-	virNOG31562;virNOG00695;virNOG31607	TL	sp|Q9ZVM9|Y1461_ARATH Probable serine/threonine-protein kinase At1g54610 OS=Arabidopsis thaliana GN=At1g54610 PE=1 SV=1	gi|240254008|ref|NP_001030950.4| protein kinase [Arabidopsis thaliana] &gt;gi|332189484|gb|AEE27605.1| protein kinase domain-containing protein [Arabidopsis thaliana]
MSTRG.263.2	1[+]939939-940801	AT1G03750.1	j	GO:0016020;GO:0005634;GO:0003677;GO:0006281;GO:0005524;GO:0004386	K20098	virNOG00695	L	sp|F4I2H2|CHR9_ARATH Switch 2 OS=Arabidopsis thaliana GN=SWI2 PE=3 SV=1	gi|42561667|ref|NP_171871.2| protein CHROMATIN REMODELING 9 [Arabidopsis thaliana] &gt;gi|704000320|sp|F4I2H2.1|CHR9_ARATH RecName: Full=Switch 2; AltName: Full=Protein CHROMATIN REMODELING 9; Short=AtCHR9 &gt;gi|332189485|gb|AEE27606.1| switch 2 [Arabidopsis thaliana] &gt;gi|1032302911|gb|OAP17236.1| CHR9 [Arabidopsis thaliana]
MSTRG.280.2	1[-]1011703-1012411	AT1G03950.1	j	GO:0000815;GO:0015031;GO:0007034;GO:0016192	K12192	virNOG01715	U	sp|Q941D5|VPS2C_ARATH Vacuolar protein sorting-associated protein 2 homolog 3 OS=Arabidopsis thaliana GN=VPS2.3 PE=2 SV=1	gi|567155809|ref|XP_006418184.1| hypothetical protein EUTSA_v10008774mg [Eutrema salsugineum] &gt;gi|557095955|gb|ESQ36537.1| hypothetical protein EUTSA_v10008774mg [Eutrema salsugineum]
MSTRG.281.5	1[+]1013673-1017867	AT1G03960.2	j	GO:0005634;GO:0005509	K11583	virNOG07023	A	sp|Q84JI6|2AB2E_ARATH Probable serine/threonine protein phosphatase 2A regulatory subunit B&apos;&apos;epsilon OS=Arabidopsis thaliana GN=B&apos;&apos;EPSILON PE=2 SV=1	gi|42561672|ref|NP_171892.2| calcium-binding EF-hand-containing protein [Arabidopsis thaliana] &gt;gi|75327836|sp|Q84JI6.1|2AB2E_ARATH RecName: Full=Probable serine/threonine protein phosphatase 2A regulatory subunit B&apos;&apos;epsilon; Short=AtB&apos;&apos;epsilon &gt;gi|28393301|gb|AAO42077.1| putative protein phosphatase 2A [Arabidopsis thaliana] &gt;gi|28827268|gb|AAO50478.1| putative prote…
MSTRG.284.1	1[+]1024524-1027676	AT1G03990.1	j	GO:0046577;GO:0016021;GO:0050660;GO:0055114	K17756	virNOG01712	R	sp|Q9ZWB9|FAO1_ARATH Long-chain-alcohol oxidase FAO1 OS=Arabidopsis thaliana GN=FAO1 PE=3 SV=2	gi|42561674|ref|NP_171895.2| long-chain-alcohol oxidase FAO1 [Arabidopsis thaliana] &gt;gi|374095386|sp|Q9ZWB9.2|FAO1_ARATH RecName: Full=Long-chain-alcohol oxidase FAO1; AltName: Full=Long-chain fatty alcohol oxidase 1 &gt;gi|332189522|gb|AEE27643.1| long-chain-alcohol oxidase FAO1 [Arabidopsis thaliana]
MSTRG.286.1	1[-]1030811-1032256	AT1G04010.1	j	GO:0008374;GO:0006629	-	virNOG03637	I	sp|Q4VCM1|LCAT2_ARATH Phospholipid--sterol O-acyltransferase OS=Arabidopsis thaliana GN=PSAT PE=2 SV=2	gi|66271903|gb|AAY43920.1| phospholipid:sterol acyl transferase [Arabidopsis thaliana]
MSTRG.286.3	1[-]1031179-1036225	AT1G04010.1	j	GO:0005783;GO:0010150;GO:0031090;GO:0004648;GO:0016127;GO:0080096;GO:0005829;GO:0009735;GO:0016021;GO:0006564;GO:0004607;GO:0080095;GO:0034434;GO:0009570	-	virNOG03637	I	sp|Q4VCM1|LCAT2_ARATH Phospholipid--sterol O-acyltransferase OS=Arabidopsis thaliana GN=PSAT PE=2 SV=2	gi|1032300177|gb|OAP14502.1| PSAT1 [Arabidopsis thaliana]
MSTRG.292.3	1[+]1051348-1056767	AT1G04080.3	j	GO:0005685;GO:0071004;GO:0048510;GO:0005829;GO:0000395;GO:0030627;GO:0000243	K13217	virNOG00139	A	sp|Q86UA1|PRP39_HUMAN Pre-mRNA-processing factor 39 OS=Homo sapiens GN=PRPF39 PE=1 SV=3	gi|334182285|ref|NP_001184905.1| pre-mRNA-processing factor 39 [Arabidopsis thaliana] &gt;gi|332189533|gb|AEE27654.1| pre-mRNA-processing factor 39 [Arabidopsis thaliana]
MSTRG.292.4	1[+]1051354-1056767	AT1G04080.3	j	GO:0005685;GO:0071004;GO:0048510;GO:0005829;GO:0000395;GO:0030627;GO:0000243	K13217	virNOG00139	A	sp|Q86UA1|PRP39_HUMAN Pre-mRNA-processing factor 39 OS=Homo sapiens GN=PRPF39 PE=1 SV=3	gi|334182285|ref|NP_001184905.1| pre-mRNA-processing factor 39 [Arabidopsis thaliana] &gt;gi|332189533|gb|AEE27654.1| pre-mRNA-processing factor 39 [Arabidopsis thaliana]
MSTRG.295.4	1[-]1064629-1070932	AT1G04120.3	j	GO:0055085;GO:0005524;GO:1990069;GO:1901527;GO:0008281;GO:0005774;GO:0030007;GO:0016021;GO:0009651;GO:0008559;GO:0005886;GO:0000325	-	virNOG02690	Q	sp|Q7GB25|AB5C_ARATH ABC transporter C family member 5 OS=Arabidopsis thaliana GN=ABCC5 PE=2 SV=2	gi|15219648|ref|NP_171908.1| inositol hexakisphosphate transporter [Arabidopsis thaliana] &gt;gi|90103511|sp|Q7GB25.2|AB5C_ARATH RecName: Full=ABC transporter C family member 5; Short=ABC transporter ABCC.5; Short=AtABCC5; AltName: Full=ATP-energized glutathione S-conjugate pump 5; AltName: Full=Glutathione S-conjugate-transporting ATPase 5; AltName: Full=Multidrug resistance-associated protein 5…
MSTRG.295.5	1[-]1064629-1070932	AT1G04120.3	j	GO:0055085;GO:0005524;GO:1990069;GO:1901527;GO:0008281;GO:0005774;GO:0030007;GO:0016021;GO:0009651;GO:0008559;GO:0005886;GO:0000325	-	virNOG02690	Q	sp|Q7GB25|AB5C_ARATH ABC transporter C family member 5 OS=Arabidopsis thaliana GN=ABCC5 PE=2 SV=2	gi|110738796|dbj|BAF01321.1| multi-drug resistance protein [Arabidopsis thaliana]
MSTRG.295.6	1[-]1064649-1070909	AT1G04120.3	j	GO:0055085;GO:0005524;GO:1990069;GO:1901527;GO:0008281;GO:0005774;GO:0030007;GO:0016021;GO:0009651;GO:0008559;GO:0005886;GO:0000325	-	virNOG02690	Q	sp|Q7GB25|AB5C_ARATH ABC transporter C family member 5 OS=Arabidopsis thaliana GN=ABCC5 PE=2 SV=2	gi|15219648|ref|NP_171908.1| inositol hexakisphosphate transporter [Arabidopsis thaliana] &gt;gi|90103511|sp|Q7GB25.2|AB5C_ARATH RecName: Full=ABC transporter C family member 5; Short=ABC transporter ABCC.5; Short=AtABCC5; AltName: Full=ATP-energized glutathione S-conjugate pump 5; AltName: Full=Glutathione S-conjugate-transporting ATPase 5; AltName: Full=Multidrug resistance-associated protein 5…
MSTRG.295.7	1[-]1064649-1070909	AT1G04120.3	j	GO:0055085;GO:0005524;GO:1990069;GO:1901527;GO:0008281;GO:0005774;GO:0030007;GO:0016021;GO:0009651;GO:0008559;GO:0005886;GO:0000325	-	virNOG02690	Q	sp|Q7GB25|AB5C_ARATH ABC transporter C family member 5 OS=Arabidopsis thaliana GN=ABCC5 PE=2 SV=2	gi|15219648|ref|NP_171908.1| inositol hexakisphosphate transporter [Arabidopsis thaliana] &gt;gi|90103511|sp|Q7GB25.2|AB5C_ARATH RecName: Full=ABC transporter C family member 5; Short=ABC transporter ABCC.5; Short=AtABCC5; AltName: Full=ATP-energized glutathione S-conjugate pump 5; AltName: Full=Glutathione S-conjugate-transporting ATPase 5; AltName: Full=Multidrug resistance-associated protein 5…
MSTRG.295.8	1[-]1064649-1070909	AT1G04120.3	j	GO:0055085;GO:0005524;GO:1990069;GO:1901527;GO:0008281;GO:0005774;GO:0030007;GO:0016021;GO:0009651;GO:0008559;GO:0005886;GO:0000325	-	virNOG02690	Q	sp|Q7GB25|AB5C_ARATH ABC transporter C family member 5 OS=Arabidopsis thaliana GN=ABCC5 PE=2 SV=2	gi|15219648|ref|NP_171908.1| inositol hexakisphosphate transporter [Arabidopsis thaliana] &gt;gi|90103511|sp|Q7GB25.2|AB5C_ARATH RecName: Full=ABC transporter C family member 5; Short=ABC transporter ABCC.5; Short=AtABCC5; AltName: Full=ATP-energized glutathione S-conjugate pump 5; AltName: Full=Glutathione S-conjugate-transporting ATPase 5; AltName: Full=Multidrug resistance-associated protein 5…
MSTRG.296.2	1[+]1073396-1076277	AT1G04130.1	j	GO:0005634;GO:0010072;GO:0051879;GO:0006355;GO:0005737	-	virNOG03550	O	sp|Q54M20|TTC4_DICDI Tetratricopeptide repeat protein 4 homolog OS=Dictyostelium discoideum GN=ttc4 PE=3 SV=1	gi|18379248|ref|NP_563702.1| carboxylate clamp-tetratricopeptide repeat protein [Arabidopsis thaliana] &gt;gi|332189539|gb|AEE27660.1| carboxylate clamp-tetratricopeptide repeat protein [Arabidopsis thaliana]
MSTRG.300.2	1[-]1106456-1108705	AT1G04190.1	j	GO:0005634;GO:0010072;GO:0005515;GO:0006355;GO:0005829	-	virNOG05536	OGE	sp|Q9LVH5|OE64C_ARATH Outer envelope protein 64, chloroplastic OS=Arabidopsis thaliana GN=OEP64 PE=1 SV=1	gi|15219673|ref|NP_171915.1| carboxylate clamp-tetratricopeptide repeat protein [Arabidopsis thaliana] &gt;gi|19423984|gb|AAL87273.1| unknown protein [Arabidopsis thaliana] &gt;gi|21281239|gb|AAM45091.1| unknown protein [Arabidopsis thaliana] &gt;gi|332189547|gb|AEE27668.1| carboxylate clamp-tetratricopeptide repeat protein [Arabidopsis thaliana] &gt;gi|1032304934|gb|OAP19259.1| TPR3 [Arabidopsis…
MSTRG.301.4	1[+]1109512-1113834	AT1G04200.1	j	GO:0005634	-	NOG00708;virNOG09002	SR	sp|Q8CHY3|DYM_MOUSE Dymeclin OS=Mus musculus GN=Dym PE=1 SV=1	gi|22329321|ref|NP_171916.2| uncharacterized protein [Arabidopsis thaliana] &gt;gi|20268678|gb|AAM14043.1| unknown protein [Arabidopsis thaliana] &gt;gi|21689843|gb|AAM67565.1| unknown protein [Arabidopsis thaliana] &gt;gi|332189548|gb|AEE27669.1| uncharacterized protein AT1G04200 [Arabidopsis thaliana] &gt;gi|1032301919|gb|OAP16244.1| hypothetical protein AXX17_AT1G03490 [Arabidopsis thaliana]
MSTRG.302.2	1[+]1114398-1119642	AT1G04210.1	j	GO:0005634;GO:0005524;GO:0004672;GO:0006468	-	virNOG02991;COG4886	ST	sp|Q9NQU5|PAK6_HUMAN Serine/threonine-protein kinase PAK 6 OS=Homo sapiens GN=PAK6 PE=1 SV=1	gi|15219675|ref|NP_171917.1| putative Raf-related kinase [Arabidopsis thaliana] &gt;gi|3142291|gb|AAC16742.1| Contains similarity to adenylate cyclase gb|AF012921 from Magnaporthe grisae. EST gb|Z24512 comes from this gene [Arabidopsis thaliana] &gt;gi|20466532|gb|AAM20583.1| unknown protein [Arabidopsis thaliana] &gt;gi|34365545|gb|AAQ65084.1| At1g04210 [Arabidopsis thaliana] &gt;gi|332189549|gb…
MSTRG.305.2	1[+]1125509-1129358	AT1G04230.1	j	GO:0005634	-	virNOG05328	S	sp|Q38822|IAA3_ARATH Auxin-responsive protein IAA3 OS=Arabidopsis thaliana GN=IAA3 PE=1 SV=1	gi|42561683|ref|NP_171919.3| uncharacterized protein [Arabidopsis thaliana] &gt;gi|13877565|gb|AAK43860.1|AF370483_1 Unknown protein [Arabidopsis thaliana] &gt;gi|31711802|gb|AAP68257.1| At1g04230 [Arabidopsis thaliana] &gt;gi|332189551|gb|AEE27672.1| uncharacterized protein AT1G04230 [Arabidopsis thaliana] &gt;gi|1032297481|gb|OAP11806.1| hypothetical protein AXX17_AT1G03520 [Arabidopsis thalian…
MSTRG.308.11	1[-]1148766-1152531	AT1G04300.1	j	GO:0005634;GO:0005886	-	virNOG11138	S	sp|A8MQL1|TRF1B_ARATH TNF receptor-associated factor homolog 1b OS=Arabidopsis thaliana GN=TRAF1B PE=1 SV=1	gi|334182289|ref|NP_001184907.1| MATH domain-containing protein [Arabidopsis thaliana] &gt;gi|332189562|gb|AEE27683.1| MATH domain-containing protein [Arabidopsis thaliana]
MSTRG.308.12	1[-]1148793-1154675	AT1G04300.1	j	GO:0005634;GO:0005886	-	virNOG11138	S	sp|A8MQL1|TRF1B_ARATH TNF receptor-associated factor homolog 1b OS=Arabidopsis thaliana GN=TRAF1B PE=1 SV=1	gi|145323732|ref|NP_001077455.1| MATH domain-containing protein [Arabidopsis thaliana] &gt;gi|332189561|gb|AEE27682.1| MATH domain-containing protein [Arabidopsis thaliana]
MSTRG.313.1	1[-]1162905-1165463	AT1G04340.1	j	GO:0016021;GO:0009507	-	virNOG19705	R	sp|P93824|ACCH6_ARATH 1-aminocyclopropane-1-carboxylate oxidase homolog 6 OS=Arabidopsis thaliana GN=At1g04350 PE=2 SV=1	gi|15219714|ref|NP_171929.1| HR-like lesion-inducing protein-like protein [Arabidopsis thaliana] &gt;gi|2341039|gb|AAB70443.1| Similar to Nicotiana lesion-inducing ORF (gb|U66269) [Arabidopsis thaliana] &gt;gi|17979509|gb|AAL50090.1| At1g04340/F19P19_23 [Arabidopsis thaliana] &gt;gi|20147297|gb|AAM10362.1| At1g04340/F19P19_23 [Arabidopsis thaliana] &gt;gi|332189565|gb|AEE27686.1| HR-like lesion-i…
MSTRG.313.3	1[-]1163090-1167044	AT1G04340.1	j	GO:0016021;GO:0009507	-	virNOG19705	R	sp|P93824|ACCH6_ARATH 1-aminocyclopropane-1-carboxylate oxidase homolog 6 OS=Arabidopsis thaliana GN=At1g04350 PE=2 SV=1	gi|15219714|ref|NP_171929.1| HR-like lesion-inducing protein-like protein [Arabidopsis thaliana] &gt;gi|2341039|gb|AAB70443.1| Similar to Nicotiana lesion-inducing ORF (gb|U66269) [Arabidopsis thaliana] &gt;gi|17979509|gb|AAL50090.1| At1g04340/F19P19_23 [Arabidopsis thaliana] &gt;gi|20147297|gb|AAM10362.1| At1g04340/F19P19_23 [Arabidopsis thaliana] &gt;gi|332189565|gb|AEE27686.1| HR-like lesion-i…
MSTRG.314.1	1[+]1164877-1167220	AT1G04350.1	j	GO:0046872;GO:0016706;GO:0055114;GO:0005737	-	COG3491;virNOG29395	QR	sp|P93824|ACCH6_ARATH 1-aminocyclopropane-1-carboxylate oxidase homolog 6 OS=Arabidopsis thaliana GN=At1g04350 PE=2 SV=1	gi|15219715|ref|NP_171930.1| 1-aminocyclopropane-1-carboxylate oxidase-like 6 [Arabidopsis thaliana] &gt;gi|75220513|sp|P93824.1|ACCH6_ARATH RecName: Full=1-aminocyclopropane-1-carboxylate oxidase homolog 6 &gt;gi|1903360|gb|AAB70442.1| Similar to Arabidopsis 2A6 (gb|X83096). EST gb|T76913 comes from this gene [Arabidopsis thaliana] &gt;gi|15292975|gb|AAK93598.1| putative 1-aminocyclopropane-1-ca…
MSTRG.313.4	1[-]1166039-1167044	AT1G04350.1	x	GO:0046872;GO:0016706;GO:0055114;GO:0005737	-	COG3491;virNOG29395	QR	sp|P93824|ACCH6_ARATH 1-aminocyclopropane-1-carboxylate oxidase homolog 6 OS=Arabidopsis thaliana GN=At1g04350 PE=2 SV=1	gi|15219715|ref|NP_171930.1| 1-aminocyclopropane-1-carboxylate oxidase-like 6 [Arabidopsis thaliana] &gt;gi|75220513|sp|P93824.1|ACCH6_ARATH RecName: Full=1-aminocyclopropane-1-carboxylate oxidase homolog 6 &gt;gi|1903360|gb|AAB70442.1| Similar to Arabidopsis 2A6 (gb|X83096). EST gb|T76913 comes from this gene [Arabidopsis thaliana] &gt;gi|15292975|gb|AAK93598.1| putative 1-aminocyclopropane-1-ca…
MSTRG.316.2	1[-]1179337-1183705	AT1G04390.1	j	GO:0009507	-	virNOG09291	R	sp|P93820|Y1439_ARATH BTB/POZ domain-containing protein At1g04390 OS=Arabidopsis thaliana GN=At1g04390 PE=2 SV=3	gi|334351263|sp|P93820.3|Y1439_ARATH RecName: Full=BTB/POZ domain-containing protein At1g04390 &gt;gi|1032300864|gb|OAP15189.1| hypothetical protein AXX17_AT1G03670 [Arabidopsis thaliana]
MSTRG.316.3	1[-]1179337-1183705	AT1G04390.1	j	GO:0009507	-	virNOG09291	R	sp|P93820|Y1439_ARATH BTB/POZ domain-containing protein At1g04390 OS=Arabidopsis thaliana GN=At1g04390 PE=2 SV=3	gi|334351263|sp|P93820.3|Y1439_ARATH RecName: Full=BTB/POZ domain-containing protein At1g04390 &gt;gi|1032300864|gb|OAP15189.1| hypothetical protein AXX17_AT1G03670 [Arabidopsis thaliana]
MSTRG.317.3	1[-]1185904-1188434	AT1G04400.1	j	GO:0009882;GO:0005524;GO:0006338;GO:0009414;GO:0010118;GO:0009785;GO:0009911;GO:0010244;GO:0009646;GO:0071949;GO:0016605;GO:2000379;GO:0016301;GO:0051607;GO:0042803;GO:2000028;GO:0018298;GO:0046777;GO:0005773;GO:0010075;GO:1901371;GO:0042752;GO:0046872;GO:0048574;GO:0010617;GO:0016569;GO:0009638;GO:0072387;GO:1902347	K12119	virNOG02599	TL	sp|Q96524|CRY2_ARATH Cryptochrome-2 OS=Arabidopsis thaliana GN=CRY2 PE=1 SV=2	gi|727604094|ref|XP_010475092.1| PREDICTED: cryptochrome-2-like isoform X1 [Camelina sativa] &gt;gi|727604096|ref|XP_010475093.1| PREDICTED: cryptochrome-2-like isoform X1 [Camelina sativa] &gt;gi|727604098|ref|XP_010475094.1| PREDICTED: cryptochrome-2-like isoform X1 [Camelina sativa]
MSTRG.320.2	1[+]1198159-1201344	AT1G04430.1	j	GO:0005774;GO:0005768;GO:0008168;GO:0016021;GO:0005802;GO:0032259;GO:0000139	-	virNOG00332	R	sp|Q940J9|PMT8_ARATH Probable methyltransferase PMT8 OS=Arabidopsis thaliana GN=At1g04430 PE=2 SV=1	gi|18390392|ref|NP_563706.1| putative methyltransferase PMT8 [Arabidopsis thaliana] &gt;gi|186478123|ref|NP_001117225.1| putative methyltransferase PMT8 [Arabidopsis thaliana] &gt;gi|75249499|sp|Q940J9.1|PMT8_ARATH RecName: Full=Probable methyltransferase PMT8 &gt;gi|15450900|gb|AAK96721.1| Unknown protein [Arabidopsis thaliana] &gt;gi|17978687|gb|AAL47337.1| unknown protein [Arabidopsis thaliana…
MSTRG.320.3	1[+]1198159-1201344	AT1G04430.1	j	GO:0005774;GO:0005768;GO:0008168;GO:0016021;GO:0005802;GO:0032259;GO:0000139	-	virNOG00332	R	sp|Q940J9|PMT8_ARATH Probable methyltransferase PMT8 OS=Arabidopsis thaliana GN=At1g04430 PE=2 SV=1	gi|14423548|gb|AAK62456.1|AF387011_1 Unknown protein [Arabidopsis thaliana] &gt;gi|20148263|gb|AAM10022.1| unknown protein [Arabidopsis thaliana]
MSTRG.321.2	1[+]1202384-1205795	AT1G04440.1	j	GO:0005634;GO:0005524;GO:0009506;GO:0005737;GO:0008360;GO:0018105;GO:0004674;GO:0016055;GO:0006897	K00924	virNOG32054;virNOG07441	T	sp|Q5XF24|CKL13_ARATH Casein kinase 1-like protein 13 OS=Arabidopsis thaliana GN=CKL13 PE=2 SV=1	gi|15219733|ref|NP_171939.1| casein kinase like 13 [Arabidopsis thaliana] &gt;gi|53749194|gb|AAU90082.1| At1g04440 [Arabidopsis thaliana] &gt;gi|62996994|gb|AAY24541.1| casein kinase 1-like protein 13 [Arabidopsis thaliana] &gt;gi|63003760|gb|AAY25409.1| At1g04440 [Arabidopsis thaliana] &gt;gi|332189577|gb|AEE27698.1| casein kinase like 13 [Arabidopsis thaliana] &gt;gi|1032305541|gb|OAP19866.1| C…
MSTRG.327.3	1[+]1226610-1230730	AT1G04510.1	j	GO:0080008;GO:0000349;GO:0071006;GO:0000974;GO:0042742;GO:0004842;GO:0046686;GO:0005730;GO:0000166	K10599	NOG02059;virNOG05943	AR	sp|Q94BR4|PR19A_ARATH Pre-mRNA-processing factor 19 homolog 1 OS=Arabidopsis thaliana GN=PRP19A PE=1 SV=1	gi|18390401|ref|NP_563708.1| MOS4-associated complex 3A [Arabidopsis thaliana] &gt;gi|75332078|sp|Q94BR4.1|PR19A_ARATH RecName: Full=Pre-mRNA-processing factor 19 homolog 1; AltName: Full=MOS4-associated complex protein 3A; Short=MAC protein 3A; AltName: Full=Plant U-box protein 59; AltName: Full=U-box domain-containing protein 59 &gt;gi|14532632|gb|AAK64044.1| putative pre-mRNA splicing factor P…
MSTRG.327.4	1[+]1226610-1230730	AT1G04510.1	j	GO:0080008;GO:0000349;GO:0071006;GO:0006281;GO:0000974;GO:0016567;GO:0042742;GO:0004842;GO:0016874;GO:0046686;GO:0005730;GO:0000166;GO:0045087	K10599	KOG0289;virNOG05943	R	sp|Q94BR4|PR19A_ARATH Pre-mRNA-processing factor 19 homolog 1 OS=Arabidopsis thaliana GN=PRP19A PE=1 SV=1	gi|18390401|ref|NP_563708.1| MOS4-associated complex 3A [Arabidopsis thaliana] &gt;gi|75332078|sp|Q94BR4.1|PR19A_ARATH RecName: Full=Pre-mRNA-processing factor 19 homolog 1; AltName: Full=MOS4-associated complex protein 3A; Short=MAC protein 3A; AltName: Full=Plant U-box protein 59; AltName: Full=U-box domain-containing protein 59 &gt;gi|14532632|gb|AAK64044.1| putative pre-mRNA splicing factor P…
MSTRG.339.2	1[-]1303766-1305943	AT1G04680.1	j	GO:0016020;GO:0046872;GO:0045490;GO:0005576;GO:0030570	K01728	virNOG30226;COG3866	G	sp|Q940Q1|PLY1_ARATH Probable pectate lyase 1 OS=Arabidopsis thaliana GN=At1g04680 PE=2 SV=2	gi|18390426|ref|NP_563715.1| putative pectate lyase 1 [Arabidopsis thaliana] &gt;gi|32129844|sp|Q940Q1.2|PLY1_ARATH RecName: Full=Probable pectate lyase 1; AltName: Full=Pectate lyase A1; Flags: Precursor &gt;gi|2494113|gb|AAB80622.1| Strong similarity to Musa pectate lyase (gb|X92943). ESTs gb|AA042458, gb|ATTS4502, gb|N38552 come from this gene [Arabidopsis thaliana] &gt;gi|18086433|gb|AAL57671…
MSTRG.345.2	1[-]1337119-1337733	AT1G04770.1	j	GO:0005634;GO:0010438;GO:0009658	-	euNOG06436;virNOG00222	R	sp|Q8L730|SDI2_ARATH Protein SULFUR DEFICIENCY-INDUCED 2 OS=Arabidopsis thaliana GN=At1g04770 PE=2 SV=1	gi|30678993|ref|NP_171969.2| tetratricopeptide repeat-containing protein [Arabidopsis thaliana] &gt;gi|75329743|sp|Q8L730.1|SDI2_ARATH RecName: Full=Protein SULFUR DEFICIENCY-INDUCED 2 &gt;gi|22655080|gb|AAM98131.1| unknown protein [Arabidopsis thaliana] &gt;gi|30984518|gb|AAP42722.1| At1g04770 [Arabidopsis thaliana] &gt;gi|332189620|gb|AEE27741.1| tetratricopeptide repeat-containing protein [Ara…
MSTRG.352.2	1[-]1358787-1362000	AT1G04830.2	j	-	-	virNOG30022;virNOG13052	R	sp|Q9NVG8|TBC13_HUMAN TBC1 domain family member 13 OS=Homo sapiens GN=TBC1D13 PE=1 SV=3	gi|42561701|ref|NP_171975.2| RabGAP/TBC domain-containing protein [Arabidopsis thaliana] &gt;gi|28393508|gb|AAO42175.1| unknown protein [Arabidopsis thaliana] &gt;gi|28973127|gb|AAO63888.1| unknown protein [Arabidopsis thaliana] &gt;gi|332189627|gb|AEE27748.1| RabGAP/TBC domain-containing protein [Arabidopsis thaliana] &gt;gi|1032304609|gb|OAP18934.1| hypothetical protein AXX17_AT1G04160 [Arabido…
MSTRG.352.5	1[-]1358975-1362000	AT1G04830.2	j	-	-	virNOG30022;virNOG13052	R	sp|Q9NVG8|TBC13_HUMAN TBC1 domain family member 13 OS=Homo sapiens GN=TBC1D13 PE=1 SV=3	gi|42561701|ref|NP_171975.2| RabGAP/TBC domain-containing protein [Arabidopsis thaliana] &gt;gi|28393508|gb|AAO42175.1| unknown protein [Arabidopsis thaliana] &gt;gi|28973127|gb|AAO63888.1| unknown protein [Arabidopsis thaliana] &gt;gi|332189627|gb|AEE27748.1| RabGAP/TBC domain-containing protein [Arabidopsis thaliana] &gt;gi|1032304609|gb|OAP18934.1| hypothetical protein AXX17_AT1G04160 [Arabido…
MSTRG.352.6	1[-]1358975-1362000	AT1G04830.2	j	GO:0005737	-	virNOG30022;virNOG13052	R	sp|Q9NVG8|TBC13_HUMAN TBC1 domain family member 13 OS=Homo sapiens GN=TBC1D13 PE=1 SV=3	gi|42561701|ref|NP_171975.2| RabGAP/TBC domain-containing protein [Arabidopsis thaliana] &gt;gi|28393508|gb|AAO42175.1| unknown protein [Arabidopsis thaliana] &gt;gi|28973127|gb|AAO63888.1| unknown protein [Arabidopsis thaliana] &gt;gi|332189627|gb|AEE27748.1| RabGAP/TBC domain-containing protein [Arabidopsis thaliana] &gt;gi|1032304609|gb|OAP18934.1| hypothetical protein AXX17_AT1G04160 [Arabido…
MSTRG.359.2	1[-]1388014-1391173	AT1G04910.1	j	GO:0005768;GO:0016757;GO:0016021;GO:0005739;GO:0005802;GO:0000139	-	virNOG00402	S	sp|Q8W486|OFUT1_ARATH O-fucosyltransferase 1 OS=Arabidopsis thaliana GN=OFUT1 PE=2 SV=1	gi|22329335|ref|NP_171983.2| O-fucosyltransferase-like protein [Arabidopsis thaliana] &gt;gi|75162430|sp|Q8W486.1|Y1491_ARATH RecName: Full=Uncharacterized protein At1g04910 &gt;gi|17065372|gb|AAL32840.1| Similar to auxin-independent growth promoter (axi 1) [Arabidopsis thaliana] &gt;gi|31711926|gb|AAP68319.1| At1g04910 [Arabidopsis thaliana] &gt;gi|332189637|gb|AEE27758.1| O-fucosyltransferase-l…
MSTRG.366.4	1[+]1411194-1413445	AT1G04970.2	j	GO:0005774;GO:1903409;GO:0001530;GO:0010468;GO:0005615	-	virNOG01133	V	sp|Q9MAU5|Y1049_ARATH Putative BPI/LBP family protein At1g04970 OS=Arabidopsis thaliana GN=At1g04970 PE=2 SV=1	gi|18390462|ref|NP_563724.1| lipid-binding serum glycoprotein family protein [Arabidopsis thaliana] &gt;gi|75264940|sp|Q9MAU5.1|Y1049_ARATH RecName: Full=Putative BPI/LBP family protein At1g04970; Flags: Precursor &gt;gi|7211993|gb|AAF40464.1|AC004809_22 ESTs gb|T76367 and gb|AA404955 come from this gene [Arabidopsis thaliana] &gt;gi|28393732|gb|AAO42277.1| unknown protein [Arabidopsis thaliana] …
MSTRG.367.2	1[-]1414256-1415035	AT1G04980.1	j	GO:0005788;GO:0006457;GO:0009505;GO:0003756;GO:0034976;GO:0009507;GO:0045454	K09584	virNOG01952	O	sp|Q9MAU6|PDI22_ARATH Protein disulfide-isomerase like 2-2 OS=Arabidopsis thaliana GN=PDIL2-2 PE=2 SV=2	gi|79336174|ref|NP_171990.3| protein disulfide-isomerase like 2-2 [Arabidopsis thaliana] &gt;gi|310947346|sp|Q9MAU6.2|PDI22_ARATH RecName: Full=Protein disulfide-isomerase like 2-2; Short=AtPDIL2-2; AltName: Full=Protein disulfide-isomerase 10; Short=PDI10; AltName: Full=Protein disulfide-isomerase like 5-1; Short=AtPDIL5-1; Flags: Precursor &gt;gi|332189652|gb|AEE27773.1| protein disulfide-isome…
MSTRG.371.3	1[-]1438231-1439876	AT1G05030.2	j	GO:0016020;GO:0006810;GO:0015144;GO:0044464	-	virNOG12477	R	sp|Q0WVE9|PLST1_ARATH Probable plastidic glucose transporter 1 OS=Arabidopsis thaliana GN=At1g05030 PE=2 SV=2	gi|42561706|ref|NP_171996.2| putative plastidic glucose transporter 1 [Arabidopsis thaliana] &gt;gi|117940084|sp|Q0WVE9.2|PLST1_ARATH RecName: Full=Probable plastidic glucose transporter 1 &gt;gi|53828535|gb|AAU94377.1| At1g05030 [Arabidopsis thaliana] &gt;gi|55733727|gb|AAV59260.1| At1g05030 [Arabidopsis thaliana] &gt;gi|332189660|gb|AEE27781.1| putative plastidic glucose transporter 1 [Arabidop…
MSTRG.372.1	1[.]1442185-1442510	-	u	-	-	-	-	-	-
MSTRG.378.2	1[-]1457043-1458739	AT1G05070.1	j	GO:0005768;GO:0005802	-	virNOG16461	V	-	gi|1032303298|gb|OAP17623.1| hypothetical protein AXX17_AT1G04460 [Arabidopsis thaliana]
MSTRG.382.1	1[.]1477307-1477795	-	u	-	-	-	-	-	-
MSTRG.383.1	1[+]1478320-1478870	-	u	-	-	-	-	-	gi|24417500|gb|AAN60360.1| unknown [Arabidopsis thaliana]
MSTRG.387.3	1[-]1487678-1488496	AT1G05160.1	j	GO:0010268;GO:0020037;GO:0005506;GO:0016132;GO:0019825;GO:0055114;GO:0009686;GO:0007275;GO:0016021;GO:0051777;GO:0005789;GO:0016125	K04123	virNOG15329	Q	sp|O23051|KAO1_ARATH Ent-kaurenoic acid oxidase 1 OS=Arabidopsis thaliana GN=KAO1 PE=2 SV=1	gi|15220438|ref|NP_172008.1| ent-kaurenoic acid oxidase 1 [Arabidopsis thaliana] &gt;gi|5915848|sp|O23051.1|KAO1_ARATH RecName: Full=Ent-kaurenoic acid oxidase 1; Short=AtKAO1; AltName: Full=Cytochrome P450 88A3 &gt;gi|2388581|gb|AAB71462.1| Similar to Zea DWARF3 (gb|U32579) [Arabidopsis thaliana] &gt;gi|110737917|dbj|BAF00896.1| cytochrome P450 like protein [Arabidopsis thaliana] &gt;gi|11564674…
MSTRG.387.5	1[-]1491082-1494232	AT1G05170.2	j	GO:0006486;GO:0016021;GO:0008378;GO:0000139	-	virNOG01384	G	sp|A8MRC7|B3GT2_ARATH Probable beta-1,3-galactosyltransferase 2 OS=Arabidopsis thaliana GN=B3GALT2 PE=2 SV=1	gi|15220440|ref|NP_172009.1| putative beta-1,3-galactosyltransferase 2 [Arabidopsis thaliana] &gt;gi|14488078|gb|AAK63859.1|AF389287_1 At1g05170/YUP8H12_22 [Arabidopsis thaliana] &gt;gi|2388580|gb|AAB71461.1| Similar to Sequence 10 from patent 5477002 (gb|1253956) [Arabidopsis thaliana] &gt;gi|21360399|gb|AAM47315.1| At1g05170/YUP8H12_22 [Arabidopsis thaliana] &gt;gi|332189676|gb|AEE27797.1| puta…
MSTRG.388.4	1[-]1498208-1501865	AT1G05180.2	j	GO:0005634;GO:0045116;GO:0019781;GO:0009414;GO:0006281;GO:0010252;GO:0016567;GO:0009734;GO:0009965;GO:0007131;GO:0005515;GO:0005829;GO:0009735;GO:0005886	K04532	COG0476;virNOG02750	HO	sp|P42744|AXR1_ARATH NEDD8-activating enzyme E1 regulatory subunit AXR1 OS=Arabidopsis thaliana GN=AXR1 PE=1 SV=1	gi|227202634|dbj|BAH56790.1| AT1G05180 [Arabidopsis thaliana]
MSTRG.390.3	1[+]1504943-1509153	AT1G05200.1	j	GO:0071260;GO:0034220;GO:0009416;GO:0070417;GO:0005515;GO:0005576;GO:0016021;GO:0005886;GO:0006874;GO:0009507;GO:0071215;GO:0009611;GO:0019722;GO:0006816;GO:0071230;GO:0071311;GO:0004970;GO:0005262;GO:0005217	K05387	virNOG39188;virNOG07447;NOG03956	PU	sp|Q8GXJ4|GLR34_ARATH Glutamate receptor 3.4 OS=Arabidopsis thaliana GN=GLR3.4 PE=2 SV=2	gi|227206362|dbj|BAH57236.1| AT1G05200 [Arabidopsis thaliana]
MSTRG.390.4	1[+]1504943-1509153	AT1G05200.1	j	GO:0071260;GO:0034220;GO:0009416;GO:0070417;GO:0005515;GO:0005576;GO:0016021;GO:0005886;GO:0006874;GO:0009507;GO:0071215;GO:0009611;GO:0019722;GO:0006816;GO:0071230;GO:0071311;GO:0004970;GO:0005262;GO:0005217	K05387	virNOG39188;virNOG07447;NOG03956	PU	sp|Q8GXJ4|GLR34_ARATH Glutamate receptor 3.4 OS=Arabidopsis thaliana GN=GLR3.4 PE=2 SV=2	gi|227206362|dbj|BAH57236.1| AT1G05200 [Arabidopsis thaliana]
MSTRG.396.1	1[-]1512776-1518279	AT1G05230.4	j	GO:0008289;GO:0005634;GO:0048497;GO:0006355;GO:0043565;GO:0010090;GO:0003700	K09338	virNOG01745	K	sp|Q94C37|HDG2_ARATH Homeobox-leucine zipper protein HDG2 OS=Arabidopsis thaliana GN=HDG2 PE=1 SV=1	gi|15220448|ref|NP_172015.1| homeobox-leucine zipper protein HDG2 [Arabidopsis thaliana] &gt;gi|30679181|ref|NP_849596.1| homeobox-leucine zipper protein HDG2 [Arabidopsis thaliana] &gt;gi|334182300|ref|NP_001184911.1| homeobox-leucine zipper protein HDG2 [Arabidopsis thaliana] &gt;gi|75332091|sp|Q94C37.1|HDG2_ARATH RecName: Full=Homeobox-leucine zipper protein HDG2; AltName: Full=HD-ZIP protein …
MSTRG.396.2	1[-]1512876-1518805	AT1G05230.4	j	GO:0008289;GO:0005634;GO:0048497;GO:0006355;GO:0043565;GO:0010090;GO:0003700	K09338	virNOG01745	K	sp|Q94C37|HDG2_ARATH Homeobox-leucine zipper protein HDG2 OS=Arabidopsis thaliana GN=HDG2 PE=1 SV=1	gi|15220448|ref|NP_172015.1| homeobox-leucine zipper protein HDG2 [Arabidopsis thaliana] &gt;gi|30679181|ref|NP_849596.1| homeobox-leucine zipper protein HDG2 [Arabidopsis thaliana] &gt;gi|334182300|ref|NP_001184911.1| homeobox-leucine zipper protein HDG2 [Arabidopsis thaliana] &gt;gi|75332091|sp|Q94C37.1|HDG2_ARATH RecName: Full=Homeobox-leucine zipper protein HDG2; AltName: Full=HD-ZIP protein …
MSTRG.398.2	1[-]1531788-1534096	AT1G05270.1	j	GO:0031307;GO:0005886	-	virNOG06094	T	sp|Q58DF3|TRABD_BOVIN TraB domain-containing protein OS=Bos taurus GN=TRABD PE=2 SV=1	gi|30679206|ref|NP_172019.3| TraB family protein [Arabidopsis thaliana] &gt;gi|26450987|dbj|BAC42600.1| unknown protein [Arabidopsis thaliana] &gt;gi|28950927|gb|AAO63387.1| At1g05270 [Arabidopsis thaliana] &gt;gi|51969614|dbj|BAD43499.1| unknown protein [Arabidopsis thaliana] &gt;gi|332189695|gb|AEE27816.1| TraB family protein [Arabidopsis thaliana]
MSTRG.403.2	1[-]1558942-1559743	AT1G05340.1	j	GO:0005634;GO:0005737	-	braNOG22788;virNOG37095	S	-	gi|18390510|ref|NP_563734.1| uncharacterized protein [Arabidopsis thaliana] &gt;gi|13430464|gb|AAK25854.1|AF360144_1 unknown protein [Arabidopsis thaliana] &gt;gi|2388562|gb|AAB71443.1| EST gb|ATTS0295 comes from this gene [Arabidopsis thaliana] &gt;gi|15810661|gb|AAL07255.1| unknown protein [Arabidopsis thaliana] &gt;gi|21554110|gb|AAM63190.1| unknown [Arabidopsis thaliana] &gt;gi|110740944|dbj|…
MSTRG.406.2	1[-]1569372-1572454	AT1G05370.1	j	GO:0005634	-	virNOG05403;NOG44328	SI	-	gi|334182304|ref|NP_172029.2| Sec14p-like phosphatidylinositol transfer family protein [Arabidopsis thaliana] &gt;gi|332189709|gb|AEE27830.1| Sec14p-like phosphatidylinositol transfer family protein [Arabidopsis thaliana]
MSTRG.417.2	1[-]1630966-1632423	AT1G05520.1	j	GO:0006886;GO:0005829;GO:0030127;GO:0008270;GO:0006888;GO:0005215	K14006	virNOG00965	U	sp|P0CR39|SEC23_CRYNB Protein transport protein SEC23 OS=Cryptococcus neoformans var. neoformans serotype D (strain B-3501A) GN=SEC23 PE=3 SV=1	gi|8778725|gb|AAF79733.1|AC005106_14 T25N20.17 [Arabidopsis thaliana]
MSTRG.417.3	1[-]1633267-1635836	AT1G05520.1	j	GO:0006886;GO:0005829;GO:0030127;GO:0008270;GO:0006888;GO:0005215	K14006	virNOG00965	U	sp|Q4PE39|SEC23_USTMA Protein transport protein SEC23 OS=Ustilago maydis (strain 521 / FGSC 9021) GN=SEC23 PE=3 SV=1	gi|15912297|gb|AAL08282.1| At1g05520/T25N20_16 [Arabidopsis thaliana]
MSTRG.417.4	1[-]1633267-1635836	AT1G05520.1	j	GO:0006886;GO:0005829;GO:0030127;GO:0008270;GO:0006888;GO:0005215	K14006	virNOG00965	U	sp|Q4PE39|SEC23_USTMA Protein transport protein SEC23 OS=Ustilago maydis (strain 521 / FGSC 9021) GN=SEC23 PE=3 SV=1	gi|18390535|ref|NP_563741.1| sec23/sec24-like transport protein [Arabidopsis thaliana] &gt;gi|25090173|gb|AAN72246.1| At1g05520/T25N20_16 [Arabidopsis thaliana] &gt;gi|332189727|gb|AEE27848.1| sec23/sec24-like transport protein [Arabidopsis thaliana] &gt;gi|1032299891|gb|OAP14216.1| hypothetical protein AXX17_AT1G04940 [Arabidopsis thaliana]
MSTRG.418.3	1[+]1639318-1640622	AT1G05540.1	j	GO:0005739	-	virNOG31379	S	-	gi|15220557|ref|NP_172045.1| uncharacterized protein [Arabidopsis thaliana] &gt;gi|8778720|gb|AAF79728.1|AC005106_9 T25N20.19 [Arabidopsis thaliana] &gt;gi|332189729|gb|AEE27850.1| uncharacterized protein AT1G05540 [Arabidopsis thaliana] &gt;gi|1032304094|gb|OAP18419.1| hypothetical protein AXX17_AT1G04980 [Arabidopsis thaliana]
MSTRG.422.5	1[-]1647721-1659457	AT1G05570.2	j	GO:0009506;GO:0009504;GO:0008360;GO:0006075;GO:0003843;GO:0016021;GO:0071555;GO:0000148	K11000	virNOG05233;virNOG29458	M	sp|Q9AUE0|CALS1_ARATH Callose synthase 1 OS=Arabidopsis thaliana GN=CALS1 PE=1 SV=2	gi|334182309|ref|NP_001184913.1| callose synthase 1 [Arabidopsis thaliana] &gt;gi|332189735|gb|AEE27856.1| callose synthase 1 [Arabidopsis thaliana]
MSTRG.422.6	1[-]1651306-1652547	AT1G05570.2	j	GO:0009506;GO:0009504;GO:0008360;GO:0006075;GO:0003843;GO:0016021;GO:0071555;GO:0000148	K11000	virNOG05233;virNOG29458	M	sp|Q9AUE0|CALS1_ARATH Callose synthase 1 OS=Arabidopsis thaliana GN=CALS1 PE=1 SV=2	gi|334182309|ref|NP_001184913.1| callose synthase 1 [Arabidopsis thaliana] &gt;gi|332189735|gb|AEE27856.1| callose synthase 1 [Arabidopsis thaliana]
MSTRG.431.2	1[-]1697517-1702739	AT1G05670.1	j	GO:0080043;GO:0052638;GO:0043231;GO:0010016;GO:0009813;GO:0071475;GO:0080024;GO:0080167;GO:0080044;GO:0052696;GO:0042631;GO:0071215;GO:0070301	-	virNOG02468;virNOG01783	CRG	sp|P0C7P7|U74E1_ARATH UDP-glycosyltransferase 74E1 OS=Arabidopsis thaliana GN=UGT74E1 PE=3 SV=1	gi|334182317|ref|NP_001184915.1| UDP-Glycosyltransferase superfamily protein [Arabidopsis thaliana] &gt;gi|193806609|sp|P0C7P7.1|U74E1_ARATH RecName: Full=UDP-glycosyltransferase 74E1 &gt;gi|332189754|gb|AEE27875.1| UDP-Glycosyltransferase superfamily protein [Arabidopsis thaliana]
MSTRG.431.3	1[-]1697517-1702739	AT1G05670.1	j	GO:0080043;GO:0052638;GO:0043231;GO:0010016;GO:0009813;GO:0071475;GO:0080024;GO:0080167;GO:0080044;GO:0052696;GO:0042631;GO:0071215;GO:0070301	-	virNOG02468;virNOG01783	CRG	sp|P0C7P7|U74E1_ARATH UDP-glycosyltransferase 74E1 OS=Arabidopsis thaliana GN=UGT74E1 PE=3 SV=1	gi|334182317|ref|NP_001184915.1| UDP-Glycosyltransferase superfamily protein [Arabidopsis thaliana] &gt;gi|193806609|sp|P0C7P7.1|U74E1_ARATH RecName: Full=UDP-glycosyltransferase 74E1 &gt;gi|332189754|gb|AEE27875.1| UDP-Glycosyltransferase superfamily protein [Arabidopsis thaliana]
MSTRG.433.2	1[+]1706915-1709241	AT1G05690.1	j	GO:0009555;GO:0006355;GO:0031625;GO:0009723;GO:0005737;GO:0042787;GO:0019005;GO:0030162;GO:0008270;GO:0003712;GO:0009651;GO:0005516;GO:0009553;GO:0005634;GO:0004402;GO:0009409;GO:0016573;GO:0042542;GO:0009751;GO:0043161	-	virNOG02168	K	sp|Q9SYL0|BT3_ARATH BTB/POZ and TAZ domain-containing protein 3 OS=Arabidopsis thaliana GN=BT3 PE=1 SV=2	gi|42561724|ref|NP_172060.2| BTB and TAZ domain protein 3 [Arabidopsis thaliana] &gt;gi|327507746|sp|Q9SYL0.2|BT3_ARATH RecName: Full=BTB/POZ and TAZ domain-containing protein 3; AltName: Full=BTB and TAZ domain protein 3 &gt;gi|332189756|gb|AEE27877.1| BTB and TAZ domain protein 3 [Arabidopsis thaliana]
MSTRG.440.3	1[-]1723800-1724349	AT1G05760.2	j	GO:0046741;GO:0030246;GO:0051607;GO:0043621;GO:0005737	-	euNOG23027;virNOG26223	R	sp|Q9SE37|JAL1_ARATH Protein RESTRICTED TEV MOVEMENT 1 OS=Arabidopsis thaliana GN=RTM1 PE=1 SV=1	gi|13877529|gb|AAK43842.1|AF370465_1 Unknown protein [Arabidopsis thaliana] &gt;gi|17978785|gb|AAL47386.1| unknown protein [Arabidopsis thaliana]
MSTRG.444.1	1[-]1727460-1730046	AT1G05783.1	j	GO:0016021;GO:0033116;GO:0012507;GO:0009507	-	virNOG35287;virNOG23726	S	-	gi|1032298523|gb|OAP12848.1| hypothetical protein AXX17_AT1G05280 [Arabidopsis thaliana]
MSTRG.446.1	1[+]1730242-1737440	AT1G05790.3	j	GO:0004806;GO:0016021;GO:0005886;GO:0006629	-	virNOG05219	OTI	sp|Q6NMM1|GOT1_ARATH Vesicle transport protein GOT1 OS=Arabidopsis thaliana GN=GOT1 PE=1 SV=1	gi|145323748|ref|NP_001077463.1| lipase class 3 family protein [Arabidopsis thaliana] &gt;gi|110737593|dbj|BAF00738.1| hypothetical protein [Arabidopsis thaliana] &gt;gi|332189773|gb|AEE27894.1| lipase class 3-like protein [Arabidopsis thaliana]
MSTRG.447.2	1[+]1745182-1747977	AT1G05805.1	j	GO:0005634;GO:0001228;GO:0001046;GO:0006355;GO:0006366;GO:0046983;GO:0005829;GO:0010119	-	virNOG02609;virNOG30268	K	sp|Q8H102|BH128_ARATH Transcription factor bHLH128 OS=Arabidopsis thaliana GN=BHLH128 PE=1 SV=1	gi|18390573|ref|NP_563749.1| transcription factor bHLH128 [Arabidopsis thaliana] &gt;gi|75299737|sp|Q8H102.1|BH128_ARATH RecName: Full=Transcription factor bHLH128; AltName: Full=Basic helix-loop-helix protein 128; Short=AtbHLH128; Short=bHLH 128; AltName: Full=Transcription factor EN 74; AltName: Full=bHLH transcription factor bHLH128 &gt;gi|24030386|gb|AAN41354.1| unknown protein [Arabidopsis t…
MSTRG.449.4	1[+]1754211-1761728	AT1G05830.1	j	GO:0005634;GO:0003677;GO:0006355;GO:0008270;GO:0042800;GO:0051568	-	virNOG07957	KB	sp|P0CB22|ATX2_ARATH Histone-lysine N-methyltransferase ATX2 OS=Arabidopsis thaliana GN=ATX2 PE=2 SV=1	gi|240254018|ref|NP_172074.6| histone-lysine N-methyltransferase ATX2 [Arabidopsis thaliana] &gt;gi|240254020|ref|NP_001077464.4| histone-lysine N-methyltransferase ATX2 [Arabidopsis thaliana] &gt;gi|257096236|sp|P0CB22.1|ATX2_ARATH RecName: Full=Histone-lysine N-methyltransferase ATX2; AltName: Full=Protein SET DOMAIN GROUP 30; AltName: Full=Trithorax-homolog protein 2; Short=TRX-homolog protein…
MSTRG.449.5	1[+]1754211-1761728	AT1G05830.1	j	GO:0005634;GO:0003677;GO:0006355;GO:0008270;GO:0042800;GO:0051568	-	virNOG07957	KB	sp|P0CB22|ATX2_ARATH Histone-lysine N-methyltransferase ATX2 OS=Arabidopsis thaliana GN=ATX2 PE=2 SV=1	gi|240254018|ref|NP_172074.6| histone-lysine N-methyltransferase ATX2 [Arabidopsis thaliana] &gt;gi|240254020|ref|NP_001077464.4| histone-lysine N-methyltransferase ATX2 [Arabidopsis thaliana] &gt;gi|257096236|sp|P0CB22.1|ATX2_ARATH RecName: Full=Histone-lysine N-methyltransferase ATX2; AltName: Full=Protein SET DOMAIN GROUP 30; AltName: Full=Trithorax-homolog protein 2; Short=TRX-homolog protein…
MSTRG.449.7	1[+]1756673-1761774	AT1G05830.1	j	GO:0005634;GO:0003677;GO:0006355;GO:0008270;GO:0042800;GO:0051568	-	virNOG07957	KB	sp|P0CB22|ATX2_ARATH Histone-lysine N-methyltransferase ATX2 OS=Arabidopsis thaliana GN=ATX2 PE=2 SV=1	gi|240254018|ref|NP_172074.6| histone-lysine N-methyltransferase ATX2 [Arabidopsis thaliana] &gt;gi|240254020|ref|NP_001077464.4| histone-lysine N-methyltransferase ATX2 [Arabidopsis thaliana] &gt;gi|257096236|sp|P0CB22.1|ATX2_ARATH RecName: Full=Histone-lysine N-methyltransferase ATX2; AltName: Full=Protein SET DOMAIN GROUP 30; AltName: Full=Trithorax-homolog protein 2; Short=TRX-homolog protein…
MSTRG.452.2	1[-]1762746-1766270	AT1G05840.1	j	GO:0006508;GO:0005886;GO:0031225;GO:0004190	-	virNOG02462	O	sp|Q9S9K4|ASPL2_ARATH Aspartic proteinase-like protein 2 OS=Arabidopsis thaliana GN=At1g65240 PE=1 SV=2	gi|18390579|ref|NP_563751.1| aspartyl protease family protein [Arabidopsis thaliana] &gt;gi|332189782|gb|AEE27903.1| aspartyl protease-like protein [Arabidopsis thaliana]
MSTRG.457.2	1[+]1779303-1786326	AT1G05890.2	j	GO:0005634;GO:0061630;GO:0005737;GO:0032436;GO:0042787;GO:0016874;GO:0031624;GO:0000151;GO:0016021;GO:0008270;GO:0000209	K11968	virNOG09905	O	sp|Q8L829|ARI5_ARATH Probable E3 ubiquitin-protein ligase ARI5 OS=Arabidopsis thaliana GN=ARI5 PE=2 SV=1	gi|30679494|ref|NP_172080.2| putative E3 ubiquitin-protein ligase ARI5 [Arabidopsis thaliana] &gt;gi|75329794|sp|Q8L829.1|ARI5_ARATH RecName: Full=Probable E3 ubiquitin-protein ligase ARI5; AltName: Full=ARIADNE-like protein ARI5; AltName: Full=Protein ariadne homolog 5 &gt;gi|21539577|gb|AAM53341.1| unknown protein [Arabidopsis thaliana] &gt;gi|23197712|gb|AAN15383.1| unknown protein [Arabidopsi…
MSTRG.458.1	1[+]1786822-1789680	AT1G05900.2	j	GO:0005634;GO:0003677;GO:0006296;GO:0042644;GO:0006285;GO:0046872;GO:0000703;GO:0051539;GO:0005739	K10773	virNOG27039;virNOG08380	RL	sp|B9DFZ0|NTH2_ARATH Endonuclease III homolog 2, chloroplastic OS=Arabidopsis thaliana GN=NTH2 PE=2 SV=1	gi|42571353|ref|NP_973767.1| endonuclease III 2 [Arabidopsis thaliana] &gt;gi|614103555|sp|B9DFZ0.1|NTH2_ARATH RecName: Full=Endonuclease III homolog 2, chloroplastic; Short=AtNTH2; AltName: Full=Bifunctional DNA N-glycoslyase/DNA-(apurinic or apyrimidinic site) lyase 2; Short=DNA glycoslyase/AP lyase 2; Flags: Precursor &gt;gi|222423369|dbj|BAH19657.1| AT1G05900 [Arabidopsis thaliana] &gt;gi|332…
MSTRG.458.2	1[+]1786822-1789680	AT1G05900.2	j	GO:0005634;GO:0003677;GO:0006296;GO:0042644;GO:0006285;GO:0046872;GO:0000703;GO:0051539;GO:0005739	K10773	virNOG27039;virNOG08380	RL	sp|B9DFZ0|NTH2_ARATH Endonuclease III homolog 2, chloroplastic OS=Arabidopsis thaliana GN=NTH2 PE=2 SV=1	gi|42571353|ref|NP_973767.1| endonuclease III 2 [Arabidopsis thaliana] &gt;gi|614103555|sp|B9DFZ0.1|NTH2_ARATH RecName: Full=Endonuclease III homolog 2, chloroplastic; Short=AtNTH2; AltName: Full=Bifunctional DNA N-glycoslyase/DNA-(apurinic or apyrimidinic site) lyase 2; Short=DNA glycoslyase/AP lyase 2; Flags: Precursor &gt;gi|222423369|dbj|BAH19657.1| AT1G05900 [Arabidopsis thaliana] &gt;gi|332…
MSTRG.459.2	1[+]1795542-1796531	AT1G05910.1	j	GO:0042393;GO:0005634;GO:0005524;GO:0031936;GO:0080111	-	virNOG04417;KOG0732	O	sp|F4IAE9|Y1591_ARATH ATPase family AAA domain-containing protein At1g05910 OS=Arabidopsis thaliana GN=At1g05910 PE=2 SV=1	gi|18390588|ref|NP_563753.1| cell division cycle protein 48-related protein [Arabidopsis thaliana] &gt;gi|378525243|sp|F4IAE9.1|Y1591_ARATH RecName: Full=ATPase family AAA domain-containing protein At1g05910 &gt;gi|332189796|gb|AEE27917.1| ATPase family AAA domain-containing protein [Arabidopsis thaliana]
MSTRG.460.5	1[-]1801196-1803982	AT1G05940.1	j	GO:0005774;GO:0005887;GO:0015174;GO:0015179;GO:0003333;GO:0015297;GO:0031969	-	virNOG03408	E	sp|Q9C5D6|CAAT9_ARATH Cationic amino acid transporter 9, chloroplastic OS=Arabidopsis thaliana GN=CAT9 PE=2 SV=1	gi|8810458|gb|AAF80119.1|AC024174_1 Contains similarity to an amino acid transporter cationic 1 (Atrc1) from Mus musculus gi|6671596 and contains an amino acid permease PF|00324 domain. ESTs gb|AI995600, gb|AV566914, gb|AV531134 come from this gene [Arabidopsis thaliana]
MSTRG.462.5	1[-]1812394-1815493	AT1G05960.2	j	GO:0005886	-	virNOG05675;KOG1877	SR	sp|Q8IGJ0|EFR3_DROME Protein EFR3 homolog cmp44E OS=Drosophila melanogaster GN=stmA PE=2 SV=3	gi|18390595|ref|NP_563755.1| ARM repeat superfamily protein [Arabidopsis thaliana] &gt;gi|332189802|gb|AEE27923.1| ARM repeat superfamily protein [Arabidopsis thaliana]
MSTRG.473.2	1[-]1834888-1837654	AT1G06070.1	j	GO:0005634;GO:0006355;GO:0043565;GO:0003700	-	virNOG04366	K	sp|Q04088|POF21_ARATH Probable transcription factor PosF21 OS=Arabidopsis thaliana GN=POSF21 PE=2 SV=1	gi|565499456|ref|XP_006307367.1| hypothetical protein CARUB_v10008993mg [Capsella rubella] &gt;gi|482576078|gb|EOA40265.1| hypothetical protein CARUB_v10008993mg [Capsella rubella]
MSTRG.473.3	1[-]1834935-1837660	AT1G06070.1	j	GO:0005634;GO:0006355;GO:0043565;GO:0003700	-	virNOG04366	K	sp|Q04088|POF21_ARATH Probable transcription factor PosF21 OS=Arabidopsis thaliana GN=POSF21 PE=2 SV=1	gi|15221391|ref|NP_172097.1| putative basic-leucine zipper transcription factor bZIP69 [Arabidopsis thaliana] &gt;gi|8810469|gb|AAF80130.1|AC024174_12 Contains similarity to a b-Zip binding protein from Arabidopsis thaliana gb|Z86093 and contains a b-Zip transcription factor PF|00170 domain. ESTs gb|AV551499, gb|T04752, gb|AV550784, gb|AV550336, gb|AV545846, gb|AV538486, gb|AV542369, gb|AV538179 …
MSTRG.474.4	1[-]1853140-1855044	AT1G06110.1	j	GO:0005634;GO:0005515;GO:0016567;GO:0019005	K10290	virNOG08283	P	sp|Q9LND7|SKI16_ARATH F-box protein SKIP16 OS=Arabidopsis thaliana GN=SKIP16 PE=1 SV=1	gi|18390613|ref|NP_563759.1| F-box protein SKIP16 [Arabidopsis thaliana] &gt;gi|75264072|sp|Q9LND7.1|SKI16_ARATH RecName: Full=F-box protein SKIP16; AltName: Full=SKP1-interacting partner 16 &gt;gi|8810473|gb|AAF80134.1|AC024174_16 Contains similarity to a F-box protein FBA from Mus musculus gb|AF233226. ESTs gb|AV536237, gb|AV541425, gb|AV542477, gb|AV543534, gb|AV536862, gb|AI100662, gb|Z27285,…
MSTRG.475.1	1[-]1857756-1860713	AT1G06130.1	j	GO:0009507	K01069	virNOG06342	R	sp|Q8LDW8|GLO2D_ARATH Probable hydroxyacylglutathione hydrolase 2, chloroplastic OS=Arabidopsis thaliana GN=GLX2-4 PE=2 SV=1	gi|18390616|ref|NP_563760.1| glyoxalase 2-4 [Arabidopsis thaliana] &gt;gi|75246000|sp|Q8LDW8.1|GLO2D_ARATH RecName: Full=Probable hydroxyacylglutathione hydrolase 2, chloroplastic; AltName: Full=Glyoxalase 2-4; AltName: Full=Glyoxalase II; Short=Glx II; Flags: Precursor &gt;gi|21553879|gb|AAM62972.1| glyoxalase II isozyme, putative [Arabidopsis thaliana] &gt;gi|110742461|dbj|BAE99149.1| glyoxalas…
MSTRG.475.4	1[-]1857877-1860677	AT1G06130.1	j	GO:0004416;GO:0019243	K01069	virNOG06342	R	sp|Q8LDW8|GLO2D_ARATH Probable hydroxyacylglutathione hydrolase 2, chloroplastic OS=Arabidopsis thaliana GN=GLX2-4 PE=2 SV=1	gi|18390616|ref|NP_563760.1| glyoxalase 2-4 [Arabidopsis thaliana] &gt;gi|75246000|sp|Q8LDW8.1|GLO2D_ARATH RecName: Full=Probable hydroxyacylglutathione hydrolase 2, chloroplastic; AltName: Full=Glyoxalase 2-4; AltName: Full=Glyoxalase II; Short=Glx II; Flags: Precursor &gt;gi|21553879|gb|AAM62972.1| glyoxalase II isozyme, putative [Arabidopsis thaliana] &gt;gi|110742461|dbj|BAE99149.1| glyoxalas…
MSTRG.481.1	1[-]1892231-1896935	AT1G06200.2	j	GO:0006353;GO:0005634;GO:1901259;GO:0043621;GO:0009737;GO:0010239;GO:0019843;GO:0009507	-	virNOG05945	S	sp|Q94K75|RHON1_ARATH Rho-N domain-containing protein 1, chloroplastic OS=Arabidopsis thaliana GN=RHON1 PE=1 SV=1	gi|18390623|ref|NP_563761.1| ribonucleic acid-binding protein RHON1 [Arabidopsis thaliana] &gt;gi|75166417|sp|Q94K75.1|RHON1_ARATH RecName: Full=Rho-N domain-containing protein 1, chloroplastic; Flags: Precursor &gt;gi|13877951|gb|AAK44053.1|AF370238_1 unknown protein [Arabidopsis thaliana] &gt;gi|17065622|gb|AAL33805.1| unknown protein [Arabidopsis thaliana] &gt;gi|332189835|gb|AEE27956.1| ribon…
MSTRG.482.3	1[+]1897241-1898196	AT1G06210.1	j	GO:0006886;GO:0005795;GO:0005634;GO:0008565;GO:0006891	-	virNOG15386;KOG1087	U	sp|Q9LNC6|TOL2_ARATH TOM1-like protein 2 OS=Arabidopsis thaliana GN=TOL2 PE=1 SV=1	gi|18390626|ref|NP_563762.1| ENTH/VHS/GAT family protein [Arabidopsis thaliana] &gt;gi|8844126|gb|AAF80218.1|AC025290_7 Contains similarity to an ADP-ribosylation factor binding protein GGA1 from Homo sapiens gb|AF190862 and contains a VHS PF|00790 domain. EST gb|BE037588 comes from this gene [Arabidopsis thaliana] &gt;gi|15450711|gb|AAK96627.1| At1g06210/F9P14_4 [Arabidopsis thaliana] &gt;gi|233…
MSTRG.484.5	1[+]1907062-1910781	AT1G06230.3	j	GO:0005634;GO:0003677;GO:0006355;GO:0045931;GO:0009294;GO:0048364	-	virNOG03351;COG5076	KB	sp|Q9LNC4|GTE4_ARATH Transcription factor GTE4 OS=Arabidopsis thaliana GN=GTE4 PE=2 SV=1	gi|15221424|ref|NP_172113.1| transcription factor GTE4 [Arabidopsis thaliana] &gt;gi|30679613|ref|NP_849601.1| transcription factor GTE4 [Arabidopsis thaliana] &gt;gi|334182337|ref|NP_001184922.1| transcription factor GTE4 [Arabidopsis thaliana] &gt;gi|75174943|sp|Q9LNC4.1|GTE4_ARATH RecName: Full=Transcription factor GTE4; AltName: Full=Bromodomain-containing protein GTE4; AltName: Full=Protein …
MSTRG.485.2	1[+]1911130-1913383	AT1G06240.1	j	GO:0009507	-	virNOG00051	S	sp|P43935|Y077_HAEIN Uncharacterized protein HI_0077 OS=Haemophilus influenzae (strain ATCC 51907 / DSM 11121 / KW20 / Rd) GN=HI_0077 PE=4 SV=1	gi|30679617|ref|NP_172114.2| uncharacterized protein [Arabidopsis thaliana] &gt;gi|24030288|gb|AAN41316.1| unknown protein [Arabidopsis thaliana] &gt;gi|332189846|gb|AEE27967.1| uncharacterized protein AT1G06240 [Arabidopsis thaliana]
MSTRG.486.1	1[-]1913137-1919797	AT1G06265.1	j	GO:0005739;GO:0042170;GO:0006629	-	virNOG10423;virNOG33591	SI	sp|Q9LNC0|PPR16_ARATH Pentatricopeptide repeat-containing protein At1g06270 OS=Arabidopsis thaliana GN=At1g06270 PE=2 SV=1	gi|18390636|ref|NP_563765.1| pentatricopeptide repeat-containing protein [Arabidopsis thaliana] &gt;gi|75264068|sp|Q9LNC0.1|PPR16_ARATH RecName: Full=Pentatricopeptide repeat-containing protein At1g06270 &gt;gi|8844132|gb|AAF80224.1|AC025290_13 Contains similarity to an unknown protein F23N19.4 gi|6630464 from Arabidopsis thaliana gb|AC007190 and contains multiple PPR PF|01535 repeats. EST gb|T44…
MSTRG.488.2	1[+]1922363-1926130	AT1G06290.1	j	GO:0009055;GO:0033539;GO:0052890;GO:0050660;GO:0005777;GO:0000062;GO:0003997;GO:0055088;GO:0003995;GO:0051791	K00232	virNOG02662;COG1960	I	sp|P0CZ23|ACOX3_ARATH Acyl-coenzyme A oxidase 3, peroxisomal OS=Arabidopsis thaliana GN=ACX3 PE=1 SV=1	gi|15220946|ref|NP_172119.1| acyl-coenzyme A oxidase 3 [Arabidopsis thaliana] &gt;gi|342161829|sp|P0CZ23.1|ACOX3_ARATH RecName: Full=Acyl-coenzyme A oxidase 3, peroxisomal; Short=AOX 3; Short=Acyl-CoA oxidase 3; AltName: Full=Medium-chain acyl-CoA oxidase; Short=AtCX3; Flags: Precursor &gt;gi|8515709|gb|AAF76137.1|AF253474_1 acyl-CoA oxidase [Arabidopsis thaliana] &gt;gi|20466227|gb|AAM20431.1| a…
MSTRG.489.1	1[-]1942800-1944953	-	u	-	K05286	virNOG02013	G	sp|Q9JJQ0|PIGB_MOUSE GPI mannosyltransferase 3 OS=Mus musculus GN=Pigb PE=2 SV=2	gi|8927674|gb|AAF82165.1|AC068143_7 Contains similarity to a CG8214 protein product gi|7303044 from Drosophila melanogaster gb|AE003809 [Arabidopsis thaliana]
MSTRG.489.2	1[-]1942800-1944953	-	u	GO:0043231;GO:0044699;GO:0016757;GO:0016021	K05286	virNOG02013	G	-	gi|8927674|gb|AAF82165.1|AC068143_7 Contains similarity to a CG8214 protein product gi|7303044 from Drosophila melanogaster gb|AE003809 [Arabidopsis thaliana]
MSTRG.499.2	1[-]1967091-1969537	AT1G06460.1	j	GO:0005777;GO:0009408	-	virNOG19452	O	sp|Q4UJB1|HSPC4_RICFE Small heat shock protein C4 OS=Rickettsia felis (strain ATCC VR-1525 / URRWXCal2) GN=hspc4-1 PE=3 SV=1	gi|15221505|ref|NP_172134.1| alpha-crystallin domain 32.1 [Arabidopsis thaliana] &gt;gi|89329759|gb|ABD67503.1| peroxisomal small heat shock protein Acd31.2 [Arabidopsis thaliana] &gt;gi|105830078|gb|ABF74713.1| At1g06460 [Arabidopsis thaliana] &gt;gi|332189868|gb|AEE27989.1| alpha-crystallin domain 32.1 [Arabidopsis thaliana]
MSTRG.511.2	1[-]2001415-2007212	AT1G06550.1	j	GO:0080167;GO:0005737;GO:0003860	K05605	virNOG13968	I	sp|Q9SHJ8|HIBC8_ARATH 3-hydroxyisobutyryl-CoA hydrolase-like protein 5 OS=Arabidopsis thaliana GN=At1g06550 PE=1 SV=2	gi|30679729|ref|NP_172142.2| 3-hydroxyisobutyryl-CoA hydrolase-like protein 5 [Arabidopsis thaliana] &gt;gi|292630834|sp|Q9SHJ8.2|HIBC8_ARATH RecName: Full=3-hydroxyisobutyryl-CoA hydrolase-like protein 5 &gt;gi|62320504|dbj|BAD95058.1| 3-hydroxyisobutyryl-coenzyme A hydrolase [Arabidopsis thaliana] &gt;gi|63003868|gb|AAY25463.1| At1g06550 [Arabidopsis thaliana] &gt;gi|109946425|gb|ABG48391.1| At…
MSTRG.512.2	1[+]2007650-2010167	AT1G06560.1	j	GO:0008757;GO:0003723;GO:0001510;GO:0008173	-	virNOG04575	J	sp|Q7TS68|NSUN6_MOUSE Putative methyltransferase NSUN6 OS=Mus musculus GN=Nsun6 PE=2 SV=2	gi|42561755|ref|NP_172143.3| putative methyltransferase [Arabidopsis thaliana] &gt;gi|30102680|gb|AAP21258.1| At1g06560 [Arabidopsis thaliana] &gt;gi|110743735|dbj|BAE99704.1| hypothetical protein [Arabidopsis thaliana] &gt;gi|332189884|gb|AEE28005.1| putative methyltransferase [Arabidopsis thaliana]
MSTRG.514.1	1[-]2011710-2013564	AT1G06570.2	j	GO:0006572;GO:0010189;GO:0003868;GO:0055114;GO:0046872;GO:0010236;GO:0005829;GO:0005739;GO:0016117;GO:0009507	K00457	virNOG06375;COG3185	E	sp|P93836|HPPD_ARATH 4-hydroxyphenylpyruvate dioxygenase OS=Arabidopsis thaliana GN=HPD PE=1 SV=2	gi|30679736|ref|NP_172144.2| 4-hydroxyphenylpyruvate dioxygenase [Arabidopsis thaliana] &gt;gi|6692679|gb|AAF24813.1|AC007592_6 F12K11.9 [Arabidopsis thaliana] &gt;gi|332189885|gb|AEE28006.1| 4-hydroxyphenylpyruvate dioxygenase [Arabidopsis thaliana] &gt;gi|1032303565|gb|OAP17890.1| PDS1 [Arabidopsis thaliana]
MSTRG.516.2	1[-]2016339-2024713	AT1G06590.1	j	GO:0005634;GO:0005515;GO:0051301;GO:0016567;GO:0007067	K03352	KOG4322;virNOG06929	D	sp|Q8H1U4|APC5_ARATH Anaphase-promoting complex subunit 5 OS=Arabidopsis thaliana GN=APC5 PE=1 SV=1	gi|30679744|ref|NP_172146.2| uncharacterized protein [Arabidopsis thaliana] &gt;gi|75151975|sp|Q8H1U4.1|APC5_ARATH RecName: Full=Anaphase-promoting complex subunit 5; AltName: Full=Cyclosome subunit 5 &gt;gi|23429520|gb|AAN10197.1| APC5 [Arabidopsis thaliana] &gt;gi|332189888|gb|AEE28009.1| anaphase-promoting complex subunit 5 [Arabidopsis thaliana]
MSTRG.520.3	1[+]2034158-2037366	AT1G06645.1	j	GO:0046872;GO:0016706;GO:0005829;GO:0016021;GO:0055114	-	virNOG04549	Q	sp|Q8H1S4|ACCH3_ARATH 1-aminocyclopropane-1-carboxylate oxidase homolog 3 OS=Arabidopsis thaliana GN=At1g06650 PE=2 SV=1	gi|15221545|ref|NP_172150.1| 2-oxoglutarate-dependent dioxygenase-like protein [Arabidopsis thaliana] &gt;gi|75299765|sp|Q8H1S4.1|ACCH3_ARATH RecName: Full=1-aminocyclopropane-1-carboxylate oxidase homolog 3 &gt;gi|23296334|gb|AAN13044.1| putative oxidoreductase [Arabidopsis thaliana] &gt;gi|332189898|gb|AEE28019.1| 2-oxoglutarate-dependent dioxygenase-like protein [Arabidopsis thaliana] &gt;gi|1…
MSTRG.521.1	1[-]2034845-2036835	AT1G06650.1	x	GO:0046872;GO:0016706;GO:0005829;GO:0055114	-	COG3491;virNOG04549	QR	sp|Q8H1S4|ACCH3_ARATH 1-aminocyclopropane-1-carboxylate oxidase homolog 3 OS=Arabidopsis thaliana GN=At1g06650 PE=2 SV=1	gi|238478379|ref|NP_001154315.1| 2-oxoglutarate (2OG) and Fe(II)-dependent oxygenase-like protein [Arabidopsis thaliana] &gt;gi|332189896|gb|AEE28017.1| 2-oxoglutarate (2OG) and Fe(II)-dependent oxygenase superfamily protein [Arabidopsis thaliana]
MSTRG.525.4	1[-]2052484-2055568	AT1G06700.3	j	GO:0005524;GO:0009506;GO:0004715;GO:0005886;GO:0019901;GO:0018108	K13436	virNOG30269;virNOG04214	T	sp|Q8H1G6|PTI11_ARATH PTI1-like tyrosine-protein kinase 1 OS=Arabidopsis thaliana GN=PTI11 PE=1 SV=1	gi|15222170|ref|NP_172155.1| PTI1-like tyrosine-protein kinase 1 [Arabidopsis thaliana] &gt;gi|79317070|ref|NP_001030981.1| PTI1-like tyrosine-protein kinase 1 [Arabidopsis thaliana] &gt;gi|75329118|sp|Q8H1G6.1|PTI11_ARATH RecName: Full=PTI1-like tyrosine-protein kinase 1; Short=PTI1-1 &gt;gi|23297211|gb|AAN12919.1| putative kinase interactor [Arabidopsis thaliana] &gt;gi|222424401|dbj|BAH20156.1…
MSTRG.525.5	1[-]2052494-2055297	AT1G06700.3	j	GO:0005524;GO:0009506;GO:0004715;GO:0005886;GO:0019901;GO:0018108	K13436	virNOG30269;virNOG04214	T	sp|Q8H1G6|PTI11_ARATH PTI1-like tyrosine-protein kinase 1 OS=Arabidopsis thaliana GN=PTI11 PE=1 SV=1	gi|15222170|ref|NP_172155.1| PTI1-like tyrosine-protein kinase 1 [Arabidopsis thaliana] &gt;gi|79317070|ref|NP_001030981.1| PTI1-like tyrosine-protein kinase 1 [Arabidopsis thaliana] &gt;gi|75329118|sp|Q8H1G6.1|PTI11_ARATH RecName: Full=PTI1-like tyrosine-protein kinase 1; Short=PTI1-1 &gt;gi|23297211|gb|AAN12919.1| putative kinase interactor [Arabidopsis thaliana] &gt;gi|222424401|dbj|BAH20156.1…
MSTRG.529.3	1[-]2060635-2066820	AT1G06720.2	j	GO:0042254;GO:0005634	K14569	virNOG04214;virNOG01580	JT	sp|Q14692|BMS1_HUMAN Ribosome biogenesis protein BMS1 homolog OS=Homo sapiens GN=BMS1 PE=1 SV=1	gi|1032304412|gb|OAP18737.1| hypothetical protein AXX17_AT1G06360 [Arabidopsis thaliana]
MSTRG.529.4	1[-]2060635-2067336	AT1G06720.2	j	GO:0042254;GO:0005634	K14569	virNOG04214;virNOG01580	JT	sp|Q14692|BMS1_HUMAN Ribosome biogenesis protein BMS1 homolog OS=Homo sapiens GN=BMS1 PE=1 SV=1	gi|1032304412|gb|OAP18737.1| hypothetical protein AXX17_AT1G06360 [Arabidopsis thaliana]
MSTRG.530.2	1[+]2067557-2070109	AT1G06730.1	j	GO:0005634;GO:0016310;GO:0016301;GO:0005737	-	virNOG01708	G	sp|C3PAZ0|IOLC_BACAA 5-dehydro-2-deoxygluconokinase OS=Bacillus anthracis (strain A0248) GN=iolC PE=3 SV=1	gi|15222179|ref|NP_172158.1| pfkB-type carbohydrate kinase-like protein [Arabidopsis thaliana] &gt;gi|13605673|gb|AAK32830.1|AF361817_1 At1g06730/F4H5_22 [Arabidopsis thaliana] &gt;gi|332189908|gb|AEE28029.1| pfkB-type carbohydrate kinase-like protein [Arabidopsis thaliana]
MSTRG.538.5	1[-]2093032-2096276	AT1G06820.1	j	GO:0046608;GO:0055114;GO:0016117;GO:0009662;GO:0031969;GO:0016491	K09835	virNOG06569	H	sp|Q9M9Y8|CRTSO_ARATH Prolycopene isomerase, chloroplastic OS=Arabidopsis thaliana GN=CRTISO PE=1 SV=2	gi|7523710|gb|AAF63149.1|AC011001_19 Similar to phytoene dehydrogenase [Arabidopsis thaliana]
MSTRG.538.6	1[-]2093032-2096276	AT1G06820.1	j	GO:0046608;GO:0055114;GO:0016117;GO:0009662;GO:0031969;GO:0016491	K09835	virNOG06569	H	sp|Q9M9Y8|CRTSO_ARATH Prolycopene isomerase, chloroplastic OS=Arabidopsis thaliana GN=CRTISO PE=1 SV=2	gi|7523710|gb|AAF63149.1|AC011001_19 Similar to phytoene dehydrogenase [Arabidopsis thaliana]
MSTRG.540.1	1[-]2097656-2103496	AT1G06840.1	j	GO:0007169;GO:0004674;GO:0005524;GO:0005576;GO:0016021;GO:0006468;GO:0005886	-	virNOG00061	T	sp|C0LGD7|Y1684_ARATH Probable LRR receptor-like serine/threonine-protein kinase At1g06840 OS=Arabidopsis thaliana GN=At1g06840 PE=2 SV=2	gi|334182352|ref|NP_172169.2| probable LRR receptor-like serine/threonine-protein kinase [Arabidopsis thaliana] &gt;gi|264664524|sp|C0LGD7.2|Y1684_ARATH RecName: Full=Probable LRR receptor-like serine/threonine-protein kinase At1g06840; Flags: Precursor &gt;gi|332189923|gb|AEE28044.1| probable LRR receptor-like serine/threonine-protein kinase [Arabidopsis thaliana] &gt;gi|1032298531|gb|OAP12856.1…
MSTRG.543.5	1[-]2111534-2114372	AT1G06890.4	j	GO:0005768;GO:0015790;GO:0016021;GO:0005464;GO:0005802;GO:0005886;GO:0000139	K15285	virNOG01892;NOG05588	SG	sp|Q8RXL8|UXT3_ARATH UDP-xylose transporter 3 OS=Arabidopsis thaliana GN=UXT3 PE=1 SV=1	gi|334182354|ref|NP_001184926.1| nucleotide/sugar transporter family protein [Arabidopsis thaliana] &gt;gi|332189929|gb|AEE28050.1| nodulin MtN21 /EamA-like transporter protein [Arabidopsis thaliana]
MSTRG.545.1	1[+]2120757-2125555	AT1G06910.1	j	GO:0003691;GO:0009751;GO:0000783;GO:0031627;GO:0009753;GO:0003700	-	virNOG33172;euNOG14277;virNOG19929	RK	-	gi|22329375|ref|NP_683280.1| protein TRF-like 7 [Arabidopsis thaliana] &gt;gi|41619018|gb|AAS10004.1| MYB transcription factor [Arabidopsis thaliana] &gt;gi|332189931|gb|AEE28052.1| protein TRF-like 7 [Arabidopsis thaliana] &gt;gi|1032298743|gb|OAP13068.1| TRFL7 [Arabidopsis thaliana]
MSTRG.548.7	1[+]2135902-2137708	AT1G06960.4	j	GO:0000398;GO:0005681;GO:0005686;GO:0000166;GO:0015030;GO:0017069;GO:0005737	K11094	NOG02540;virNOG08631	AR	sp|Q8H1S6|RU2B2_ARATH U2 small nuclear ribonucleoprotein B&apos;&apos; 2 OS=Arabidopsis thaliana GN=At1g06960 PE=1 SV=1	gi|30679897|ref|NP_172177.3| U2 small nuclear ribonucleoprotein B&apos;&apos; 2 [Arabidopsis thaliana] &gt;gi|332189938|gb|AEE28059.1| U2 small nuclear ribonucleoprotein B&apos;&apos; 2 [Arabidopsis thaliana]
MSTRG.551.2	1[+]2152819-2155109	AT1G07010.3	j	GO:0016020;GO:0097250;GO:0005777;GO:0055114;GO:0004722;GO:0005507;GO:0008270;GO:0005739;GO:0030145;GO:0016491;GO:0009507	-	virNOG05630	T	sp|Q8L774|SLP1_ARATH Shewanella-like protein phosphatase 1 OS=Arabidopsis thaliana GN=SLP1 PE=1 SV=1	gi|674250253|gb|KFK43018.1| hypothetical protein AALP_AA1G068300 [Arabis alpina]
MSTRG.551.5	1[+]2152882-2155105	AT1G07010.3	j	GO:0016020;GO:0097250;GO:0005777;GO:0055114;GO:0004722;GO:0005507;GO:0008270;GO:0005739;GO:0030145;GO:0016491;GO:0009507	-	virNOG05630	T	sp|Q8L774|SLP1_ARATH Shewanella-like protein phosphatase 1 OS=Arabidopsis thaliana GN=SLP1 PE=1 SV=1	gi|22329383|ref|NP_172182.2| shewenella-like protein phosphatase 1 [Arabidopsis thaliana] &gt;gi|75245740|sp|Q8L774.1|SLP1_ARATH RecName: Full=Shewanella-like protein phosphatase 1; Short=AtSLP1; Flags: Precursor &gt;gi|22531180|gb|AAM97094.1| unknown protein [Arabidopsis thaliana] &gt;gi|30725626|gb|AAP37835.1| At1g07010 [Arabidopsis thaliana] &gt;gi|332189944|gb|AEE28065.1| shewenella-like prot…
MSTRG.558.2	1[+]2170004-2171903	AT1G07080.1	j	GO:0005576;GO:0003824;GO:0005773	K08059	virNOG08727;NOG38431	O	sp|Q499T2|GILT_RAT Gamma-interferon-inducible lysosomal thiol reductase OS=Rattus norvegicus GN=Ifi30 PE=2 SV=1	gi|1032305105|gb|OAP19430.1| hypothetical protein AXX17_AT1G06710 [Arabidopsis thaliana]
MSTRG.558.3	1[+]2170004-2171903	AT1G07080.1	j	GO:0005576;GO:0003824;GO:0005773	K08059	virNOG08727;NOG38431	O	sp|Q499T2|GILT_RAT Gamma-interferon-inducible lysosomal thiol reductase OS=Rattus norvegicus GN=Ifi30 PE=2 SV=1	gi|18390723|ref|NP_563779.1| GILT domain-containing protein [Arabidopsis thaliana] &gt;gi|15146334|gb|AAK83650.1| At1g07080/F10K1_15 [Arabidopsis thaliana] &gt;gi|15809756|gb|AAL06806.1| At1g07080/F10K1_15 [Arabidopsis thaliana] &gt;gi|332189954|gb|AEE28075.1| GILT domain-containing protein [Arabidopsis thaliana]
MSTRG.560.2	1[-]2178123-2184137	AT1G07110.1	j	GO:2001070;GO:0005634;GO:0043609;GO:0004331;GO:0005524;GO:0006000;GO:0003873;GO:0046835;GO:0006003;GO:0006002;GO:0005829;GO:0005886	K01103	virNOG01039	G	sp|Q9MB58|F26_ARATH 6-phosphofructo-2-kinase/fructose-2,6-bisphosphatase OS=Arabidopsis thaliana GN=FKFBP PE=1 SV=1	gi|15222304|ref|NP_172191.1| 6-phosphofructo-2-kinase/fructose-2,6-bisphosphatase [Arabidopsis thaliana] &gt;gi|75192772|sp|Q9MB58.1|F26_ARATH RecName: Full=6-phosphofructo-2-kinase/fructose-2,6-bisphosphatase; Short=6PF-2-K/Fru-2,6-P2ase; Short=AtF2KP; Short=PFK/FBPase; Includes: RecName: Full=6-phosphofructo-2-kinase; Includes: RecName: Full=Fructose-2,6-bisphosphatase &gt;gi|8117172|dbj|BAA963…
MSTRG.560.3	1[-]2178123-2184137	AT1G07110.1	j	GO:2001070;GO:0005634;GO:0043609;GO:0004331;GO:0005524;GO:0006000;GO:0003873;GO:0046835;GO:0006003;GO:0006002;GO:0005829;GO:0005886	K01103	virNOG01039	G	sp|Q9MB58|F26_ARATH 6-phosphofructo-2-kinase/fructose-2,6-bisphosphatase OS=Arabidopsis thaliana GN=FKFBP PE=1 SV=1	gi|15222304|ref|NP_172191.1| 6-phosphofructo-2-kinase/fructose-2,6-bisphosphatase [Arabidopsis thaliana] &gt;gi|75192772|sp|Q9MB58.1|F26_ARATH RecName: Full=6-phosphofructo-2-kinase/fructose-2,6-bisphosphatase; Short=6PF-2-K/Fru-2,6-P2ase; Short=AtF2KP; Short=PFK/FBPase; Includes: RecName: Full=6-phosphofructo-2-kinase; Includes: RecName: Full=Fructose-2,6-bisphosphatase &gt;gi|8117172|dbj|BAA963…
MSTRG.565.1	1[-]2189877-2193861	AT1G07140.1	j	GO:0005643;GO:0046604;GO:0005524;GO:0005813;GO:0006468;GO:0000060;GO:0005737;GO:0006405;GO:0051028;GO:0007051;GO:0004674;GO:0008536;GO:0006511;GO:0000082;GO:0005096	K15306	virNOG14681;virNOG11998	TU	sp|Q9LMK7|RBP1A_ARATH Ran-binding protein 1 homolog a OS=Arabidopsis thaliana GN=RANBP1A PE=1 SV=1	gi|297849004|ref|XP_002892383.1| hypothetical protein ARALYDRAFT_334013 [Arabidopsis lyrata subsp. lyrata] &gt;gi|297338225|gb|EFH68642.1| hypothetical protein ARALYDRAFT_334013 [Arabidopsis lyrata subsp. lyrata]
MSTRG.565.4	1[-]2192032-2193767	AT1G07140.1	j	GO:0005643;GO:0046604;GO:0005813;GO:0000060;GO:0005737;GO:0006405;GO:0051028;GO:0007051;GO:0008536;GO:0006511;GO:0000166;GO:0004672;GO:0000082;GO:0005096	K15306	virNOG14681;virNOG11998	TU	sp|Q9LMK7|RBP1A_ARATH Ran-binding protein 1 homolog a OS=Arabidopsis thaliana GN=RANBP1A PE=1 SV=1	gi|297849004|ref|XP_002892383.1| hypothetical protein ARALYDRAFT_334013 [Arabidopsis lyrata subsp. lyrata] &gt;gi|297338225|gb|EFH68642.1| hypothetical protein ARALYDRAFT_334013 [Arabidopsis lyrata subsp. lyrata]
MSTRG.570.2	1[-]2208680-2212542	AT1G07200.2	j	GO:0005634;GO:0016787;GO:0005524;GO:0019538;GO:0006355;GO:0005737;GO:1902347	-	virNOG10544	O	sp|Q9LML2|SMXL6_ARATH Protein SMAX1-LIKE 6 OS=Arabidopsis thaliana GN=SMXL6 PE=1 SV=1	gi|145323770|ref|NP_001077474.1| protein SMAX1-like 6 [Arabidopsis thaliana] &gt;gi|75174789|sp|Q9LML2.1|SMXL6_ARATH RecName: Full=Protein SMAX1-LIKE 6; Short=AtSMXL6; AltName: Full=Protein D53-like 2; Short=AtD53-like 2; AltName: Full=Protein D53-like SMXL 6 &gt;gi|8954026|gb|AAF82200.1|AC067971_8 Strong similarity to an unknown protein F23F1.11 gi|7486038 from Arabidopsis thaliana BAC F23F1 gb|…
MSTRG.572.2	1[-]2216987-2219497	AT1G07220.1	j	GO:0016021	-	virNOG04275	R	sp|Q8T045|RUMI_DROME O-glucosyltransferase rumi OS=Drosophila melanogaster GN=rumi PE=1 SV=1	gi|15222341|ref|NP_172202.1| uncharacterized protein [Arabidopsis thaliana] &gt;gi|8954024|gb|AAF82198.1|AC067971_6 Contains similarity to an unknown protein T2J13.180 gi|6522568 from Arabidopsis thaliana BAC T2J13 gb|AL132967. ESTs gb|Z29835 and gb|Z29836 come from this gene [Arabidopsis thaliana] &gt;gi|332189973|gb|AEE28094.1| uncharacterized protein AT1G07220 [Arabidopsis thaliana] &gt;gi|591…
MSTRG.579.2	1[-]2243413-2244060	AT1G07290.1	j	GO:0016021	K15356	COG5070;virNOG03768	PU	sp|Q84L09|GONS2_ARATH GDP-mannose transporter GONST2 OS=Arabidopsis thaliana GN=GONST2 PE=2 SV=1	gi|240254028|ref|NP_172209.4| GDP-mannose transporter [Arabidopsis thaliana] &gt;gi|75146971|sp|Q84L09.1|GONS2_ARATH RecName: Full=GDP-mannose transporter GONST2; AltName: Full=Protein GOLGI NUCLEOTIDE SUGAR TRANSPORTER 2 &gt;gi|29329819|emb|CAD83086.1| GONST2 Golgi Nucleotide sugar transporter [Arabidopsis thaliana] &gt;gi|332189982|gb|AEE28103.1| GDP-mannose transporter [Arabidopsis thaliana]
MSTRG.580.1	1[-]2245693-2248965	AT1G07300.3	j	GO:0005634	-	braNOG05146;virNOG00160;KOG2934	R	sp|O82391|JOSL_ARATH Josephin-like protein OS=Arabidopsis thaliana GN=At2g29640 PE=2 SV=1	gi|18390752|ref|NP_563785.1| calcium-dependent lipid-binding domain protein [Arabidopsis thaliana] &gt;gi|8778551|gb|AAF79559.1|AC022464_17 F22G5.35 [Arabidopsis thaliana] &gt;gi|15451132|gb|AAK96837.1| similar to SRC2 [Arabidopsis thaliana] &gt;gi|20148321|gb|AAM10051.1| similar to SRC2 dbj|BAA19769 [Arabidopsis thaliana] &gt;gi|332189984|gb|AEE28105.1| calcium-dependent lipid-binding domain pro…
MSTRG.580.5	1[-]2245833-2246657	AT1G07300.3	j	GO:0005634	-	virNOG26745;KOG2934	SR	sp|O82391|JOSL_ARATH Josephin-like protein OS=Arabidopsis thaliana GN=At2g29640 PE=2 SV=1	gi|15222372|ref|NP_172210.1| josephin protein-like protein [Arabidopsis thaliana] &gt;gi|38454076|gb|AAR20732.1| At1g07300 [Arabidopsis thaliana] &gt;gi|38603992|gb|AAR24739.1| At1g07300 [Arabidopsis thaliana] &gt;gi|332189983|gb|AEE28104.1| josephin protein-like protein [Arabidopsis thaliana] &gt;gi|1032303555|gb|OAP17880.1| hypothetical protein AXX17_AT1G06920 [Arabidopsis thaliana]
MSTRG.582.7	1[-]2257457-2260091	AT1G07350.2	j	GO:0009644;GO:0006397;GO:0043484;GO:0003723;GO:0005681;GO:0000166;GO:0016607	-	KOG4661;virNOG14960	K	sp|Q84TH4|SR45A_ARATH Serine/arginine-rich splicing factor SR45a OS=Arabidopsis thaliana GN=SR45A PE=1 SV=1	gi|42561780|ref|NP_563787.2| serine/arginine rich-like protein SR45a [Arabidopsis thaliana] &gt;gi|75328102|sp|Q84TH4.1|SR45A_ARATH RecName: Full=Serine/arginine-rich splicing factor SR45a; Short=At-SR45A; Short=AtSR45a; AltName: Full=Protein TRANSFORMER2-like; Short=atTra2 &gt;gi|28973767|gb|AAO64199.1| putative transformer-SR ribonucleoprotein [Arabidopsis thaliana] &gt;gi|332189991|gb|AEE28112…
MSTRG.582.8	1[-]2257457-2260091	AT1G07350.2	j	GO:0009644;GO:0006397;GO:0043484;GO:0003723;GO:0005681;GO:0000166;GO:0016607	-	KOG4661;virNOG14960	K	sp|Q84TH4|SR45A_ARATH Serine/arginine-rich splicing factor SR45a OS=Arabidopsis thaliana GN=SR45A PE=1 SV=1	gi|42561780|ref|NP_563787.2| serine/arginine rich-like protein SR45a [Arabidopsis thaliana] &gt;gi|75328102|sp|Q84TH4.1|SR45A_ARATH RecName: Full=Serine/arginine-rich splicing factor SR45a; Short=At-SR45A; Short=AtSR45a; AltName: Full=Protein TRANSFORMER2-like; Short=atTra2 &gt;gi|28973767|gb|AAO64199.1| putative transformer-SR ribonucleoprotein [Arabidopsis thaliana] &gt;gi|332189991|gb|AEE28112…
MSTRG.583.2	1[-]2260402-2262588	AT1G07360.1	j	GO:0071007;GO:0003677;GO:0003729;GO:0071006;GO:0000974;GO:0042742;GO:0017070;GO:0046872;GO:0036002;GO:0000166;GO:0000387	K12872	virNOG08147	A	sp|Q9LNV5|C3H4_ARATH Zinc finger CCCH domain-containing protein 4 OS=Arabidopsis thaliana GN=At1g07360 PE=1 SV=1	gi|18390760|ref|NP_563788.1| MOS4-associated complex subunit 5A [Arabidopsis thaliana] &gt;gi|75335266|sp|Q9LNV5.1|C3H4_ARATH RecName: Full=Zinc finger CCCH domain-containing protein 4; Short=AtC3H4 &gt;gi|8778549|gb|AAF79557.1|AC022464_15 F22G5.30 [Arabidopsis thaliana] &gt;gi|332189993|gb|AEE28114.1| MOS4-associated complex subunit 5A [Arabidopsis thaliana]
MSTRG.585.2	1[-]2264657-2269093	AT1G07380.2	j	GO:0005774;GO:0005783;GO:0090156;GO:0034599;GO:0005576;GO:0016021;GO:0017040	K12349	virNOG05371	G	sp|F4HQM3|NCER1_ARATH Neutral ceramidase 1 OS=Arabidopsis thaliana GN=NCER1 PE=2 SV=1	gi|8778548|gb|AAF79556.1|AC022464_14 F22G5.28 [Arabidopsis thaliana]
MSTRG.586.1	1[+]2269622-2275750	AT1G07390.3	j	GO:0007165;GO:0016021	-	virNOG06218;virNOG20594	OR	sp|Q9LNW0|HS178_ARATH 17.8 kDa class I heat shock protein OS=Arabidopsis thaliana GN=HSP17.8 PE=1 SV=1	gi|1032304972|gb|OAP19297.1| RLP1 [Arabidopsis thaliana]
MSTRG.590.2	1[-]2286333-2287711	AT1G07440.1	j	GO:0046686;GO:0080167;GO:0016491	K08081	virNOG30055;virNOG32134;NOG00461	QR	sp|P0DKI3|TRNH1_ARATH Tropinone reductase homolog At1g07440 OS=Arabidopsis thaliana GN=At1g07440 PE=1 SV=1	gi|15222399|ref|NP_172224.1| NAD(P)-binding Rossmann-fold superfamily protein [Arabidopsis thaliana] &gt;gi|765684362|sp|P0DKI3.1|TRNH1_ARATH RecName: Full=Tropinone reductase homolog At1g07440 &gt;gi|56554663|pdb|1XQ1|A Chain A, X-Ray Structure Of Putative Tropinone Reducatse From Arabidopsis Thaliana Gene At1g07440 &gt;gi|150261474|pdb|2Q45|A Chain A, Ensemble Refinement Of The Protein Crystal …
MSTRG.592.3	1[+]2291464-2294573	AT1G07470.1	j	GO:0005672;GO:0006367;GO:0003700	K03122	virNOG07484	K	sp|Q54G80|TF2AA_DICDI Transcription initiation factor IIA subunit 1 OS=Dictyostelium discoideum GN=gtf2a1 PE=3 SV=1	gi|8778565|gb|AAF79573.1|AC022464_31 F22G5.18 [Arabidopsis thaliana]
MSTRG.602.2	1[+]2307608-2312168	AT1G07510.1	j	GO:0005634;GO:0010200;GO:0006355;GO:0003700	-	virNOG03579;virNOG27892;virNOG33023	K	sp|Q3EDH0|SCL31_ARATH Scarecrow-like protein 31 OS=Arabidopsis thaliana GN=SCL31 PE=2 SV=3	gi|8778540|gb|AAF79548.1|AC022464_6 F22G5.9 [Arabidopsis thaliana]
MSTRG.613.5	1[-]2345620-2346825	AT1G07620.1	j	GO:0005634;GO:0005525	K03979	virNOG00631;braNOG18820;virNOG07171;virNOG39159	SR	sp|F4HSD5|TRM32_ARATH Protein TRM32 OS=Arabidopsis thaliana GN=TRM32 PE=2 SV=1	gi|8439910|gb|AAF75096.1|AC007583_32 It is a member of GTP1/OBG family PF|01018 [Arabidopsis thaliana]
MSTRG.614.2	1[+]2348986-2351415	AT1G07630.1	j	GO:0005634;GO:0003677;GO:0046982;GO:0004722;GO:0046872;GO:0006470;GO:0005886;GO:0000786;GO:0048366	-	virNOG02423	T	sp|Q9LQN6|P2C04_ARATH Probable protein phosphatase 2C 4 OS=Arabidopsis thaliana GN=PLL5 PE=2 SV=1	gi|18390789|ref|NP_563791.1| putative protein phosphatase 2C [Arabidopsis thaliana] &gt;gi|75180175|sp|Q9LQN6.1|P2C04_ARATH RecName: Full=Probable protein phosphatase 2C 4; Short=AtPP2C04; AltName: Full=Protein POLTERGEIST-LIKE 5; AltName: Full=Protein phosphatase 2C PLL5; Short=PP2C PLL5 &gt;gi|8439909|gb|AAF75095.1|AC007583_31 It contains protein phosphatase 2C domain PF|00481. ESTs gb|H36120 a…
MSTRG.616.5	1[-]2361401-2366513	AT1G07650.3	j	GO:0007169;GO:0004674;GO:0005524;GO:0016021;GO:0006468;GO:0005886	-	NOG128481;virNOG10541	ST	sp|C0LGE0|Y1765_ARATH Probable LRR receptor-like serine/threonine-protein kinase At1g07650 OS=Arabidopsis thaliana GN=At1g07650 PE=1 SV=1	gi|42561789|ref|NP_172244.2| leucine-rich repeat transmembrane protein kinase [Arabidopsis thaliana] &gt;gi|264664462|sp|C0LGE0.1|Y1765_ARATH RecName: Full=Probable LRR receptor-like serine/threonine-protein kinase At1g07650; Flags: Precursor &gt;gi|224589382|gb|ACN59225.1| leucine-rich repeat receptor-like protein kinase [Arabidopsis thaliana] &gt;gi|332190034|gb|AEE28155.1| putative LRR recepto…
MSTRG.620.3	1[+]2381642-2386156	AT1G07705.2	j	GO:0005634;GO:0017148;GO:0006355;GO:0000288;GO:0000932;GO:0009507;GO:0030015	K12605	virNOG06301;COG5601	K	sp|Q52JK6|VIP2_NICBE Probable NOT transcription complex subunit VIP2 (Fragment) OS=Nicotiana benthamiana GN=VIP2 PE=1 SV=1	gi|145323778|ref|NP_001077478.1| NOT2 / NOT3 / NOT5 family protein [Arabidopsis thaliana] &gt;gi|332190046|gb|AEE28167.1| NOT2 / NOT3 / NOT5 family protein [Arabidopsis thaliana]
MSTRG.627.6	1[-]2400755-2402170	AT1G07745.1	j	GO:0003677;GO:0006281;GO:0016444;GO:1900426	K10871	strNOG04764;virNOG14162	L	sp|Q9LQQ2|RA51D_ARATH DNA repair protein RAD51 homolog 4 OS=Arabidopsis thaliana GN=RAD51D PE=2 SV=2	gi|145335240|ref|NP_172254.2| DNA repair protein RAD51 homolog 4 [Arabidopsis thaliana] &gt;gi|83305360|sp|Q9LQQ2.2|RA51D_ARATH RecName: Full=DNA repair protein RAD51 homolog 4; Short=AtRAD51D &gt;gi|57283103|emb|CAD70703.1| putative DNA recombination protein [Arabidopsis thaliana] &gt;gi|58430742|dbj|BAD89165.1| AtRAD51D [Arabidopsis thaliana] &gt;gi|90969171|gb|ABE02570.1| RAD51D splice variant…
MSTRG.629.4	1[-]2408384-2409536	AT1G07770.1	j	GO:0005840;GO:0006412;GO:0003735	K02957	COG0096;virNOG17552	J	sp|P42798|R15A1_ARATH 40S ribosomal protein S15a-1 OS=Arabidopsis thaliana GN=RPS15AA PE=2 SV=2	gi|763816942|gb|KJB83794.1| hypothetical protein B456_013G265000 [Gossypium raimondii]
MSTRG.634.2	1[+]2422160-2423701	AT1G07830.1	j	GO:0005761;GO:0006412;GO:0003735	K17428	virNOG21021	J	sp|Q8K2Y7|RM47_MOUSE 39S ribosomal protein L47, mitochondrial OS=Mus musculus GN=Mrpl47 PE=1 SV=2	gi|15223019|ref|NP_172261.1| ribosomal protein L29 family protein [Arabidopsis thaliana] &gt;gi|14030695|gb|AAK53022.1|AF375438_1 At1g07830/F24B9_7 [Arabidopsis thaliana] &gt;gi|19548071|gb|AAL87399.1| At1g07830/F24B9_7 [Arabidopsis thaliana] &gt;gi|332190068|gb|AEE28189.1| ribosomal protein L29 family protein [Arabidopsis thaliana]
MSTRG.636.4	1[-]2429740-2431903	AT1G07870.2	j	GO:0005634;GO:0004674;GO:0005524;GO:0006952;GO:0016021;GO:0006468;GO:0005886	K04733	COG0515;virNOG09580	T	sp|Q9LQQ8|PBL5_ARATH Probable serine/threonine-protein kinase PBL5 OS=Arabidopsis thaliana GN=PBL5 PE=2 SV=1	gi|15223024|ref|NP_172265.1| putative serine/threonine-protein kinase RLCKVII [Arabidopsis thaliana] &gt;gi|46890226|sp|Q9LQQ8.1|RLCK7_ARATH RecName: Full=Probable serine/threonine-protein kinase RLCKVII &gt;gi|8439882|gb|AAF75068.1|AC007583_4 Contains similarity to a protein kinase gb|D88207. It contains an eukaryotic protein kinase domain PF|00069. ESTs gb|Z37200 and gb|Z37201 come from this ge…
MSTRG.638.7	1[+]2437498-2439644	AT1G07890.2	j	GO:0016688;GO:0055114;GO:0000302;GO:0005829;GO:0009735;GO:0009651;GO:0005886;GO:0020037;GO:0009506;GO:0009408;GO:0046686;GO:0046872;GO:0005618;GO:0005794;GO:0098869;GO:0034599;GO:0042744;GO:0004130;GO:0009793;GO:0009570	K00434	virNOG00825;COG0376	PR	sp|Q05431|APX1_ARATH L-ascorbate peroxidase 1, cytosolic OS=Arabidopsis thaliana GN=APX1 PE=1 SV=2	gi|15223049|ref|NP_172267.1| L-ascorbate peroxidase 1 [Arabidopsis thaliana] &gt;gi|30680404|ref|NP_849607.1| L-ascorbate peroxidase 1 [Arabidopsis thaliana] &gt;gi|42571391|ref|NP_973786.1| L-ascorbate peroxidase 1 [Arabidopsis thaliana] &gt;gi|145322979|ref|NP_001030991.2| L-ascorbate peroxidase 1 [Arabidopsis thaliana] &gt;gi|145322981|ref|NP_001030992.2| L-ascorbate peroxidase 1 [Arabidopsis …
MSTRG.639.1	1[+]2442568-2445189	AT1G07902.1	j	GO:0005634;GO:0005739	-	virNOG17604	S	sp|Q9LQR0|LBD1_ARATH LOB domain-containing protein 1 OS=Arabidopsis thaliana GN=LBD1 PE=2 SV=1	gi|15223050|ref|NP_172268.1| LOB domain-containing protein 1 [Arabidopsis thaliana] &gt;gi|29428015|sp|Q9LQR0.1|LBD1_ARATH RecName: Full=LOB domain-containing protein 1; AltName: Full=ASYMMETRIC LEAVES 2-like protein 8; Short=AS2-like protein 8 &gt;gi|8439879|gb|AAF75065.1|AC007583_1 F24B9.1 [Arabidopsis thaliana] &gt;gi|219807092|dbj|BAH10552.1| ASYMMETRIC LEAVES2-like 8 protein [Arabidopsis tha…
MSTRG.639.4	1[+]2444205-2454548	AT1G07910.2	j	GO:0005634;GO:0004113;GO:0016310;GO:0005524;GO:0006388;GO:0003746;GO:0006414;GO:0051731;GO:0003972	-	virNOG04840	S	sp|Q0WL81|RNL_ARATH tRNA ligase 1 OS=Arabidopsis thaliana GN=RNL PE=1 SV=1	gi|8778822|gb|AAF79821.1|AC026875_1 T6D22.1 [Arabidopsis thaliana]
MSTRG.639.7	1[+]2450230-2453771	AT1G07910.2	j	GO:0005634;GO:0004113;GO:0016310;GO:0005524;GO:0006388;GO:0003746;GO:0006414;GO:0051731;GO:0003972	-	virNOG04840	S	sp|Q0WL81|RNL_ARATH tRNA ligase 1 OS=Arabidopsis thaliana GN=RNL PE=1 SV=1	gi|145335250|ref|NP_172269.2| tRNA ligase [Arabidopsis thaliana] &gt;gi|238478403|ref|NP_001154320.1| tRNA ligase [Arabidopsis thaliana] &gt;gi|110740464|dbj|BAF02126.1| translation elongation factor EF-1 alpha [Arabidopsis thaliana] &gt;gi|332190089|gb|AEE28210.1| tRNA ligase [Arabidopsis thaliana] &gt;gi|332190090|gb|AEE28211.1| tRNA ligase [Arabidopsis thaliana]
MSTRG.641.1	1[+]2454771-2460721	AT1G07920.1	j	GO:0003729;GO:0009506;GO:0003746;GO:0006414;GO:0003924;GO:0005774;GO:0046686;GO:0005730;GO:0005794;GO:0005829;GO:0005525;GO:0005516;GO:0005739;GO:0005886;GO:0009507	K03231	virNOG10116	J	sp|P0DH99|EF1A1_ARATH Elongation factor 1-alpha 1 OS=Arabidopsis thaliana GN=A1 PE=1 SV=1	gi|8778823|gb|AAF79822.1|AC026875_2 T6D22.2 [Arabidopsis thaliana]
MSTRG.641.3	1[+]2454857-2460721	AT1G07930.2	j	GO:0003729;GO:0009506;GO:0003746;GO:0006414;GO:0003924;GO:0005774;GO:0046686;GO:0005730;GO:0005794;GO:0005829;GO:0005525;GO:0005516;GO:0005739;GO:0005886;GO:0009507	K03231	virNOG10116	J	sp|P0DH99|EF1A1_ARATH Elongation factor 1-alpha 1 OS=Arabidopsis thaliana GN=A1 PE=1 SV=1	gi|8778823|gb|AAF79822.1|AC026875_2 T6D22.2 [Arabidopsis thaliana]
MSTRG.641.4	1[+]2454857-2460721	AT1G07920.1	j	GO:0003729;GO:0009506;GO:0003746;GO:0006414;GO:0003924;GO:0005774;GO:0046686;GO:0005730;GO:0005794;GO:0005829;GO:0005525;GO:0005516;GO:0005739;GO:0005886;GO:0009507	K03231	virNOG10116	J	sp|P0DH99|EF1A1_ARATH Elongation factor 1-alpha 1 OS=Arabidopsis thaliana GN=A1 PE=1 SV=1	gi|8778823|gb|AAF79822.1|AC026875_2 T6D22.2 [Arabidopsis thaliana]
MSTRG.641.5	1[+]2454879-2460721	AT1G07930.2	j	GO:0003729;GO:0009506;GO:0003746;GO:0006414;GO:0003924;GO:0005774;GO:0046686;GO:0005730;GO:0005794;GO:0005829;GO:0005525;GO:0005516;GO:0005739;GO:0005886;GO:0009507	K03231	virNOG10116	J	sp|P0DH99|EF1A1_ARATH Elongation factor 1-alpha 1 OS=Arabidopsis thaliana GN=A1 PE=1 SV=1	gi|8778823|gb|AAF79822.1|AC026875_2 T6D22.2 [Arabidopsis thaliana]
MSTRG.642.1	1[-]2455720-2459475	AT1G07930.1	x	GO:0003746;GO:0006414;GO:0005525;GO:0005737;GO:0003924	K03231	virNOG10116	J	sp|P0DH99|EF1A1_ARATH Elongation factor 1-alpha 1 OS=Arabidopsis thaliana GN=A1 PE=1 SV=1	gi|18873727|gb|AAL79775.1| elongation factor 1 alpha, partial [Saccharum hybrid cultivar CP72-2086]
MSTRG.643.1	1[-]2456123-2476654	AT1G07960.4	x	-	K03231	virNOG10116	J	sp|P0DH99|EF1A1_ARATH Elongation factor 1-alpha 1 OS=Arabidopsis thaliana GN=A1 PE=1 SV=1	gi|17064954|gb|AAL32631.1| putative elongation factor 1-a [Arabidopsis thaliana] &gt;gi|21387133|gb|AAM47970.1| putative elongation factor 1-a [Arabidopsis thaliana]
MSTRG.650.3	1[+]2477141-2481914	AT1G07990.1	j	-	K15501	virNOG04740	D	sp|Q8R3Q2|PP6R2_MOUSE Serine/threonine-protein phosphatase 6 regulatory subunit 2 OS=Mus musculus GN=Ppp6r2 PE=1 SV=1	gi|8778825|gb|AAF79824.1|AC026875_4 T6D22.8 [Arabidopsis thaliana]
MSTRG.654.1	1[-]2489370-2493259	AT1G08030.1	j	GO:0010082;GO:0055070;GO:0009733;GO:0010468;GO:0008476;GO:0005802;GO:0015015;GO:0000139;GO:0005768;GO:0019827;GO:0016021;GO:0017095;GO:0045087;GO:0010366	-	virNOG09326	R	sp|Q3EDG5|TPST_ARATH Protein-tyrosine sulfotransferase OS=Arabidopsis thaliana GN=TPST PE=1 SV=3	gi|334182372|ref|NP_563804.4| protein-tyrosine sulfotransferase [Arabidopsis thaliana] &gt;gi|261277918|sp|Q3EDG5.3|TPST_ARATH RecName: Full=Protein-tyrosine sulfotransferase; AltName: Full=Tyrosylprotein sulfotransferase; Flags: Precursor &gt;gi|332190109|gb|AEE28230.1| protein-tyrosine sulfotransferase [Arabidopsis thaliana]
MSTRG.662.1	1[-]2539593-2542355	AT1G08125.2	j	GO:0005634;GO:0008168;GO:0032259	-	virNOG07268	A	sp|Q9H867|MT21D_HUMAN Protein-lysine methyltransferase METTL21D OS=Homo sapiens GN=VCPKMT PE=1 SV=2	gi|334182376|ref|NP_001184933.1| S-adenosyl-L-methionine-dependent methyltransferases superfamily protein [Arabidopsis thaliana] &gt;gi|332190128|gb|AEE28249.1| S-adenosyl-L-methionine-dependent methyltransferases superfamily protein [Arabidopsis thaliana]
MSTRG.663.2	1[-]2542876-2545746	AT1G08130.1	j	GO:0003677;GO:0005524;GO:0003910;GO:0080111;GO:0006302;GO:0006273;GO:0046872;GO:0071897;GO:0005730;GO:0051103;GO:0051301;GO:0000012;GO:0005739;GO:0006310;GO:0007049	K10747	COG1793;virNOG00798	L	sp|Q42572|DNLI1_ARATH DNA ligase 1 OS=Arabidopsis thaliana GN=LIG1 PE=2 SV=2	gi|62321656|dbj|BAD95276.1| DNA ligase like protein [Arabidopsis thaliana]
MSTRG.667.2	1[-]2573945-2576661	AT1G08200.1	j	GO:0009226;GO:0048040;GO:0048046;GO:0005634;GO:0005829;GO:0071555;GO:0050662	K12449	NOG01314;virNOG11289	MG	sp|Q9SGE0|AXS2_ARATH UDP-D-apiose/UDP-D-xylose synthase 2 OS=Arabidopsis thaliana GN=AXS2 PE=2 SV=1	gi|14596185|gb|AAK68820.1| similar to dihydroflavonol reductase [Arabidopsis thaliana]
MSTRG.668.5	1[-]2577025-2580657	AT1G08210.3	j	GO:0009505;GO:0006508;GO:0005576;GO:0031225;GO:0004190	-	virNOG01676;NOG09978	O	sp|Q9S9K4|ASPL2_ARATH Aspartic proteinase-like protein 2 OS=Arabidopsis thaliana GN=At1g65240 PE=1 SV=2	gi|18390865|ref|NP_563808.1| aspartyl protease family protein [Arabidopsis thaliana] &gt;gi|11993877|gb|AAG42922.1|AF329505_1 unknown protein [Arabidopsis thaliana] &gt;gi|20260142|gb|AAM12969.1| unknown protein [Arabidopsis thaliana] &gt;gi|22136092|gb|AAM91124.1| unknown protein [Arabidopsis thaliana] &gt;gi|332190140|gb|AEE28261.1| aspartyl protease family protein [Arabidopsis thaliana] &gt;gi…
MSTRG.669.1	1[-]2580902-2582857	AT1G08220.1	j	GO:0005739	K18192	virNOG16981	O	-	gi|79338671|ref|NP_172300.2| uncharacterized protein [Arabidopsis thaliana] &gt;gi|110736304|dbj|BAF00122.1| hypothetical protein [Arabidopsis thaliana] &gt;gi|332190141|gb|AEE28262.1| uncharacterized protein AT1G08220 [Arabidopsis thaliana]
MSTRG.669.3	1[-]2581025-2583329	AT1G08220.1	j	GO:0005739	K18192	virNOG16981	O	-	gi|79338671|ref|NP_172300.2| uncharacterized protein [Arabidopsis thaliana] &gt;gi|110736304|dbj|BAF00122.1| hypothetical protein [Arabidopsis thaliana] &gt;gi|332190141|gb|AEE28262.1| uncharacterized protein AT1G08220 [Arabidopsis thaliana]
MSTRG.670.6	1[-]2583745-2586743	AT1G08230.6	j	GO:0015185;GO:0016021;GO:0005886;GO:0015812	-	virNOG07671	E	sp|F4HW02|GAT1_ARATH GABA transporter 1 OS=Arabidopsis thaliana GN=GAT1 PE=1 SV=1	gi|145323796|ref|NP_001077487.1| GABA transporter 1 [Arabidopsis thaliana] &gt;gi|403399391|sp|F4HW02.1|GAT1_ARATH RecName: Full=GABA transporter 1; Short=AtGAT1; AltName: Full=Bidirectional amino acid transporter 1 &gt;gi|332190143|gb|AEE28264.1| GABA transporter 1 [Arabidopsis thaliana]
MSTRG.676.5	1[+]2615003-2620452	AT1G08300.1	j	GO:0005634;GO:0016787;GO:0010305;GO:0048364;GO:0009793	-	virNOG14954;virNOG28666;euNOG31201	SR	-	gi|240254043|ref|NP_172307.5| no vein-like protein [Arabidopsis thaliana] &gt;gi|332190150|gb|AEE28271.1| no vein-like protein [Arabidopsis thaliana]
MSTRG.682.2	1[-]2640810-2641826	AT1G08380.1	j	GO:0009768;GO:0009535;GO:0005515;GO:0016021;GO:0009767;GO:0005739;GO:0009522	K14332	virNOG19005	S	sp|Q949Q5|PSAO_ARATH Photosystem I subunit O OS=Arabidopsis thaliana GN=PSAO PE=1 SV=1	gi|18390888|ref|NP_563815.1| photosystem I subunit O [Arabidopsis thaliana] &gt;gi|75249761|sp|Q949Q5.1|PSAO_ARATH RecName: Full=Photosystem I subunit O; Short=PSI-O; Flags: Precursor &gt;gi|15293053|gb|AAK93637.1| unknown protein [Arabidopsis thaliana] &gt;gi|20259137|gb|AAM14284.1| unknown protein [Arabidopsis thaliana] &gt;gi|21592969|gb|AAM64918.1| putative 16kDa membrane protein [Arabidopsis…
MSTRG.685.1	1[+]2645986-2649440	AT1G08410.1	j	GO:0043022;GO:0048825;GO:2000012;GO:0006364;GO:0003924;GO:0005730;GO:0005829;GO:0005525;GO:0090070	K14539	virNOG04932	R	sp|Q9SJF1|LSG12_ARATH GTPase LSG1-2 OS=Arabidopsis thaliana GN=LSG1-2 PE=1 SV=1	gi|15223206|ref|NP_172317.1| P-loop containing nucleoside triphosphate hydrolases superfamily protein [Arabidopsis thaliana] &gt;gi|75313509|sp|Q9SJF1.1|LSG12_ARATH RecName: Full=GTPase LSG1-2; Short=AtLSG1-2; AltName: Full=DAR GTPase 7; AltName: Full=Protein YEAST LSG1 ORTHOLOG 2 &gt;gi|6664306|gb|AAF22888.1|AC006932_5 T27G7.9 [Arabidopsis thaliana] &gt;gi|66792666|gb|AAY56435.1| At1g08410 [Arab…
MSTRG.687.2	1[-]2667825-2671820	AT1G08450.1	j	GO:0005788;GO:0006457;GO:0010204;GO:0042742;GO:0055074;GO:0030246;GO:0009626;GO:0051082;GO:0046283;GO:0005509;GO:0005789;GO:0009507	K08057	virNOG02900;KOG0674	O	sp|O04153|CALR3_ARATH Calreticulin-3 OS=Arabidopsis thaliana GN=CRT3 PE=1 SV=2	gi|18390896|ref|NP_563816.1| calreticulin-3 [Arabidopsis thaliana] &gt;gi|166998136|sp|O04153.2|CALR3_ARATH RecName: Full=Calreticulin-3; AltName: Full=Protein PRIORITY IN SWEET LIFE 1; Flags: Precursor &gt;gi|15810563|gb|AAL07169.1| putative calreticulin protein [Arabidopsis thaliana] &gt;gi|332190170|gb|AEE28291.1| calreticulin-3 [Arabidopsis thaliana] &gt;gi|1032299674|gb|OAP13999.1| PSL1 [Ara…
MSTRG.692.2	1[-]2685783-2688574	AT1G08490.1	j	GO:0031071;GO:0006534;GO:0009000;GO:0008483;GO:0010269;GO:0018283;GO:0001887;GO:0030170;GO:0009570	K11717	virNOG10773	E	sp|Q93WX6|CNIF1_ARATH Cysteine desulfurase 1, chloroplastic OS=Arabidopsis thaliana GN=NFS2 PE=1 SV=1	gi|22329419|ref|NP_172325.2| cysteine desulfurase 2 [Arabidopsis thaliana] &gt;gi|75249321|sp|Q93WX6.1|CNIF1_ARATH RecName: Full=Cysteine desulfurase 1, chloroplastic; AltName: Full=NIFS-like protein 1; Short=CpNifS1; AltName: Full=Plastid sufS-like protein; AltName: Full=Protein AtCpNifS; AltName: Full=Selenocysteine lyase; Flags: Precursor &gt;gi|16152176|gb|AAL14994.1|AF419347_1 NIFS-like prot…
MSTRG.694.1	1[-]2691034-2693013	AT1G08510.1	j	GO:0016297;GO:0006633;GO:0000036;GO:0009507	K10781	virNOG05442	I	sp|Q9SJE2|FATB_ARATH Palmitoyl-acyl carrier protein thioesterase, chloroplastic OS=Arabidopsis thaliana GN=FATB PE=1 SV=1	gi|15223236|ref|NP_172327.1| fatty acyl-ACP thioesterases B [Arabidopsis thaliana] &gt;gi|75265932|sp|Q9SJE2.1|FATB_ARATH RecName: Full=Palmitoyl-acyl carrier protein thioesterase, chloroplastic; AltName: Full=16:0-acyl-carrier protein thioesterase; Short=16:0-ACP thioesterase; AltName: Full=Acyl-[acyl-carrier-protein] hydrolase; AltName: Full=Acyl-acyl carrier protein thioesterase B1; Short=AtFA…
MSTRG.702.5	1[+]2728987-2731352	AT1G08600.3	j	GO:0005634;GO:0003677;GO:0000781;GO:0005524;GO:0006281;GO:0006355;GO:0004386;GO:0046872;GO:0016569	K10779	virNOG10886	K	sp|F4HW51|CHR20_ARATH Protein CHROMATIN REMODELING 20 OS=Arabidopsis thaliana GN=ATRX PE=2 SV=2	gi|334182391|ref|NP_001184937.1| protein ATRX [Arabidopsis thaliana] &gt;gi|334182393|ref|NP_001184938.1| protein ATRX [Arabidopsis thaliana] &gt;gi|334182395|ref|NP_001184939.1| protein ATRX [Arabidopsis thaliana] &gt;gi|704000370|sp|F4HW51.2|CHR20_ARATH RecName: Full=Protein CHROMATIN REMODELING 20; Short=AtCHR20; AltName: Full=ATP-dependent helicase ATRX; AltName: Full=Transcriptional regulato…
MSTRG.705.1	1[+]2736643-2743747	AT1G08620.1	j	GO:0005634;GO:0046872;GO:0016569;GO:0006355;GO:0003700;GO:0051213;GO:0055114	K11446	virNOG03902;virNOG10886	KR	sp|C0SUT9|JMJ16_ARATH Putative lysine-specific demethylase JMJ16 OS=Arabidopsis thaliana GN=JMJ16 PE=2 SV=1	gi|240254045|ref|NP_172338.4| transcription factor PKDM7D [Arabidopsis thaliana] &gt;gi|334182398|ref|NP_001184940.1| transcription factor PKDM7D [Arabidopsis thaliana] &gt;gi|677991849|sp|C0SUT9.1|JMJ16_ARATH RecName: Full=Putative lysine-specific demethylase JMJ16; AltName: Full=Jumonji domain-containing protein 16; AltName: Full=Lysine-specific histone demethylase JMJ16; AltName: Full=Protein …
MSTRG.705.6	1[+]2737137-2741631	AT1G08620.1	j	GO:0005634;GO:0046872;GO:0016569;GO:0006355;GO:0003700;GO:0051213;GO:0055114	K11446	virNOG03902;virNOG10886	KR	sp|C0SUT9|JMJ16_ARATH Putative lysine-specific demethylase JMJ16 OS=Arabidopsis thaliana GN=JMJ16 PE=2 SV=1	gi|9802555|gb|AAF99757.1|AC003981_7 F22O13.10 [Arabidopsis thaliana]
MSTRG.710.3	1[-]2756916-2759854	AT1G08660.1	j	GO:0009846;GO:0018279;GO:0097503;GO:0005802;GO:0009860;GO:0000139;GO:0005768;GO:0008373;GO:0009311;GO:0016021	-	virNOG07868	G	sp|Q8VZJ0|SIA1_ARATH Sialyltransferase-like protein 1 OS=Arabidopsis thaliana GN=SIA1 PE=2 SV=1	gi|30680753|ref|NP_850940.1| sialyltransferase-like protein [Arabidopsis thaliana] &gt;gi|75248528|sp|Q8VZJ0.1|SIA1_ARATH RecName: Full=Sialyltransferase-like protein 1; AltName: Full=Protein MALE GAMETOPHYTE DEFECTIVE 2 &gt;gi|17381247|gb|AAL36042.1| At1g08660/F22O13_14 [Arabidopsis thaliana] &gt;gi|21700785|gb|AAM70516.1| At1g08660/F22O13_14 [Arabidopsis thaliana] &gt;gi|332190207|gb|AEE28328.1…
MSTRG.711.6	1[+]2762617-2768432	AT1G08680.3	j	GO:0005634;GO:0003677;GO:0046872;GO:0004674;GO:0005886;GO:0046777;GO:0005096	-	virNOG05309	T	sp|Q8RXE7|AGD14_ARATH Probable ADP-ribosylation factor GTPase-activating protein AGD14 OS=Arabidopsis thaliana GN=AGD14 PE=1 SV=2	gi|30680774|ref|NP_172344.2| putative ADP-ribosylation factor GTPase-activating protein AGD14 [Arabidopsis thaliana] &gt;gi|19698913|gb|AAL91192.1| unknown protein [Arabidopsis thaliana] &gt;gi|30725470|gb|AAP37757.1| At1g08690 [Arabidopsis thaliana] &gt;gi|332190211|gb|AEE28332.1| putative ADP-ribosylation factor GTPase-activating protein AGD14 [Arabidopsis thaliana]
MSTRG.711.7	1[+]2763167-2766885	AT1G08680.3	j	GO:0005634;GO:0003677;GO:0043547;GO:0046777;GO:0046872;GO:0004674;GO:0005886;GO:0005096	-	virNOG05309	T	sp|Q8RXE7|AGD14_ARATH Probable ADP-ribosylation factor GTPase-activating protein AGD14 OS=Arabidopsis thaliana GN=AGD14 PE=1 SV=2	gi|30680768|ref|NP_850941.1| putative ADP-ribosylation factor GTPase-activating protein AGD14 [Arabidopsis thaliana] &gt;gi|209572800|sp|Q8RXE7.2|AGD14_ARATH RecName: Full=Probable ADP-ribosylation factor GTPase-activating protein AGD14; Short=ARF GAP AGD14; AltName: Full=Protein ARF-GAP DOMAIN 14; Short=AtAGD14; AltName: Full=Protein ZIGA4 &gt;gi|10441354|gb|AAG17005.1|AF184145_1 ARF GAP-like zi…
MSTRG.714.3	1[+]2771672-2773377	AT1G08710.1	j	GO:0005634;GO:0016567	-	virNOG29078;virNOG13167	ZR	sp|Q9CAZ0|SKI24_ARATH F-box protein SKIP24 OS=Arabidopsis thaliana GN=SKIP24 PE=1 SV=2	gi|30680783|ref|NP_172347.2| F-box protein SKIP24 [Arabidopsis thaliana] &gt;gi|17529082|gb|AAL38751.1| unknown protein [Arabidopsis thaliana] &gt;gi|22136746|gb|AAM91692.1| unknown protein [Arabidopsis thaliana] &gt;gi|332190216|gb|AEE28337.1| F-box protein SKIP24 [Arabidopsis thaliana] &gt;gi|1032301268|gb|OAP15593.1| hypothetical protein AXX17_AT1G08530 [Arabidopsis thaliana]
MSTRG.714.4	1[+]2771722-2772649	AT1G08710.1	j	-	-	virNOG29078;virNOG13167	ZR	sp|Q9CAZ0|SKI24_ARATH F-box protein SKIP24 OS=Arabidopsis thaliana GN=SKIP24 PE=1 SV=2	gi|9802559|gb|AAF99761.1|AC003981_11 F22O13.19 [Arabidopsis thaliana]
MSTRG.715.3	1[+]2773993-2779246	AT1G08720.1	j	GO:0005783;GO:0005524;GO:0009873;GO:1900424;GO:0009414;GO:0002229;GO:0005730;GO:0005515;GO:0005829;GO:2000031;GO:0009788;GO:0005886;GO:0005769;GO:0004712;GO:0000165;GO:0004709;GO:0008219;GO:0005802;GO:0046777;GO:0012510;GO:1900150	K10357	virNOG29078;virNOG04712	ZT	sp|Q9FPR3|EDR1_ARATH Serine/threonine-protein kinase EDR1 OS=Arabidopsis thaliana GN=EDR1 PE=1 SV=1	gi|149939513|gb|ABR45963.1| enhanced disease resistance 1 [Arabidopsis thaliana] &gt;gi|149939525|gb|ABR45969.1| enhanced disease resistance 1 [Arabidopsis thaliana] &gt;gi|149939543|gb|ABR45978.1| enhanced disease resistance 1 [Arabidopsis thaliana]
MSTRG.715.4	1[+]2774044-2778801	AT1G08720.1	j	GO:0005783;GO:0005524;GO:0009873;GO:1900424;GO:0009414;GO:0002229;GO:0005730;GO:0005515;GO:0005829;GO:2000031;GO:0009788;GO:0005886;GO:0005769;GO:0004712;GO:0000165;GO:0004709;GO:0008219;GO:0005802;GO:0046777;GO:0012510;GO:1900150	K10357	virNOG29078;virNOG04712	ZT	sp|Q9FPR3|EDR1_ARATH Serine/threonine-protein kinase EDR1 OS=Arabidopsis thaliana GN=EDR1 PE=1 SV=1	gi|149939541|gb|ABR45977.1| enhanced disease resistance 1 [Arabidopsis thaliana]
MSTRG.720.2	1[-]2809800-2811229	AT1G08780.1	j	GO:0016272;GO:0006457;GO:0005634;GO:0051082;GO:0005829;GO:0051087	K09550	virNOG19558	O	sp|Q9M4B5|PFD4_ARATH Probable prefoldin subunit 4 OS=Arabidopsis thaliana GN=AIP3 PE=1 SV=3	gi|21554096|gb|AAM63177.1| probable prefoldin subunit 4 (ABI3-interacting protein 3) [Arabidopsis thaliana]
MSTRG.722.4	1[-]2819124-2820361	AT1G08810.1	j	GO:0005634;GO:0000981;GO:0030154;GO:0009414;GO:0010118;GO:0009416;GO:0009753;GO:0044212;GO:0009737;GO:0009751;GO:0006357;GO:0043565;GO:0001135	K09422	virNOG04826	K	sp|P81392|MYB06_ANTMA Myb-related protein 306 OS=Antirrhinum majus GN=MYB306 PE=2 SV=1	gi|15223917|ref|NP_172358.1| putative transcription factor MYB60 [Arabidopsis thaliana] &gt;gi|26450026|dbj|BAC42133.1| putative transcription factor [Arabidopsis thaliana] &gt;gi|28827526|gb|AAO50607.1| putative myb family transcription factor [Arabidopsis thaliana] &gt;gi|41619088|gb|AAS10021.1| MYB transcription factor [Arabidopsis thaliana] &gt;gi|332190230|gb|AEE28351.1| myb domain protein 6…
MSTRG.723.5	1[-]2821492-2825269	AT1G08820.1	j	GO:0046907;GO:0016021;GO:0005789;GO:0016032;GO:0005886	-	virNOG09491	U	sp|B9DHD7|VAP22_ARATH Vesicle-associated protein 2-2 OS=Arabidopsis thaliana GN=PVA22 PE=1 SV=1	gi|30680831|ref|NP_172359.2| vamp/synaptobrevin-associated protein 27-2 [Arabidopsis thaliana] &gt;gi|79317397|ref|NP_001031004.1| vamp/synaptobrevin-associated protein 27-2 [Arabidopsis thaliana] &gt;gi|313471716|sp|B9DHD7.1|VAP22_ARATH RecName: Full=Vesicle-associated protein 2-2; AltName: Full=Plant VAP homolog 22; Short=AtPVA22; AltName: Full=VAMP-associated protein 2-2; AltName: Full=Vesicle…
MSTRG.724.3	1[+]2827134-2829204	AT1G08830.1	j	GO:0004784;GO:0071329;GO:0042742;GO:0055114;GO:0005515;GO:0005507;GO:0005829;GO:0005576;GO:0008270;GO:0071493;GO:0019430;GO:0005634;GO:0010039;GO:0071280;GO:0071484;GO:0071472;GO:0035195;GO:0071457	K04565	virNOG18378	P	sp|P24704|SODC1_ARATH Superoxide dismutase [Cu-Zn] 1 OS=Arabidopsis thaliana GN=CSD1 PE=1 SV=2	gi|15223944|ref|NP_172360.1| superoxide dismutase [Cu-Zn] [Arabidopsis thaliana] &gt;gi|145323810|ref|NP_001077494.1| superoxide dismutase [Cu-Zn] [Arabidopsis thaliana] &gt;gi|134600|sp|P24704.2|SODC1_ARATH RecName: Full=Superoxide dismutase [Cu-Zn] 1; AltName: Full=Copper/zinc superoxide dismutase 1 &gt;gi|16250|emb|CAA43270.1| superoxide dismutase [Arabidopsis thaliana] &gt;gi|15292997|gb|AAK9…
MSTRG.726.3	1[+]2839141-2841095	AT1G08845.2	j	GO:0005840;GO:0006412;GO:0005576;GO:0003735;GO:0008097	-	virNOG18378;virNOG06139	OP	-	gi|238478415|ref|NP_001154322.1| ribosomal L18p/L5e family protein [Arabidopsis thaliana] &gt;gi|332190238|gb|AEE28359.1| ribosomal L18p/L5e family protein [Arabidopsis thaliana]
MSTRG.729.1	1[+]2852363-2861082	AT1G08900.1	j	GO:0008643;GO:0055085;GO:0015144;GO:0016021;GO:0005886	K08145	KOG0254;virNOG31092	RP	sp|Q4F7G0|ERDL2_ARATH Sugar transporter ERD6-like 2 OS=Arabidopsis thaliana GN=SUGTL3 PE=2 SV=1	gi|145323812|ref|NP_001077495.1| sugar transporter ERD6-like 2 [Arabidopsis thaliana] &gt;gi|145335300|ref|NP_563828.2| sugar transporter ERD6-like 2 [Arabidopsis thaliana] &gt;gi|117940133|sp|Q4F7G0.1|ERDL2_ARATH RecName: Full=Sugar transporter ERD6-like 2; AltName: Full=Sugar transporter-like protein 3 &gt;gi|70906782|gb|AAZ15015.1| putative sugar transporter [Arabidopsis thaliana] &gt;gi|33219…
MSTRG.729.7	1[+]2856135-2861082	AT1G08910.1	j	GO:0005634;GO:0016925;GO:0008270;GO:0051176;GO:0019789;GO:0009793	K04706	virNOG09860;virNOG30298	K	sp|A0A0A7EPL0|PIAL1_ARATH E4 SUMO-protein ligase PIAL1 OS=Arabidopsis thaliana GN=PIAL1 PE=2 SV=1	gi|961512636|sp|A0A0A7EPL0.1|PIAL1_ARATH RecName: Full=E4 SUMO-protein ligase PIAL1; AltName: Full=Protein EMBRYO DEFECTIVE 3001; AltName: Full=Protein INHIBITOR OF ACTIVATED STAT-LIKE 1 &gt;gi|728632434|gb|AIY68679.1| protein inhibitor of activated STAT-like 1 [Arabidopsis thaliana]
MSTRG.729.8	1[+]2856135-2861082	AT1G08910.1	j	GO:0005634;GO:0016925;GO:0008270;GO:0051176;GO:0019789;GO:0009793	K04706	virNOG30298;KOG2169	K	sp|A0A0A7EPL0|PIAL1_ARATH E4 SUMO-protein ligase PIAL1 OS=Arabidopsis thaliana GN=PIAL1 PE=2 SV=1	gi|961512636|sp|A0A0A7EPL0.1|PIAL1_ARATH RecName: Full=E4 SUMO-protein ligase PIAL1; AltName: Full=Protein EMBRYO DEFECTIVE 3001; AltName: Full=Protein INHIBITOR OF ACTIVATED STAT-LIKE 1 &gt;gi|728632434|gb|AIY68679.1| protein inhibitor of activated STAT-like 1 [Arabidopsis thaliana]
MSTRG.729.9	1[+]2856135-2861082	AT1G08910.1	j	GO:0005634;GO:0016925;GO:0008270;GO:0051176;GO:0019789;GO:0009793	K04706	virNOG09860;virNOG30298	K	sp|A0A0A7EPL0|PIAL1_ARATH E4 SUMO-protein ligase PIAL1 OS=Arabidopsis thaliana GN=PIAL1 PE=2 SV=1	gi|961512636|sp|A0A0A7EPL0.1|PIAL1_ARATH RecName: Full=E4 SUMO-protein ligase PIAL1; AltName: Full=Protein EMBRYO DEFECTIVE 3001; AltName: Full=Protein INHIBITOR OF ACTIVATED STAT-LIKE 1 &gt;gi|728632434|gb|AIY68679.1| protein inhibitor of activated STAT-like 1 [Arabidopsis thaliana]
MSTRG.730.4	1[+]2867275-2870862	AT1G08920.1	j	GO:0009414;GO:0035428;GO:0005355;GO:0005351;GO:0009737;GO:0009705;GO:0005887;GO:0046323;GO:0009651	K08145	KOG0254;virNOG16353	R	sp|Q94KE0|ERDL3_ARATH Sugar transporter ERD6-like 3 OS=Arabidopsis thaliana GN=SUGTL2 PE=2 SV=1	gi|18390957|ref|NP_563829.1| sugar transporter ERD6-like 3 [Arabidopsis thaliana] &gt;gi|75332302|sp|Q94KE0.1|ERDL3_ARATH RecName: Full=Sugar transporter ERD6-like 3; AltName: Full=Sugar transporter-like protein 2 &gt;gi|14194109|gb|AAK56249.1|AF367260_1 At1g08920/F7G19_20 [Arabidopsis thaliana] &gt;gi|22137064|gb|AAM91377.1| At1g08920/F7G19_20 [Arabidopsis thaliana] &gt;gi|169403716|emb|CAQ16329…
MSTRG.731.3	1[+]2873471-2877495	AT1G08930.2	j	GO:0005783;GO:0009414;GO:0035428;GO:0005355;GO:0005351;GO:0009737;GO:0005887;GO:0010200;GO:0046323;GO:0009651	K08145	virNOG28538	R	sp|O04036|ERD6_ARATH Sugar transporter ERD6 OS=Arabidopsis thaliana GN=ERD6 PE=1 SV=3	gi|18390959|ref|NP_563830.1| sugar transporter ERD6 [Arabidopsis thaliana] &gt;gi|79317421|ref|NP_001031006.1| sugar transporter ERD6 [Arabidopsis thaliana] &gt;gi|117940144|sp|O04036.3|ERD6_ARATH RecName: Full=Sugar transporter ERD6; AltName: Full=Early-responsive to dehydration protein 6; AltName: Full=Sugar transporter-like protein 1 &gt;gi|3123712|dbj|BAA25989.1| ERD6 protein [Arabidopsis tha…
MSTRG.731.5	1[+]2873471-2877495	AT1G08930.2	j	GO:0016020;GO:0005783;GO:0055085;GO:0009414;GO:0051119;GO:0009737;GO:0008643;GO:0010200;GO:0009651	K08145	virNOG28538	R	sp|O04036|ERD6_ARATH Sugar transporter ERD6 OS=Arabidopsis thaliana GN=ERD6 PE=1 SV=3	gi|297843684|ref|XP_002889723.1| hypothetical protein ARALYDRAFT_888127 [Arabidopsis lyrata subsp. lyrata] &gt;gi|297335565|gb|EFH65982.1| hypothetical protein ARALYDRAFT_888127 [Arabidopsis lyrata subsp. lyrata]
MSTRG.731.6	1[+]2873471-2877495	AT1G08930.2	j	GO:0005783;GO:0009414;GO:0035428;GO:0005355;GO:0005351;GO:0009737;GO:0005887;GO:0010200;GO:0046323;GO:0009651	K08145	virNOG28538	R	sp|O04036|ERD6_ARATH Sugar transporter ERD6 OS=Arabidopsis thaliana GN=ERD6 PE=1 SV=3	gi|18390959|ref|NP_563830.1| sugar transporter ERD6 [Arabidopsis thaliana] &gt;gi|79317421|ref|NP_001031006.1| sugar transporter ERD6 [Arabidopsis thaliana] &gt;gi|117940144|sp|O04036.3|ERD6_ARATH RecName: Full=Sugar transporter ERD6; AltName: Full=Early-responsive to dehydration protein 6; AltName: Full=Sugar transporter-like protein 1 &gt;gi|3123712|dbj|BAA25989.1| ERD6 protein [Arabidopsis tha…
MSTRG.731.7	1[+]2873471-2877495	AT1G08930.2	j	GO:0006810;GO:0050896;GO:0022891	K08145	virNOG28538	R	sp|O04036|ERD6_ARATH Sugar transporter ERD6 OS=Arabidopsis thaliana GN=ERD6 PE=1 SV=3	gi|2342693|gb|AAB70420.1| Similar to Beta integral membrane protein (gb|U43629). EST gb|N37585,gb|T43808,gb|,gb|AA395424 come from this gene [Arabidopsis thaliana]
MSTRG.731.4	1[+]2873471-2879169	AT1G08930.2	j	GO:0005783;GO:0009414;GO:0035428;GO:0005355;GO:0005351;GO:0009737;GO:0005887;GO:0010200;GO:0046323;GO:0009651	K08145	virNOG28538	R	sp|O04036|ERD6_ARATH Sugar transporter ERD6 OS=Arabidopsis thaliana GN=ERD6 PE=1 SV=3	gi|18390959|ref|NP_563830.1| sugar transporter ERD6 [Arabidopsis thaliana] &gt;gi|79317421|ref|NP_001031006.1| sugar transporter ERD6 [Arabidopsis thaliana] &gt;gi|117940144|sp|O04036.3|ERD6_ARATH RecName: Full=Sugar transporter ERD6; AltName: Full=Early-responsive to dehydration protein 6; AltName: Full=Sugar transporter-like protein 1 &gt;gi|3123712|dbj|BAA25989.1| ERD6 protein [Arabidopsis tha…
MSTRG.733.2	1[+]2882478-2886593	AT1G08980.1	j	GO:0009684;GO:0005829;GO:0016884;GO:0004040;GO:0043864	-	virNOG09489	J	sp|Q9FR37|AMI1_ARATH Amidase 1 OS=Arabidopsis thaliana GN=AMI1 PE=1 SV=1	gi|18390964|ref|NP_563831.1| amidase 1 [Arabidopsis thaliana] &gt;gi|75262859|sp|Q9FR37.1|AMI1_ARATH RecName: Full=Amidase 1; Short=AtAMI1; AltName: Full=Translocon at the outer membrane of chloroplasts 64-I; Short=AtTOC64-I &gt;gi|11493702|gb|AAG35612.1|AF202077_1 amidase [Arabidopsis thaliana] &gt;gi|14335038|gb|AAK59783.1| At1g08980/F7G19_15 [Arabidopsis thaliana] &gt;gi|28416539|gb|AAO42800.1…
MSTRG.733.3	1[+]2882478-2886593	AT1G08980.1	j	GO:0009684;GO:0005829;GO:0016884;GO:0004040;GO:0043864	-	virNOG09489	J	sp|Q9FR37|AMI1_ARATH Amidase 1 OS=Arabidopsis thaliana GN=AMI1 PE=1 SV=1	gi|18390964|ref|NP_563831.1| amidase 1 [Arabidopsis thaliana] &gt;gi|75262859|sp|Q9FR37.1|AMI1_ARATH RecName: Full=Amidase 1; Short=AtAMI1; AltName: Full=Translocon at the outer membrane of chloroplasts 64-I; Short=AtTOC64-I &gt;gi|11493702|gb|AAG35612.1|AF202077_1 amidase [Arabidopsis thaliana] &gt;gi|14335038|gb|AAK59783.1| At1g08980/F7G19_15 [Arabidopsis thaliana] &gt;gi|28416539|gb|AAO42800.1…
MSTRG.733.4	1[+]2882478-2886593	AT1G08980.1	j	GO:0009684;GO:0005829;GO:0016884;GO:0004040;GO:0043864	-	virNOG09489	J	sp|Q9FR37|AMI1_ARATH Amidase 1 OS=Arabidopsis thaliana GN=AMI1 PE=1 SV=1	gi|18390964|ref|NP_563831.1| amidase 1 [Arabidopsis thaliana] &gt;gi|75262859|sp|Q9FR37.1|AMI1_ARATH RecName: Full=Amidase 1; Short=AtAMI1; AltName: Full=Translocon at the outer membrane of chloroplasts 64-I; Short=AtTOC64-I &gt;gi|11493702|gb|AAG35612.1|AF202077_1 amidase [Arabidopsis thaliana] &gt;gi|14335038|gb|AAK59783.1| At1g08980/F7G19_15 [Arabidopsis thaliana] &gt;gi|28416539|gb|AAO42800.1…
MSTRG.736.2	1[-]2895186-2904862	AT1G09020.1	j	GO:0033947;GO:0005829;GO:0005576;GO:0005975;GO:0005773	K18577	virNOG06620	G	sp|Q75W54|EBM_ARATH Mannosylglycoprotein endo-beta-mannosidase OS=Arabidopsis thaliana GN=EBM PE=1 SV=3	gi|42561840|ref|NP_563833.2| mannosylglycoprotein endo-beta-mannosidase [Arabidopsis thaliana] &gt;gi|75226517|sp|Q75W54.3|EBM_ARATH RecName: Full=Mannosylglycoprotein endo-beta-mannosidase; Short=AtEBM; Short=Endo-beta-mannosidase; Contains: RecName: Full=Mannosylglycoprotein endo-beta-mannosidase 31 kDa subunit; Contains: RecName: Full=Mannosylglycoprotein endo-beta-mannosidase 28 kDa subunit; …
MSTRG.751.1	1[+]2956576-2957203	AT1G09170.2	x	-	K10406	virNOG04227	Z	sp|F4HZF0|KN14H_ARATH Kinesin-like protein KIN-14H OS=Arabidopsis thaliana GN=KIN14H PE=3 SV=2	gi|22329432|ref|NP_172389.2| calponin homology and kinesin motor domain-containing protein [Arabidopsis thaliana] &gt;gi|332190286|gb|AEE28407.1| calponin homology and kinesin motor domain-containing protein [Arabidopsis thaliana]
MSTRG.773.3	1[-]3037838-3041818	AT1G09420.2	j	GO:0006006;GO:0050661;GO:0006098;GO:0055114;GO:0009507;GO:0004345	K00036	virNOG12297	G	sp|Q93ZW0|G6PD4_ARATH Glucose-6-phosphate 1-dehydrogenase 4, chloroplastic OS=Arabidopsis thaliana GN=At1g09420 PE=2 SV=1	gi|334182416|ref|NP_001184947.1| glucose-6-phosphate dehydrogenase 4 [Arabidopsis thaliana] &gt;gi|332190320|gb|AEE28441.1| glucose-6-phosphate dehydrogenase 4 [Arabidopsis thaliana]
MSTRG.773.6	1[-]3039587-3041749	AT1G09420.2	j	GO:0006006;GO:0050661;GO:0006098;GO:0055114;GO:0009507;GO:0004345	K00036	virNOG12297	G	sp|Q93ZW0|G6PD4_ARATH Glucose-6-phosphate 1-dehydrogenase 4, chloroplastic OS=Arabidopsis thaliana GN=At1g09420 PE=2 SV=1	gi|334182416|ref|NP_001184947.1| glucose-6-phosphate dehydrogenase 4 [Arabidopsis thaliana] &gt;gi|332190320|gb|AEE28441.1| glucose-6-phosphate dehydrogenase 4 [Arabidopsis thaliana]
MSTRG.775.1	1[+]3041956-3043146	AT1G09430.1	j	GO:0003878;GO:0006085;GO:0016829;GO:0005524;GO:0005829;GO:0006633;GO:0009346	K01648	virNOG04515	C	sp|O80526|ACLA3_ARATH ATP-citrate synthase alpha chain protein 3 OS=Arabidopsis thaliana GN=ACLA-3 PE=2 SV=1	gi|15217510|ref|NP_172414.1| ATP-citrate lyase A-3 [Arabidopsis thaliana] &gt;gi|75099788|sp|O80526.1|ACLA3_ARATH RecName: Full=ATP-citrate synthase alpha chain protein 3; Short=ATP-citrate synthase A-3; AltName: Full=ATP-citrate lyase A-3; AltName: Full=Citrate cleavage enzyme A-3 &gt;gi|3482918|gb|AAC33203.1| Similar to ATP-citrate-lyase [Arabidopsis thaliana] &gt;gi|22022573|gb|AAM83243.1| At1…
MSTRG.776.3	1[-]3047023-3047774	AT1G09440.1	j	GO:0004674;GO:0005524;GO:0016021;GO:0006468;GO:0005886	-	virNOG04087	T	-	gi|3482919|gb|AAC33204.1| Putative protein kinase [Arabidopsis thaliana]
MSTRG.780.1	1[-]3062436-3063392	-	u	GO:0005840;GO:0006412;GO:0003735	K02889	virNOG00086	J	sp|O82574|RL21_CYAPA 60S ribosomal protein L21 OS=Cyanophora paradoxa GN=RPL21 PE=2 SV=1	gi|922561253|ref|XP_013608922.1| PREDICTED: 60S ribosomal protein L21-2 [Brassica oleracea var. oleracea] &gt;gi|923797241|ref|XP_013686186.1| PREDICTED: 60S ribosomal protein L21-2 [Brassica napus] &gt;gi|674892899|emb|CDY39937.1| BnaA09g15190D [Brassica napus]
MSTRG.781.3	1[+]3064121-3065525	AT1G09490.1	j	GO:0004022;GO:0045551;GO:0009809;GO:0055114;GO:0050662	-	COG0451;virNOG29357	MV	sp|Q9S9N9|CCR1_ARATH Cinnamoyl-CoA reductase 1 OS=Arabidopsis thaliana GN=CCR1 PE=1 SV=1	gi|15217529|ref|NP_172420.1| alcohol dehydrogenase [Arabidopsis thaliana] &gt;gi|3482924|gb|AAC33209.1| Highly similar to cinnamyl alcohol dehydrogenase, gi|1143445 [Arabidopsis thaliana] &gt;gi|19699324|gb|AAL91272.1| At1g09490/F14J9_15 [Arabidopsis thaliana] &gt;gi|21592770|gb|AAM64719.1| putative cinnamyl alcohol dehydrogenase [Arabidopsis thaliana] &gt;gi|21689623|gb|AAM67433.1| At1g09490/F14…
MSTRG.781.4	1[+]3064121-3065525	AT1G09490.1	j	GO:0004022;GO:0045551;GO:0009809;GO:0055114;GO:0050662	-	COG0451;virNOG29357	MV	sp|Q500U8|TKPR1_ARATH Tetraketide alpha-pyrone reductase 1 OS=Arabidopsis thaliana GN=TKPR1 PE=1 SV=1	gi|186478302|ref|NP_001117255.1| alcohol dehydrogenase [Arabidopsis thaliana] &gt;gi|332190330|gb|AEE28451.1| alcohol dehydrogenase [Arabidopsis thaliana]
MSTRG.782.4	1[+]3066761-3068607	AT1G09500.1	j	GO:0004022;GO:0045551;GO:0009809;GO:0055114;GO:0050662	-	COG0451;virNOG29357;virNOG32944	MV	sp|Q9S9N9|CCR1_ARATH Cinnamoyl-CoA reductase 1 OS=Arabidopsis thaliana GN=CCR1 PE=1 SV=1	gi|15217530|ref|NP_172421.1| alcohol dehydrogenase-like protein [Arabidopsis thaliana] &gt;gi|15983386|gb|AAL11561.1|AF424567_1 At1g09500/F14J9_16 [Arabidopsis thaliana] &gt;gi|18087591|gb|AAL58926.1|AF462838_1 At1g09500/F14J9_16 [Arabidopsis thaliana] &gt;gi|3482925|gb|AAC33210.1| Highly similar to cinnamyl alcohol dehydrogenase, gi|1143445 [Arabidopsis thaliana] &gt;gi|23308157|gb|AAN18048.1| A…
MSTRG.793.2	1[-]3112824-3116707	AT1G09620.1	j	GO:0004823;GO:0005524;GO:0009506;GO:0002161;GO:0006429;GO:0006450;GO:0005829;GO:0009507	K01869	COG0495;virNOG02437	J	sp|F4I116|SYLC_ARATH Leucine--tRNA ligase, cytoplasmic OS=Arabidopsis thaliana GN=At1g09620 PE=1 SV=1	gi|1032297865|gb|OAP12190.1| hypothetical protein AXX17_AT1G09560 [Arabidopsis thaliana]
MSTRG.801.3	1[-]3147825-3154377	AT1G09730.2	j	GO:0005634;GO:0016929;GO:0016926	K08596	virNOG07410;NOG96916;COG5160	O	sp|Q8L7S0|ULP2B_ARATH Probable ubiquitin-like-specific protease 2B OS=Arabidopsis thaliana GN=ULP2B PE=1 SV=3	gi|1032297868|gb|OAP12193.1| hypothetical protein AXX17_AT1G09690 [Arabidopsis thaliana]
MSTRG.808.2	1[+]3173555-3176958	AT1G09795.1	j	GO:0000287;GO:0000105;GO:0003879;GO:0009570	K00765	virNOG09156	E	sp|Q8GSJ1|HIS1B_ARATH ATP phosphoribosyltransferase 2, chloroplastic OS=Arabidopsis thaliana GN=HISN1B PE=1 SV=1	gi|18391069|ref|NP_563853.1| ATP phosphoribosyl transferase 2 [Arabidopsis thaliana] &gt;gi|75244160|sp|Q8GSJ1.1|HIS1B_ARATH RecName: Full=ATP phosphoribosyltransferase 2, chloroplastic; Short=ATP-PRTase 2; Short=AtATP-PRT2; Flags: Precursor &gt;gi|25083351|gb|AAN72065.1| ATP phosphoribosyl transferase [Arabidopsis thaliana] &gt;gi|26452034|dbj|BAC43107.1| putative ATP phosphoribosyl transferase …
MSTRG.815.6	1[-]3195720-3200247	AT1G09840.4	j	GO:0005634;GO:0004674;GO:0005524;GO:0006468;GO:0005886	K03083	virNOG03894	T	sp|Q39019|KSG10_ARATH Shaggy-related protein kinase kappa OS=Arabidopsis thaliana GN=ASK10 PE=2 SV=2	gi|717180|emb|CAA55866.1| K-1 [Arabidopsis thaliana]
MSTRG.826.2	1[-]3230014-3233259	AT1G09932.1	j	GO:0005634	-	NOG34160;virNOG28295;virNOG01271	SG	sp|Q8GY96|PGM_ARATH Phosphoglycerate mutase-like protein OS=Arabidopsis thaliana GN=PGM PE=2 SV=1	gi|30681450|ref|NP_849628.1| phosphoglycerate mutase family protein [Arabidopsis thaliana] &gt;gi|26452726|dbj|BAC43445.1| unknown protein [Arabidopsis thaliana] &gt;gi|28973327|gb|AAO63988.1| unknown protein [Arabidopsis thaliana] &gt;gi|332190395|gb|AEE28516.1| phosphoglycerate mutase family protein [Arabidopsis thaliana]
MSTRG.827.2	1[-]3237235-3239465	AT1G09940.1	j	GO:0050661;GO:0006979;GO:0008883;GO:0006782;GO:0055114;GO:0009507;GO:0015995	K02492	COG0373;virNOG08641	H	sp|P49294|HEM12_ARATH Glutamyl-tRNA reductase 2, chloroplastic OS=Arabidopsis thaliana GN=HEMA2 PE=2 SV=2	gi|15218333|ref|NP_172465.1| glutamyl-tRNA reductase 2 [Arabidopsis thaliana] &gt;gi|158518397|sp|P49294.2|HEM12_ARATH RecName: Full=Glutamyl-tRNA reductase 2, chloroplastic; Short=GluTR; Flags: Precursor &gt;gi|2160186|gb|AAB60749.1| Identical to A. thaliana HEMA2 (gb|U27118) [Arabidopsis thaliana] &gt;gi|66792656|gb|AAY56430.1| At1g09940 [Arabidopsis thaliana] &gt;gi|332190398|gb|AEE28519.1| gl…
MSTRG.831.5	1[-]3256252-3261146	AT1G09980.3	j	-	-	virNOG06664	S	sp|Q641I1|F135B_XENLA Protein FAM135B OS=Xenopus laevis GN=fam135b PE=2 SV=1	gi|42561882|ref|NP_172469.2| putative serine esterase family protein [Arabidopsis thaliana] &gt;gi|19347763|gb|AAL86333.1| unknown protein [Arabidopsis thaliana] &gt;gi|21689821|gb|AAM67554.1| unknown protein [Arabidopsis thaliana] &gt;gi|51970748|dbj|BAD44066.1| unnamed protein product [Arabidopsis thaliana] &gt;gi|332190403|gb|AEE28524.1| putative serine esterase family protein [Arabidopsis tha…
MSTRG.831.4	1[-]3256252-3261586	AT1G09980.3	j	-	-	virNOG06664	S	sp|Q641I1|F135B_XENLA Protein FAM135B OS=Xenopus laevis GN=fam135b PE=2 SV=1	gi|42561882|ref|NP_172469.2| putative serine esterase family protein [Arabidopsis thaliana] &gt;gi|19347763|gb|AAL86333.1| unknown protein [Arabidopsis thaliana] &gt;gi|21689821|gb|AAM67554.1| unknown protein [Arabidopsis thaliana] &gt;gi|51970748|dbj|BAD44066.1| unnamed protein product [Arabidopsis thaliana] &gt;gi|332190403|gb|AEE28524.1| putative serine esterase family protein [Arabidopsis tha…
MSTRG.837.2	1[+]3278981-3281800	AT1G10050.2	j	GO:0005975;GO:0005576;GO:0031176	-	virNOG00961	R	sp|Q60037|XYNA_THEMA Endo-1,4-beta-xylanase A OS=Thermotoga maritima (strain ATCC 43589 / MSB8 / DSM 3109 / JCM 10099) GN=xynA PE=1 SV=1	gi|1032298084|gb|OAP12409.1| hypothetical protein AXX17_AT1G10070 [Arabidopsis thaliana]
MSTRG.837.3	1[+]3278981-3281800	AT1G10050.2	j	GO:0005975;GO:0005576;GO:0031176	-	virNOG00961	R	-	gi|15218406|ref|NP_172476.1| putative glycosyl hydrolase [Arabidopsis thaliana] &gt;gi|3540184|gb|AAC34334.1| Similar to endoxylanases [Arabidopsis thaliana] &gt;gi|332190412|gb|AEE28533.1| glycosyl hydrolase and carbohydrate-binding domain-containing protein [Arabidopsis thaliana]
MSTRG.837.5	1[+]3279261-3283373	AT1G10050.2	j	GO:0005975;GO:0005576;GO:0031176	-	virNOG00961	R	sp|A3DH97|RSGI6_CLOTH Anti-sigma-I factor RsgI6 OS=Clostridium thermocellum (strain ATCC 27405 / DSM 1237 / NBRC 103400 / NCIMB 10682 / NRRL B-4536 / VPI 7372) GN=rsgI6 PE=1 SV=1	gi|15218406|ref|NP_172476.1| putative glycosyl hydrolase [Arabidopsis thaliana] &gt;gi|3540184|gb|AAC34334.1| Similar to endoxylanases [Arabidopsis thaliana] &gt;gi|332190412|gb|AEE28533.1| glycosyl hydrolase and carbohydrate-binding domain-containing protein [Arabidopsis thaliana]
MSTRG.840.2	1[-]3290389-3296108	AT1G10090.1	j	GO:0016021;GO:0005576;GO:0006811	-	virNOG04408	R	sp|Q94A87|CSCL9_ARATH CSC1-like protein At1g10090 OS=Arabidopsis thaliana GN=At1g10090 PE=1 SV=1	gi|30681535|ref|NP_172480.2| Early-responsive to dehydration stress protein ERD4 [Arabidopsis thaliana] &gt;gi|75164929|sp|Q94A87.1|CSCL9_ARATH RecName: Full=CSC1-like protein At1g10090 &gt;gi|15146264|gb|AAK83615.1| At1g10080/T27I1_10 [Arabidopsis thaliana] &gt;gi|51970986|dbj|BAD44185.1| unnamed protein product [Arabidopsis thaliana] &gt;gi|51971052|dbj|BAD44218.1| unnamed protein product [Arab…
MSTRG.841.5	1[-]3298501-3300412	AT1G10095.3	j	GO:0005634	K14137	virNOG02171	O	sp|Q7Z6K3|PTAR1_HUMAN Protein prenyltransferase alpha subunit repeat-containing protein 1 OS=Homo sapiens GN=PTAR1 PE=1 SV=2	gi|79587734|ref|NP_849630.3| protein prenylyltransferase-related protein [Arabidopsis thaliana] &gt;gi|3540189|gb|AAC34339.1| Hypothetical protein [Arabidopsis thaliana] &gt;gi|332190420|gb|AEE28541.1| protein prenylyltransferase-related protein [Arabidopsis thaliana]
MSTRG.847.2	1[+]3310939-3322079	AT1G10130.1	j	GO:0005634;GO:0005524;GO:0005388;GO:0031902;GO:0055071;GO:0006816;GO:0005802;GO:0048364;GO:0015410;GO:0000139;GO:0046872;GO:0005887;GO:0006828;GO:0005516;GO:0006874	K01537	virNOG00062;virNOG27815	P	sp|Q9SY55|ECA3_ARATH Calcium-transporting ATPase 3, endoplasmic reticulum-type OS=Arabidopsis thaliana GN=ECA3 PE=2 SV=3	gi|18391113|ref|NP_563860.1| calcium-transporting ATPase 3, ER-type [Arabidopsis thaliana] &gt;gi|19865112|sp|Q9SY55.3|ECA3_ARATH RecName: Full=Calcium-transporting ATPase 3, endoplasmic reticulum-type; Short=AtECA3 &gt;gi|13162529|gb|AAC34328.2| calcium-transporting ATPase, ECA3 [Arabidopsis thaliana] &gt;gi|110738280|dbj|BAF01069.1| putative calcium ATPase [Arabidopsis thaliana] &gt;gi|15614580…
MSTRG.850.2	1[-]3325848-3328558	AT1G10155.1	j	GO:0030246;GO:0016021;GO:0005739	-	virNOG04823;virNOG31221	S	sp|Q9SY57|P2A10_ARATH Protein PHLOEM PROTEIN 2-LIKE A10 OS=Arabidopsis thaliana GN=PP2A10 PE=2 SV=1	gi|18391117|ref|NP_563862.1| Carbohydrate-binding protein [Arabidopsis thaliana] &gt;gi|75213370|sp|Q9SY57.1|P2A10_ARATH RecName: Full=Protein PHLOEM PROTEIN 2-LIKE A10; Short=AtPP2-A10 &gt;gi|4914317|gb|AAD32865.1|AC005489_3 F14N23.3 [Arabidopsis thaliana] &gt;gi|94807671|gb|ABF47131.1| At1g10150 [Arabidopsis thaliana] &gt;gi|110740734|dbj|BAE98466.1| hypothetical protein [Arabidopsis thaliana] …
MSTRG.851.1	1[+]3328483-3333317	-	u	-	-	virNOG09124;NOG203984	RL	sp|O00370|LORF2_HUMAN LINE-1 retrotransposable element ORF2 protein OS=Homo sapiens PE=1 SV=1	gi|4914318|gb|AAD32866.1|AC005489_4 F14N23.4 [Arabidopsis thaliana]
MSTRG.853.4	1[-]3333595-3340808	AT1G10180.1	j	GO:0003729;GO:0005634;GO:0016567;GO:0042742;GO:0001078;GO:0016874;GO:0000122;GO:0010188;GO:0000977;GO:0010310;GO:0008270;GO:0009651;GO:0009697;GO:0009642	K12236	virNOG08802	K	sp|Q9SY59|NFXL1_ARATH NF-X1-type zinc finger protein NFXL1 OS=Arabidopsis thaliana GN=NFXL1 PE=1 SV=1	gi|15218447|ref|NP_172488.1| NF-X1-type zinc finger protein NFXL1 [Arabidopsis thaliana] &gt;gi|75337836|sp|Q9SY59.1|NFXL1_ARATH RecName: Full=NF-X1-type zinc finger protein NFXL1; Short=AtNFXL1 &gt;gi|4914319|gb|AAD32867.1|AC005489_5 F14N23.5 [Arabidopsis thaliana] &gt;gi|332190428|gb|AEE28549.1| NF-X1-type zinc finger protein NFXL1 [Arabidopsis thaliana] &gt;gi|1032304296|gb|OAP18621.1| NFXL1 […
MSTRG.859.2	1[+]3370524-3377365	AT1G10290.1	j	GO:0006896;GO:0009506;GO:0005874;GO:0030136;GO:0008017;GO:0003924;GO:0000139;GO:0005774;GO:0008289;GO:0009524;GO:0005829;GO:0005525;GO:0005886;GO:0000266	K01528	COG0699;virNOG08991	RU	sp|Q9SE83|DRP2A_ARATH Dynamin-2A OS=Arabidopsis thaliana GN=DRP2A PE=1 SV=2	gi|110737889|dbj|BAF00882.1| putative phragmoplastin [Arabidopsis thaliana]
MSTRG.861.3	1[-]3384154-3388400	AT1G10320.2	j	GO:0003723;GO:0003677;GO:0046872;GO:0000398;GO:0089701;GO:0000166	-	NOG17882;virNOG00308	AR	sp|Q9SY74|C3H5_ARATH Zinc finger CCCH domain-containing protein 5 OS=Arabidopsis thaliana GN=At1g10320 PE=2 SV=2	gi|4914334|gb|AAD32882.1|AC005489_20 F14N23.20 [Arabidopsis thaliana]
MSTRG.861.2	1[-]3384154-3388622	AT1G10320.2	j	GO:0003723;GO:0003677;GO:0046872;GO:0000398;GO:0089701;GO:0000166	-	NOG17882;virNOG00308	AR	sp|Q9SY74|C3H5_ARATH Zinc finger CCCH domain-containing protein 5 OS=Arabidopsis thaliana GN=At1g10320 PE=2 SV=2	gi|15218489|ref|NP_172503.1| zinc finger CCCH domain-containing protein 5 [Arabidopsis thaliana] &gt;gi|229621703|sp|Q9SY74.2|C3H5_ARATH RecName: Full=Zinc finger CCCH domain-containing protein 5; Short=AtC3H5 &gt;gi|332190444|gb|AEE28565.1| zinc finger CCCH domain-containing protein 5 [Arabidopsis thaliana]
MSTRG.863.4	1[-]3390440-3392532	AT1G10340.1	j	GO:0016021	-	KOG0504;virNOG12303	R	sp|Q9C7A2|ITN1_ARATH Ankyrin repeat-containing protein ITN1 OS=Arabidopsis thaliana GN=ITN1 PE=1 SV=1	gi|30681658|ref|NP_849631.1| ankyrin repeat-containing protein [Arabidopsis thaliana] &gt;gi|332190447|gb|AEE28568.1| ankyrin repeat-containing protein [Arabidopsis thaliana]
MSTRG.867.4	1[-]3410142-3411539	AT1G10390.2	j	GO:0006406;GO:0031965;GO:0005515;GO:1902446;GO:0005737;GO:0005215	K14297	virNOG02671	YU	sp|Q8RY25|NU98A_ARATH Nuclear pore complex protein NUP98A OS=Arabidopsis thaliana GN=NUP98A PE=1 SV=1	gi|4914343|gb|AAD32891.1|AC005489_29 F14N23.29 [Arabidopsis thaliana]
MSTRG.873.2	1[+]3453195-3460184	AT1G10490.1	j	GO:0005634;GO:0005524	K14521	virNOG05155	R	sp|Q9XIK4|NT101_ARATH RNA cytidine acetyltransferase 1 OS=Arabidopsis thaliana GN=At1g10490 PE=2 SV=2	gi|15218552|ref|NP_172519.1| uncharacterized protein [Arabidopsis thaliana] &gt;gi|322510079|sp|Q9XIK4.2|NT101_ARATH RecName: Full=RNA cytidine acetyltransferase 1; AltName: Full=18S rRNA cytosine acetyltransferase 1 &gt;gi|332190464|gb|AEE28585.1| uncharacterized protein AT1G10490 [Arabidopsis thaliana]
MSTRG.873.4	1[+]3453260-3459077	AT1G10490.1	j	GO:0005634;GO:0005524	K14521	virNOG05155	R	sp|Q9XIK4|NT101_ARATH RNA cytidine acetyltransferase 1 OS=Arabidopsis thaliana GN=At1g10490 PE=2 SV=2	gi|15218552|ref|NP_172519.1| uncharacterized protein [Arabidopsis thaliana] &gt;gi|322510079|sp|Q9XIK4.2|NT101_ARATH RecName: Full=RNA cytidine acetyltransferase 1; AltName: Full=18S rRNA cytosine acetyltransferase 1 &gt;gi|332190464|gb|AEE28585.1| uncharacterized protein AT1G10490 [Arabidopsis thaliana]
MSTRG.885.4	1[+]3503620-3508608	AT1G10610.1	j	GO:0005634;GO:0003677;GO:0006355;GO:0046983;GO:0046872;GO:0006511;GO:0008237;GO:0005739;GO:0003700	-	virNOG12045;virNOG02260	OK	sp|Q0WNR2|BH090_ARATH Transcription factor bHLH90 OS=Arabidopsis thaliana GN=BHLH90 PE=1 SV=1	gi|145335373|ref|NP_172531.2| transcription factor bHLH90 [Arabidopsis thaliana] &gt;gi|122229969|sp|Q0WNR2.1|BH090_ARATH RecName: Full=Transcription factor bHLH90; AltName: Full=Basic helix-loop-helix protein 90; Short=AtbHLH90; Short=bHLH 90; AltName: Full=Transcription factor EN 50; AltName: Full=bHLH transcription factor bHLH090 &gt;gi|110738624|dbj|BAF01237.1| putative bHLH transcription fac…
MSTRG.885.3	1[+]3503620-3508875	AT1G10610.1	j	GO:0005634;GO:0003677;GO:0006355;GO:0003700;GO:0046983	-	virNOG12045;virNOG02260	OK	sp|Q0WNR2|BH090_ARATH Transcription factor bHLH90 OS=Arabidopsis thaliana GN=BHLH90 PE=1 SV=1	gi|145335373|ref|NP_172531.2| transcription factor bHLH90 [Arabidopsis thaliana] &gt;gi|122229969|sp|Q0WNR2.1|BH090_ARATH RecName: Full=Transcription factor bHLH90; AltName: Full=Basic helix-loop-helix protein 90; Short=AtbHLH90; Short=bHLH 90; AltName: Full=Transcription factor EN 50; AltName: Full=bHLH transcription factor bHLH090 &gt;gi|110738624|dbj|BAF01237.1| putative bHLH transcription fac…
MSTRG.890.3	1[-]3524286-3526236	AT1G10650.1	j	GO:0005634;GO:0008270;GO:0016567;GO:0031347;GO:0005737;GO:0004842	K19042	virNOG12878	O	sp|F4IDI6|BRG2_ARATH Probable BOI-related E3 ubiquitin-protein ligase 2 OS=Arabidopsis thaliana GN=BRG2 PE=1 SV=1	gi|21536706|gb|AAM61038.1| S-ribonuclease binding protein SBP1, putative [Arabidopsis thaliana]
MSTRG.896.3	1[+]3554119-3556532	AT1G10700.2	j	GO:0000287;GO:0004749;GO:0016310;GO:0005524;GO:0009116;GO:0016301;GO:0009165;GO:0009507	-	COG0462;virNOG06374	FE	sp|Q93Z66|KPRS3_ARATH Ribose-phosphate pyrophosphokinase 3, chloroplastic OS=Arabidopsis thaliana GN=PRS3 PE=2 SV=1	gi|4874278|gb|AAD31343.1|AC007354_16 Strong similarity to gi|4544471 F23E6.11 from Arabidopsis thaliana BAC gb|AC006580. and is a member of the PF|00492 Phosphoribosyl pyrophosphate synthase family [Arabidopsis thaliana]
MSTRG.896.4	1[+]3554126-3556452	AT1G10700.2	j	GO:0000287;GO:0004749;GO:0016310;GO:0005524;GO:0009116;GO:0016301;GO:0009165;GO:0009507	-	virNOG06374	FE	sp|Q93Z66|KPRS3_ARATH Ribose-phosphate pyrophosphokinase 3, chloroplastic OS=Arabidopsis thaliana GN=PRS3 PE=2 SV=1	gi|4902470|emb|CAB43552.1| phosphoribosyl diphosphate synthase [Arabidopsis thaliana]
MSTRG.897.2	1[+]3562879-3564722	AT1G10720.1	j	GO:0005634	-	virNOG06374;virNOG07242	FSE	-	gi|18391195|ref|NP_563876.1| BSD domain-containing protein [Arabidopsis thaliana] &gt;gi|4874276|gb|AAD31341.1|AC007354_14 ESTs gb|AA395702, gb|AA395400, gb|T22596 and gb|T43781 come from this gene [Arabidopsis thaliana] &gt;gi|18377652|gb|AAL66976.1| unknown protein [Arabidopsis thaliana] &gt;gi|21436187|gb|AAM51381.1| unknown protein [Arabidopsis thaliana] &gt;gi|332190513|gb|AEE28634.1| BSD do…
MSTRG.899.5	1[-]3568231-3570715	AT1G10740.3	j	GO:0016787;GO:0016021;GO:0005576	-	virNOG00585	S	sp|P04635|LIP_STAHY Lipase OS=Staphylococcus hyicus GN=lip PE=1 SV=1	gi|15220205|ref|NP_172544.1| alpha/beta-Hydrolases superfamily protein [Arabidopsis thaliana] &gt;gi|334182439|ref|NP_001184955.1| alpha/beta-Hydrolases superfamily protein [Arabidopsis thaliana] &gt;gi|334182441|ref|NP_001184956.1| alpha/beta-Hydrolases superfamily protein [Arabidopsis thaliana] &gt;gi|4874274|gb|AAD31339.1|AC007354_12 Similar to gb|X02844 lipase precursor from Staphylococcus hy…
MSTRG.903.4	1[-]3581102-3585168	AT1G10760.3	j	GO:0016310;GO:0005524;GO:0009610;GO:0046872;GO:0005515;GO:0050521;GO:0005739;GO:0009941;GO:0005983;GO:0009570;GO:0009631	K08244	virNOG08675	R	sp|Q9SAC6|GWD1_ARATH Alpha-glucan water dikinase 1, chloroplastic OS=Arabidopsis thaliana GN=GWD1 PE=1 SV=2	gi|110740254|dbj|BAF02025.1| hypothetical protein [Arabidopsis thaliana]
MSTRG.903.5	1[-]3584646-3589597	AT1G10760.3	j	GO:0016310;GO:0005524;GO:0009610;GO:0046872;GO:0005515;GO:0050521;GO:0005739;GO:0009941;GO:0005983;GO:0009570;GO:0009631	K08244	virNOG08675	R	sp|Q9SAC6|GWD1_ARATH Alpha-glucan water dikinase 1, chloroplastic OS=Arabidopsis thaliana GN=GWD1 PE=1 SV=2	gi|18391200|ref|NP_563877.1| alpha-glucan water dikinase 1 [Arabidopsis thaliana] &gt;gi|57012990|sp|Q9SAC6.2|GWD1_ARATH RecName: Full=Alpha-glucan water dikinase 1, chloroplastic; AltName: Full=Protein starch excess 1; AltName: Full=Protein starch-related R1; Flags: Precursor &gt;gi|12044358|gb|AAG47821.1|AF312027_1 SEX1 [Arabidopsis thaliana] &gt;gi|332190522|gb|AEE28643.1| alpha-glucan water d…
MSTRG.915.3	1[+]3627658-3630807	AT1G10890.3	j	-	-	-	-	-	-
MSTRG.915.4	1[+]3627658-3630807	AT1G10890.3	j	-	-	-	-	-	-
MSTRG.916.4	1[-]3632177-3634997	AT1G10900.3	j	GO:0005634;GO:0005524;GO:0016308;GO:0005886	K00889	COG5253;virNOG01827	T	sp|Q9SUI2|PI5K7_ARATH Phosphatidylinositol 4-phosphate 5-kinase 7 OS=Arabidopsis thaliana GN=PIP5K7 PE=1 SV=1	gi|22329482|ref|NP_172559.2| 1-phosphatidylinositol-4-phosphate 5-kinase [Arabidopsis thaliana] &gt;gi|75208667|sp|Q9SUI2.1|PI5K7_ARATH RecName: Full=Phosphatidylinositol 4-phosphate 5-kinase 7; Short=AtPIP5K7; AltName: Full=1-phosphatidylinositol 4-phosphate kinase 7; AltName: Full=Diphosphoinositide kinase 7; Short=AtP5K2; AltName: Full=PtdIns(4)P-5-kinase 7 &gt;gi|5777366|emb|CAB53377.1| phosp…
MSTRG.919.4	1[-]3656120-3657453	AT1G10940.2	j	GO:0016020;GO:0005634;GO:0070300;GO:0009737;GO:0080022;GO:0005515;GO:0005829;GO:0004672;GO:0009651;GO:0009987	K14498	KOG0583;virNOG05783	T	sp|P43291|SRK2A_ARATH Serine/threonine-protein kinase SRK2A OS=Arabidopsis thaliana GN=SRK2A PE=1 SV=1	gi|15220251|ref|NP_172563.1| serine/threonine-protein kinase SRK2A [Arabidopsis thaliana] &gt;gi|1168529|sp|P43291.1|SRK2A_ARATH RecName: Full=Serine/threonine-protein kinase SRK2A; AltName: Full=Arabidopsis protein SK1; AltName: Full=OST1-kinase-like 7; AltName: Full=SNF1-related kinase 2.4; Short=SnRK2.4 &gt;gi|166882|gb|AAA02840.1| serine/threonine kinase [Arabidopsis thaliana] &gt;gi|1931648|…
MSTRG.921.2	1[-]3665148-3667189	AT1G10970.2	j	GO:0030125;GO:0005375;GO:0030131;GO:0005385;GO:0016192;GO:0009630;GO:0006623;GO:0005515;GO:0005794;GO:0016021;GO:0005886;GO:0009507;GO:0071577	K14709	virNOG00418	P	sp|O04089|ZIP4_ARATH Zinc transporter 4, chloroplastic OS=Arabidopsis thaliana GN=ZIP4 PE=2 SV=1	gi|30682009|ref|NP_172566.2| zinc transporter 4 precursor [Arabidopsis thaliana] &gt;gi|332190549|gb|AEE28670.1| zinc transporter 4 precursor [Arabidopsis thaliana] &gt;gi|1032300974|gb|OAP15299.1| ZIP4 [Arabidopsis thaliana]
MSTRG.927.2	1[+]3684691-3686613	AT1G11060.1	j	GO:0071922;GO:0000798;GO:0000212;GO:0060623;GO:0010789;GO:0005739;GO:0007064;GO:0009793	-	virNOG08547;NOG196591	SD	-	gi|30682037|ref|NP_172573.2| WAPL (Wings apart-like protein regulation of heterochromatin) protein [Arabidopsis thaliana] &gt;gi|332190557|gb|AEE28678.1| WAPL (Wings apart-like protein regulation of heterochromatin) protein [Arabidopsis thaliana]
MSTRG.927.3	1[+]3687861-3689903	AT1G11060.1	j	GO:0071922;GO:0000798;GO:0000212;GO:0060623;GO:0010789;GO:0005739;GO:0007064;GO:0009793	-	virNOG08547;NOG196591	SD	sp|Q65Z40|WAPL_MOUSE Wings apart-like protein homolog OS=Mus musculus GN=Wapl PE=1 SV=2	gi|30682037|ref|NP_172573.2| WAPL (Wings apart-like protein regulation of heterochromatin) protein [Arabidopsis thaliana] &gt;gi|332190557|gb|AEE28678.1| WAPL (Wings apart-like protein regulation of heterochromatin) protein [Arabidopsis thaliana]
MSTRG.934.1	1[+]3744838-3748522	AT1G11180.2	j	GO:0030658;GO:0016021;GO:0015031;GO:0005886;GO:0022857	K19995	virNOG11372	U	sp|Q9SXA5|SCAM5_ARATH Secretory carrier-associated membrane protein 5 OS=Arabidopsis thaliana GN=SCAMP5 PE=2 SV=2	gi|15220305|ref|NP_172584.1| secretory carrier-associated membrane protein 5 [Arabidopsis thaliana] &gt;gi|209572678|sp|Q9SXA5.2|SCAM5_ARATH RecName: Full=Secretory carrier-associated membrane protein 5; Short=Secretory carrier membrane protein 5 &gt;gi|332190574|gb|AEE28695.1| secretory carrier-associated membrane protein 5 [Arabidopsis thaliana]
MSTRG.935.2	1[+]3753275-3755625	AT1G11200.1	j	GO:0016021	-	KOG2641;virNOG04072	T	sp|Q54WM0|T1843_DICDI Transmembrane protein 184 homolog DDB_G0279555 OS=Dictyostelium discoideum GN=tmem184C PE=3 SV=1	gi|18391247|ref|NP_563884.1| uncharacterized protein [Arabidopsis thaliana] &gt;gi|332190577|gb|AEE28698.1| uncharacterized protein AT1G11200 [Arabidopsis thaliana]
MSTRG.941.1	1[+]3784806-3785489	AT1G11270.2	i	-	-	NOG06833;virNOG36886;virNOG08281	SR	sp|P04146|COPIA_DROME Copia protein OS=Drosophila melanogaster GN=GIP PE=1 SV=3	gi|5734736|gb|AAD50001.1|AC007259_14 Hypothetical protein [Arabidopsis thaliana]
MSTRG.946.2	1[-]3800621-3804020	AT1G11310.1	j	GO:0009817;GO:0009506;GO:0005794;GO:0005516;GO:0008219;GO:0005886;GO:0031348	K08472	virNOG02472	S	sp|Q9SXB6|MLO2_ARATH MLO-like protein 2 OS=Arabidopsis thaliana GN=MLO2 PE=1 SV=1	gi|15220339|ref|NP_172598.1| MLO-like protein 2 [Arabidopsis thaliana] &gt;gi|33112397|sp|Q9SXB6.1|MLO2_ARATH RecName: Full=MLO-like protein 2; Short=AtMlo2 &gt;gi|5734726|gb|AAD49991.1|AC007259_4 Highly similar to Mlo proteins [Arabidopsis thaliana] &gt;gi|14091574|gb|AAK53795.1|AF369563_1 membrane protein Mlo2 [Arabidopsis thaliana] &gt;gi|21554658|gb|AAM63648.1| Mlo protein, putative [Arabidop…
MSTRG.946.4	1[-]3800745-3804124	AT1G11310.1	j	GO:0009817;GO:0009506;GO:0008219;GO:0005794;GO:0016021;GO:0005516;GO:0005886;GO:0031348	K08472	virNOG02472	S	sp|Q9SXB6|MLO2_ARATH MLO-like protein 2 OS=Arabidopsis thaliana GN=MLO2 PE=1 SV=1	gi|15220339|ref|NP_172598.1| MLO-like protein 2 [Arabidopsis thaliana] &gt;gi|33112397|sp|Q9SXB6.1|MLO2_ARATH RecName: Full=MLO-like protein 2; Short=AtMlo2 &gt;gi|5734726|gb|AAD49991.1|AC007259_4 Highly similar to Mlo proteins [Arabidopsis thaliana] &gt;gi|14091574|gb|AAK53795.1|AF369563_1 membrane protein Mlo2 [Arabidopsis thaliana] &gt;gi|21554658|gb|AAM63648.1| Mlo protein, putative [Arabidop…
MSTRG.948.2	1[+]3809583-3813756	AT1G11330.2	j	GO:0030246;GO:0004674;GO:0005524;GO:0016021;GO:0006468;GO:0048544;GO:0005886	-	virNOG04742;COG0515	T	sp|Q9SXB8|Y1133_ARATH G-type lectin S-receptor-like serine/threonine-protein kinase At1g11330 OS=Arabidopsis thaliana GN=At1g11330 PE=2 SV=3	gi|15220348|ref|NP_172600.1| G-type lectin S-receptor-like serine/threonine-protein kinase [Arabidopsis thaliana] &gt;gi|332190597|gb|AEE28718.1| G-type lectin S-receptor-like serine/threonine-protein kinase [Arabidopsis thaliana]
MSTRG.948.3	1[+]3809583-3813756	AT1G11330.2	j	GO:0030246;GO:0004674;GO:0005524;GO:0016021;GO:0006468;GO:0048544;GO:0005886	-	virNOG04742;COG0515	T	sp|Q9SXB8|Y1133_ARATH G-type lectin S-receptor-like serine/threonine-protein kinase At1g11330 OS=Arabidopsis thaliana GN=At1g11330 PE=2 SV=3	gi|15220348|ref|NP_172600.1| G-type lectin S-receptor-like serine/threonine-protein kinase [Arabidopsis thaliana] &gt;gi|332190597|gb|AEE28718.1| G-type lectin S-receptor-like serine/threonine-protein kinase [Arabidopsis thaliana]
MSTRG.948.4	1[+]3809647-3813732	AT1G11330.2	j	GO:0030246;GO:0004674;GO:0005524;GO:0016021;GO:0006468;GO:0048544;GO:0005886	-	virNOG04742;COG0515;NOG132800	T	sp|Q9SXB8|Y1133_ARATH G-type lectin S-receptor-like serine/threonine-protein kinase At1g11330 OS=Arabidopsis thaliana GN=At1g11330 PE=2 SV=3	gi|334182461|ref|NP_001184962.1| G-type lectin S-receptor-like serine/threonine-protein kinase [Arabidopsis thaliana] &gt;gi|322510093|sp|Q9SXB8.3|Y1133_ARATH RecName: Full=G-type lectin S-receptor-like serine/threonine-protein kinase At1g11330; Flags: Precursor &gt;gi|332190598|gb|AEE28719.1| G-type lectin S-receptor-like serine/threonine-protein kinase [Arabidopsis thaliana]
MSTRG.948.5	1[+]3809647-3813732	AT1G11330.2	j	GO:0030246;GO:0004674;GO:0005524;GO:0016021;GO:0006468;GO:0048544;GO:0005886	-	virNOG04742;COG0515	T	sp|Q9SXB8|Y1133_ARATH G-type lectin S-receptor-like serine/threonine-protein kinase At1g11330 OS=Arabidopsis thaliana GN=At1g11330 PE=2 SV=3	gi|15220348|ref|NP_172600.1| G-type lectin S-receptor-like serine/threonine-protein kinase [Arabidopsis thaliana] &gt;gi|332190597|gb|AEE28718.1| G-type lectin S-receptor-like serine/threonine-protein kinase [Arabidopsis thaliana]
MSTRG.949.1	1[-]3813309-3813745	AT1G11330.2	x	-	-	-	-	-	-
MSTRG.950.6	1[-]3819000-3820824	AT1G11350.1	j	GO:0005524;GO:0009506;GO:0031625;GO:0009816;GO:0071446;GO:0046777;GO:0030246;GO:0004674;GO:0048544;GO:0016021;GO:0005516;GO:0005886	-	virNOG04742;NOG26344;COG0515	T	sp|Q9LPZ9|SD113_ARATH G-type lectin S-receptor-like serine/threonine-protein kinase SD1-13 OS=Arabidopsis thaliana GN=SD113 PE=1 SV=2	gi|15220353|ref|NP_172602.1| G-type lectin S-receptor-like serine/threonine-protein kinase SD1-13 [Arabidopsis thaliana] &gt;gi|313471494|sp|Q9LPZ9.2|SD113_ARATH RecName: Full=G-type lectin S-receptor-like serine/threonine-protein kinase SD1-13; AltName: Full=Calmodulin-binding receptor-like protein kinase 1; AltName: Full=Receptor-like protein kinase 2; AltName: Full=S-domain-1 (SD1) receptor ki…
MSTRG.966.1	1[-]3895175-3897007	AT1G11592.1	j	-	-	-	-	-	gi|1032287327|gb|OAP01654.1| hypothetical protein AXX17_AT3G30560 [Arabidopsis thaliana]
MSTRG.968.1	1[+]3914767-3918206	AT1G11650.2	j	GO:0006397;GO:0008143;GO:0005634;GO:0003729;GO:0010193;GO:0005737;GO:0000166;GO:0009735	-	virNOG14841	A	sp|Q9SAB3|RB45B_ARATH Polyadenylate-binding protein RBP45B OS=Arabidopsis thaliana GN=RBP45B PE=1 SV=1	gi|15221071|ref|NP_172630.1| polyadenylate-binding protein RBP45B [Arabidopsis thaliana] &gt;gi|75336898|sp|Q9SAB3.1|RB45B_ARATH RecName: Full=Polyadenylate-binding protein RBP45B; Short=Poly(A)-binding protein RBP45B; AltName: Full=RNA-binding protein 45B; Short=AtRBP45B &gt;gi|4835793|gb|AAD30259.1|AC007296_20 Similar to gb|U90212 DNA binding protein ACBF from Nicotiana tabacum and contains 3 P…
MSTRG.970.2	1[-]3928225-3931583	AT1G11670.1	j	GO:0016021;GO:0015238;GO:0005886;GO:0015297;GO:0006855	K03327	virNOG10422;virNOG27663;COG0534	SRV	sp|Q9SAB0|DTX36_ARATH Protein DETOXIFICATION 36 OS=Arabidopsis thaliana GN=DTX36 PE=2 SV=1	gi|22655139|gb|AAM98160.1| unknown protein [Arabidopsis thaliana]
MSTRG.975.2	1[+]3951454-3956973	AT1G11720.2	j	GO:2001070;GO:0033201;GO:0042802;GO:0009501;GO:0005773;GO:0019252;GO:0016844;GO:0009505;GO:0010021;GO:0004373;GO:0009011;GO:0005739;GO:0009820;GO:0009507	-	virNOG13794	M	sp|F4IAG2|SSY3_ARATH Starch synthase 3, chloroplastic/amyloplastic OS=Arabidopsis thaliana GN=SS3 PE=1 SV=1	gi|334182479|ref|NP_001184965.1| starch synthase 3 [Arabidopsis thaliana] &gt;gi|332190654|gb|AEE28775.1| starch synthase 3 [Arabidopsis thaliana] &gt;gi|1032298791|gb|OAP13116.1| SS3 [Arabidopsis thaliana]
MSTRG.984.3	1[+]3981258-3985002	AT1G11790.1	j	GO:0004664;GO:0009094;GO:0016597;GO:0009570;GO:0047769	K05359	virNOG03269	E	sp|Q9SA96|AROD1_ARATH Arogenate dehydratase/prephenate dehydratase 1, chloroplastic OS=Arabidopsis thaliana GN=ADT1 PE=1 SV=1	gi|15221096|ref|NP_172644.1| arogenate dehydratase 1 [Arabidopsis thaliana] &gt;gi|75265511|sp|Q9SA96.1|AROD1_ARATH RecName: Full=Arogenate dehydratase/prephenate dehydratase 1, chloroplastic; Short=AtADT1; Short=AtPDT1; Flags: Precursor &gt;gi|4835776|gb|AAD30242.1|AC007296_3 Similar to gi|2392772 T32N15.11 putative chloroplast prephenate dehydratase from Arabidopsis thaliana BAC gb|AC002534 and…
MSTRG.990.4	1[+]4001402-4003578	AT1G11860.1	j	GO:0016020;GO:0048046;GO:0006546;GO:0009534;GO:0046686;GO:0004047;GO:0008483;GO:0005739;GO:0009941;GO:0032259;GO:0022626;GO:0009570	K00605	virNOG05447;COG0404	E	sp|O65396|GCST_ARATH Aminomethyltransferase, mitochondrial OS=Arabidopsis thaliana GN=GDCST PE=2 SV=1	gi|15221119|ref|NP_172650.1| aminomethyltransferase [Arabidopsis thaliana] &gt;gi|30682471|ref|NP_849646.1| aminomethyltransferase [Arabidopsis thaliana] &gt;gi|334182489|ref|NP_001184969.1| aminomethyltransferase [Arabidopsis thaliana] &gt;gi|18206365|sp|O65396.1|GCST_ARATH RecName: Full=Aminomethyltransferase, mitochondrial; AltName: Full=Glycine cleavage system T protein; Short=GCVT; Flags: Pr…
MSTRG.991.4	1[+]4003837-4006749	AT1G11870.2	j	GO:0005524;GO:0004828;GO:0009658;GO:0006434;GO:0007005;GO:0048481;GO:0097056;GO:0005739;GO:0009507	K01875	virNOG06655	J	sp|Q8RWT8|SYSM_ARATH Serine--tRNA ligase, chloroplastic/mitochondrial OS=Arabidopsis thaliana GN=OVA7 PE=2 SV=1	gi|30682484|ref|NP_849647.1| Seryl-tRNA synthetase [Arabidopsis thaliana] &gt;gi|75158753|sp|Q8RWT8.1|SYSM_ARATH RecName: Full=Serine--tRNA ligase, chloroplastic/mitochondrial; AltName: Full=AtSRS; AltName: Full=Protein OVULE ABORTION 7; AltName: Full=Seryl-tRNA synthetase; Short=SerRS; AltName: Full=Seryl-tRNA(Ser/Sec) synthetase; Flags: Precursor &gt;gi|20268723|gb|AAM14065.1| putative seryl-tR…
MSTRG.1000.2	1[+]4028606-4030581	AT1G11930.2	j	GO:0005634;GO:0030170	K06997	virNOG04706	R	sp|Q9Z2Y8|PLPHP_MOUSE Pyridoxal phosphate homeostasis protein OS=Mus musculus GN=Prosc PE=1 SV=1	gi|30682530|ref|NP_849649.1| putative pyridoxal phosphate-dependent enzyme, YBL036C type [Arabidopsis thaliana] &gt;gi|3157934|gb|AAC17617.1| Similar to hypothetical protein F09E5.8 gb|U37429 from C. elegans. ESTs gb|T42019 and gb|N97000 come from this gene [Arabidopsis thaliana] &gt;gi|332190697|gb|AEE28818.1| putative pyridoxal phosphate-dependent enzyme, YBL036C type [Arabidopsis thaliana] &gt…
MSTRG.1002.1	1[-]4034479-4043862	AT1G11950.3	j	GO:0005634;GO:0008270;GO:0003700	K15601	virNOG05194;virNOG07059	SK	sp|B5TYT3|CSCL7_ARATH CSC1-like protein At1g11960 OS=Arabidopsis thaliana GN=At1g11960 PE=2 SV=1	gi|186478394|ref|NP_172659.3| transcription factor jumonji (jmjC) domain-containing protein [Arabidopsis thaliana] &gt;gi|225897914|dbj|BAH30289.1| hypothetical protein [Arabidopsis thaliana] &gt;gi|332190699|gb|AEE28820.1| transcription factor jumonji (jmjC) domain-containing protein [Arabidopsis thaliana] &gt;gi|1032303436|gb|OAP17761.1| hypothetical protein AXX17_AT1G12330 [Arabidopsis thalian…
MSTRG.1002.6	1[-]4039633-4044000	AT1G11960.1	j	GO:0016021;GO:0005576;GO:0005886;GO:0006811	-	virNOG05194;virNOG30393	SR	sp|B5TYT3|CSCL7_ARATH CSC1-like protein At1g11960 OS=Arabidopsis thaliana GN=At1g11960 PE=2 SV=1	gi|240254067|ref|NP_172660.5| putative ERD4 protein [Arabidopsis thaliana] &gt;gi|667467032|sp|B5TYT3.1|CSCL7_ARATH RecName: Full=CSC1-like protein At1g11960 &gt;gi|204324149|gb|ACI01072.1| putative membrane protein [Arabidopsis thaliana] &gt;gi|332190700|gb|AEE28821.1| putative ERD4 protein [Arabidopsis thaliana] &gt;gi|698975616|gb|AIU34615.1| hyperosmolality-gated Ca2+ permeable channel 1.3 [A…
MSTRG.1002.10	1[-]4039784-4043862	AT1G11960.1	j	GO:0016021;GO:0005576;GO:0005886;GO:0006811	-	virNOG05194;virNOG30393	SR	sp|B5TYT3|CSCL7_ARATH CSC1-like protein At1g11960 OS=Arabidopsis thaliana GN=At1g11960 PE=2 SV=1	gi|240254067|ref|NP_172660.5| putative ERD4 protein [Arabidopsis thaliana] &gt;gi|667467032|sp|B5TYT3.1|CSCL7_ARATH RecName: Full=CSC1-like protein At1g11960 &gt;gi|204324149|gb|ACI01072.1| putative membrane protein [Arabidopsis thaliana] &gt;gi|332190700|gb|AEE28821.1| putative ERD4 protein [Arabidopsis thaliana] &gt;gi|698975616|gb|AIU34615.1| hyperosmolality-gated Ca2+ permeable channel 1.3 [A…
MSTRG.1002.9	1[-]4039784-4043862	AT1G11960.1	j	GO:0005576;GO:0005886	-	virNOG05194;virNOG30393	SR	sp|B5TYT3|CSCL7_ARATH CSC1-like protein At1g11960 OS=Arabidopsis thaliana GN=At1g11960 PE=2 SV=1	gi|3157932|gb|AAC17615.1| Similar to hypothetical protein HYP1 gb|Z97338 from A. thaliana [Arabidopsis thaliana]
MSTRG.1013.2	1[+]4121369-4125048	AT1G12140.1	j	GO:0050661;GO:0005634;GO:0004499;GO:0019761;GO:0050660;GO:0055114;GO:0080107	-	COG2072;virNOG09774	QP	sp|A8MRX0|GSOX5_ARATH Flavin-containing monooxygenase FMO GS-OX5 OS=Arabidopsis thaliana GN=FMOGS-OX5 PE=1 SV=2	gi|42561939|ref|NP_172678.3| flavin-monooxygenase glucosinolate S-oxygenase 5 [Arabidopsis thaliana] &gt;gi|221272029|sp|A8MRX0.2|GSOX5_ARATH RecName: Full=Flavin-containing monooxygenase FMO GS-OX5; AltName: Full=Flavin-monooxygenase glucosinolate S-oxygenase 5 &gt;gi|10086519|gb|AAG12579.1|AC022522_12 Unknown protein [Arabidopsis thaliana] &gt;gi|134031906|gb|ABO45690.1| At1g12140 [Arabidopsis …
MSTRG.1013.7	1[+]4121379-4124165	AT1G12140.1	j	GO:0050661;GO:0005634;GO:0004499;GO:0019761;GO:0050660;GO:0055114;GO:0080107	-	COG2072;virNOG09774	QP	sp|A8MRX0|GSOX5_ARATH Flavin-containing monooxygenase FMO GS-OX5 OS=Arabidopsis thaliana GN=FMOGS-OX5 PE=1 SV=2	gi|42561939|ref|NP_172678.3| flavin-monooxygenase glucosinolate S-oxygenase 5 [Arabidopsis thaliana] &gt;gi|221272029|sp|A8MRX0.2|GSOX5_ARATH RecName: Full=Flavin-containing monooxygenase FMO GS-OX5; AltName: Full=Flavin-monooxygenase glucosinolate S-oxygenase 5 &gt;gi|10086519|gb|AAG12579.1|AC022522_12 Unknown protein [Arabidopsis thaliana] &gt;gi|134031906|gb|ABO45690.1| At1g12140 [Arabidopsis …
MSTRG.1013.5	1[+]4121379-4125048	AT1G12140.1	j	GO:0050661;GO:0005634;GO:0004499;GO:0019761;GO:0050660;GO:0055114;GO:0080107	-	COG2072;virNOG09774	QP	sp|A8MRX0|GSOX5_ARATH Flavin-containing monooxygenase FMO GS-OX5 OS=Arabidopsis thaliana GN=FMOGS-OX5 PE=1 SV=2	gi|42561939|ref|NP_172678.3| flavin-monooxygenase glucosinolate S-oxygenase 5 [Arabidopsis thaliana] &gt;gi|221272029|sp|A8MRX0.2|GSOX5_ARATH RecName: Full=Flavin-containing monooxygenase FMO GS-OX5; AltName: Full=Flavin-monooxygenase glucosinolate S-oxygenase 5 &gt;gi|10086519|gb|AAG12579.1|AC022522_12 Unknown protein [Arabidopsis thaliana] &gt;gi|134031906|gb|ABO45690.1| At1g12140 [Arabidopsis …
MSTRG.1013.6	1[+]4121379-4125048	AT1G12140.1	j	GO:0050661;GO:0005634;GO:0004499;GO:0019761;GO:0050660;GO:0055114;GO:0080107	-	COG2072;virNOG09774	QP	sp|A8MRX0|GSOX5_ARATH Flavin-containing monooxygenase FMO GS-OX5 OS=Arabidopsis thaliana GN=FMOGS-OX5 PE=1 SV=2	gi|42561939|ref|NP_172678.3| flavin-monooxygenase glucosinolate S-oxygenase 5 [Arabidopsis thaliana] &gt;gi|221272029|sp|A8MRX0.2|GSOX5_ARATH RecName: Full=Flavin-containing monooxygenase FMO GS-OX5; AltName: Full=Flavin-monooxygenase glucosinolate S-oxygenase 5 &gt;gi|10086519|gb|AAG12579.1|AC022522_12 Unknown protein [Arabidopsis thaliana] &gt;gi|134031906|gb|ABO45690.1| At1g12140 [Arabidopsis …
MSTRG.1013.8	1[+]4121379-4125048	AT1G12140.1	j	GO:0050661;GO:0005634;GO:0004499;GO:0019761;GO:0050660;GO:0055114;GO:0080107	-	COG2072;virNOG09774	QP	sp|A8MRX0|GSOX5_ARATH Flavin-containing monooxygenase FMO GS-OX5 OS=Arabidopsis thaliana GN=FMOGS-OX5 PE=1 SV=2	gi|42561939|ref|NP_172678.3| flavin-monooxygenase glucosinolate S-oxygenase 5 [Arabidopsis thaliana] &gt;gi|221272029|sp|A8MRX0.2|GSOX5_ARATH RecName: Full=Flavin-containing monooxygenase FMO GS-OX5; AltName: Full=Flavin-monooxygenase glucosinolate S-oxygenase 5 &gt;gi|10086519|gb|AAG12579.1|AC022522_12 Unknown protein [Arabidopsis thaliana] &gt;gi|134031906|gb|ABO45690.1| At1g12140 [Arabidopsis …
MSTRG.1018.3	1[+]4140418-4151025	AT1G12230.2	j	GO:0038023;GO:0009535;GO:0005524;GO:0005515;GO:0032544;GO:0003735;GO:0005886;GO:0019843;GO:0005634;GO:1901259;GO:0009409;GO:0005763;GO:0009816;GO:0043531;GO:0009955;GO:0046686;GO:0009626;GO:0022627;GO:0009570	K13460	virNOG13024;virNOG03082;virNOG05735	TG	sp|O64973|RPS5_ARATH Disease resistance protein RPS5 OS=Arabidopsis thaliana GN=RPS5 PE=1 SV=2	gi|15221252|ref|NP_172686.1| disease resistance protein RPS5 [Arabidopsis thaliana] &gt;gi|334182494|ref|NP_001184970.1| disease resistance protein RPS5 [Arabidopsis thaliana] &gt;gi|46396675|sp|O64973.2|RPS5_ARATH RecName: Full=Disease resistance protein RPS5; AltName: Full=Resistance to Pseudomonas syringae protein 5; AltName: Full=pNd3/pNd10 &gt;gi|10086512|gb|AAG12572.1|AC022522_5 resistance …
MSTRG.1022.2	1[+]4159238-4161431	AT1G12250.1	j	GO:0009535;GO:0009543;GO:0005576	-	virNOG00989	S	sp|Q8H1Q1|TL203_ARATH Thylakoid lumenal protein TL20.3, chloroplastic OS=Arabidopsis thaliana GN=TL20.3 PE=1 SV=1	gi|18391370|ref|NP_563902.1| Pentapeptide repeat-containing protein [Arabidopsis thaliana] &gt;gi|75151954|sp|Q8H1Q1.1|TL203_ARATH RecName: Full=Thylakoid lumenal protein TL20.3, chloroplastic; Flags: Precursor &gt;gi|23297125|gb|AAN13098.1| unknown protein [Arabidopsis thaliana] &gt;gi|332190736|gb|AEE28857.1| Pentapeptide repeat-containing protein [Arabidopsis thaliana]
MSTRG.1024.2	1[+]4172155-4173641	AT1G12270.1	j	GO:0005634;GO:0005829	K09553	NOG09528;virNOG10017	O	sp|Q9LNB6|HSOP1_ARATH Hsp70-Hsp90 organizing protein 1 OS=Arabidopsis thaliana GN=HOP1 PE=2 SV=1	gi|15221275|ref|NP_172691.1| protein HOP1 [Arabidopsis thaliana] &gt;gi|75335238|sp|Q9LNB6.1|HSOP1_ARATH RecName: Full=Hsp70-Hsp90 organizing protein 1; Short=AtHop1; AltName: Full=Stress-induced-phosphoprotein 1; Short=STI1 &gt;gi|8778620|gb|AAF79628.1|AC025416_2 F5O11.2 [Arabidopsis thaliana] &gt;gi|17473522|gb|AAL38384.1| At1g12270/F5O11_1 [Arabidopsis thaliana] &gt;gi|23308495|gb|AAN18217.1| …
MSTRG.1030.2	1[+]4198351-4200718	AT1G12350.2	j	GO:0004632;GO:0009507;GO:0015937	K01922	virNOG03547;COG0452	HR	sp|Q8GXR5|PPCS1_ARATH Phosphopantothenate--cysteine ligase 1 OS=Arabidopsis thaliana GN=PPCS1 PE=2 SV=1	gi|30682728|ref|NP_563904.2| phosphopantothenate--cysteine ligase 1 [Arabidopsis thaliana] &gt;gi|75151271|sp|Q8GXR5.1|PPCS1_ARATH RecName: Full=Phosphopantothenate--cysteine ligase 1; AltName: Full=AtCoaB; AltName: Full=Phosphopantothenoylcysteine synthetase 1; Short=PPC synthetase 1 &gt;gi|26451224|dbj|BAC42714.1| unknown protein [Arabidopsis thaliana] &gt;gi|332190748|gb|AEE28869.1| phosphopan…
MSTRG.1030.4	1[+]4198491-4200715	AT1G12350.2	j	GO:0004632;GO:0009507;GO:0015937	K01922	virNOG03547	R	sp|Q8GXR5|PPCS1_ARATH Phosphopantothenate--cysteine ligase 1 OS=Arabidopsis thaliana GN=PPCS1 PE=2 SV=1	gi|30682728|ref|NP_563904.2| phosphopantothenate--cysteine ligase 1 [Arabidopsis thaliana] &gt;gi|75151271|sp|Q8GXR5.1|PPCS1_ARATH RecName: Full=Phosphopantothenate--cysteine ligase 1; AltName: Full=AtCoaB; AltName: Full=Phosphopantothenoylcysteine synthetase 1; Short=PPC synthetase 1 &gt;gi|26451224|dbj|BAC42714.1| unknown protein [Arabidopsis thaliana] &gt;gi|332190748|gb|AEE28869.1| phosphopan…
MSTRG.1031.2	1[+]4200979-4206342	AT1G12360.1	j	GO:0005856;GO:0008565;GO:0019898;GO:0006904;GO:0005773;GO:0009306;GO:0009524;GO:0005515;GO:0051301;GO:0005829;GO:0005886;GO:0007049	K15292	virNOG10243	U	sp|Q9C5X3|KEULE_ARATH SNARE-interacting protein KEULE OS=Arabidopsis thaliana GN=KEU PE=1 SV=2	gi|18391384|ref|NP_563905.1| SNARE-interacting protein KEULE [Arabidopsis thaliana] &gt;gi|150421587|sp|Q9C5X3.2|KEULE_ARATH RecName: Full=SNARE-interacting protein KEULE &gt;gi|110743380|dbj|BAE99577.1| hypothetical protein [Arabidopsis thaliana] &gt;gi|332190749|gb|AEE28870.1| SNARE-interacting protein KEULE [Arabidopsis thaliana]
MSTRG.1031.3	1[+]4200979-4206342	AT1G12360.1	j	GO:0005856;GO:0008565;GO:0019898;GO:0006904;GO:0005773;GO:0009306;GO:0009524;GO:0005515;GO:0051301;GO:0005829;GO:0005886;GO:0007049	K15292	virNOG10243	U	sp|Q9C5X3|KEULE_ARATH SNARE-interacting protein KEULE OS=Arabidopsis thaliana GN=KEU PE=1 SV=2	gi|18391384|ref|NP_563905.1| SNARE-interacting protein KEULE [Arabidopsis thaliana] &gt;gi|150421587|sp|Q9C5X3.2|KEULE_ARATH RecName: Full=SNARE-interacting protein KEULE &gt;gi|110743380|dbj|BAE99577.1| hypothetical protein [Arabidopsis thaliana] &gt;gi|332190749|gb|AEE28870.1| SNARE-interacting protein KEULE [Arabidopsis thaliana]
MSTRG.1031.4	1[+]4201028-4204462	AT1G12360.1	j	GO:0008565;GO:0019898;GO:0016192;GO:0005773;GO:0009306;GO:0005515;GO:0005829;GO:0005886	K15292	virNOG10243	U	sp|Q9C5X3|KEULE_ARATH SNARE-interacting protein KEULE OS=Arabidopsis thaliana GN=KEU PE=1 SV=2	gi|18391384|ref|NP_563905.1| SNARE-interacting protein KEULE [Arabidopsis thaliana] &gt;gi|150421587|sp|Q9C5X3.2|KEULE_ARATH RecName: Full=SNARE-interacting protein KEULE &gt;gi|110743380|dbj|BAE99577.1| hypothetical protein [Arabidopsis thaliana] &gt;gi|332190749|gb|AEE28870.1| SNARE-interacting protein KEULE [Arabidopsis thaliana]
MSTRG.1034.2	1[+]4220201-4221613	AT1G12390.1	j	GO:0006810;GO:0005515;GO:0016021	K20368	virNOG19887;KOG2729	OTU	sp|Q84W04|CNIH4_ARATH Protein cornichon homolog 4 OS=Arabidopsis thaliana GN=At1g12390 PE=1 SV=1	gi|567152563|ref|XP_006417240.1| hypothetical protein EUTSA_v10009832mg, partial [Eutrema salsugineum] &gt;gi|557095011|gb|ESQ35593.1| hypothetical protein EUTSA_v10009832mg, partial [Eutrema salsugineum]
MSTRG.1037.3	1[-]4237293-4238044	AT1G12430.1	j	GO:0005524;GO:0005874;GO:0031625;GO:0016021;GO:0005886;GO:0030705;GO:0005871;GO:0008574;GO:0007018;GO:0009506;GO:0006468;GO:0008017;GO:0005773;GO:0030246;GO:0006952;GO:0008104;GO:0048544;GO:0004675;GO:0009574	-	COG5059;virNOG11532	Z	sp|Q9FZ06|KINUA_ARATH Kinesin-like protein KIN-UA OS=Arabidopsis thaliana GN=KINUA PE=1 SV=1	gi|8778646|gb|AAF79654.1|AC025416_28 F5O11.15 [Arabidopsis thaliana]
MSTRG.1042.1	1[-]4257264-4259160	AT1G12480.1	j	GO:0009738;GO:0090332;GO:0010193;GO:0006829;GO:0019901;GO:0016021;GO:0005886;GO:0015103;GO:0006820;GO:0010037;GO:0055085;GO:0008308;GO:0009270;GO:0010043;GO:0005385;GO:0050891;GO:1902456;GO:0061088;GO:0005774;GO:0046872	-	virNOG08691	P	sp|Q9LD83|SLAC1_ARATH Guard cell S-type anion channel SLAC1 OS=Arabidopsis thaliana GN=SLAC1 PE=1 SV=1	gi|18391400|ref|NP_563909.1| guard cell S-type anion channel SLAC1 [Arabidopsis thaliana] &gt;gi|75173805|sp|Q9LD83.1|SLAC1_ARATH RecName: Full=Guard cell S-type anion channel SLAC1; AltName: Full=Protein CARBON DIOXIDE INSENSITIVE 3; AltName: Full=Protein OZONE-SENSITIVE 1; AltName: Full=Protein RADICAL-INDUCED CELL DEATH 3; AltName: Full=Protein SLOW ANION CHANNEL-ASSOCIATED 1 &gt;gi|8778644|gb…
MSTRG.1050.2	1[+]4282908-4285793	AT1G12580.1	j	GO:0044424;GO:0007165;GO:0004674;GO:0005488;GO:0046777	-	virNOG12509	T	sp|Q852N6|CDPKB_ORYSJ Calcium-dependent protein kinase 11 OS=Oryza sativa subsp. japonica GN=CPK11 PE=3 SV=1	gi|15222023|ref|NP_172719.1| phosphoenolpyruvate carboxylase-related kinase 1 [Arabidopsis thaliana] &gt;gi|8778638|gb|AAF79646.1|AC025416_20 F5O11.32 [Arabidopsis thaliana] &gt;gi|9502372|gb|AAF88079.1|AC025417_7 T12C24.12 [Arabidopsis thaliana] &gt;gi|16323176|gb|AAL15322.1| At1g12580/T12C24_10 [Arabidopsis thaliana] &gt;gi|23506015|gb|AAN28867.1| At1g12580/T12C24_10 [Arabidopsis thaliana] &gt;…
MSTRG.1050.3	1[+]4282908-4285793	AT1G12580.1	j	GO:0005634;GO:0005524;GO:0009738;GO:0035556;GO:0005737;GO:0046777;GO:0018105;GO:0004683;GO:0009931;GO:0005516;GO:0005886	-	virNOG12509	T	sp|Q852N6|CDPKB_ORYSJ Calcium-dependent protein kinase 11 OS=Oryza sativa subsp. japonica GN=CPK11 PE=3 SV=1	gi|15222023|ref|NP_172719.1| phosphoenolpyruvate carboxylase-related kinase 1 [Arabidopsis thaliana] &gt;gi|8778638|gb|AAF79646.1|AC025416_20 F5O11.32 [Arabidopsis thaliana] &gt;gi|9502372|gb|AAF88079.1|AC025417_7 T12C24.12 [Arabidopsis thaliana] &gt;gi|16323176|gb|AAL15322.1| At1g12580/T12C24_10 [Arabidopsis thaliana] &gt;gi|23506015|gb|AAN28867.1| At1g12580/T12C24_10 [Arabidopsis thaliana] &gt;…
MSTRG.1054.5	1[+]4306590-4307299	AT1G12650.4	j	GO:0005730;GO:0000469	K14795	virNOG11092	S	sp|B6K8A0|RRP36_SCHJY rRNA biogenesis protein rrp36 OS=Schizosaccharomyces japonicus (strain yFS275 / FY16936) GN=rrp36 PE=3 SV=2	gi|22329516|ref|NP_172725.2| uncharacterized protein [Arabidopsis thaliana] &gt;gi|79317851|ref|NP_001031031.1| uncharacterized protein [Arabidopsis thaliana] &gt;gi|145323870|ref|NP_001077524.1| uncharacterized protein [Arabidopsis thaliana] &gt;gi|145323872|ref|NP_001077525.1| uncharacterized protein [Arabidopsis thaliana] &gt;gi|17933303|gb|AAL48234.1|AF446361_1 At1g12650/T12C24_1 [Arabidopsis…
MSTRG.1060.6	1[-]4344985-4348088	AT1G12750.3	j	GO:0004252;GO:0016485;GO:0016021;GO:0031966	-	virNOG00538;virNOG26390	T	sp|Q8VZ48|RBL6_ARATH RHOMBOID-like protein 6, mitochondrial OS=Arabidopsis thaliana GN=RBL6 PE=2 SV=1	gi|15222058|ref|NP_172735.1| RHOMBOID-like protein 6 [Arabidopsis thaliana] &gt;gi|145323878|ref|NP_001077528.1| RHOMBOID-like protein 6 [Arabidopsis thaliana] &gt;gi|334182523|ref|NP_001184975.1| RHOMBOID-like protein 6 [Arabidopsis thaliana] &gt;gi|75161585|sp|Q8VZ48.1|RBL6_ARATH RecName: Full=RHOMBOID-like protein 6, mitochondrial; Short=AtRBL6; Flags: Precursor &gt;gi|17529034|gb|AAL38727.1| …
MSTRG.1060.9	1[-]4345153-4348336	AT1G12750.3	j	GO:0004252;GO:0016485;GO:0016021;GO:0031966	-	virNOG00538;virNOG26390	T	sp|Q8VZ48|RBL6_ARATH RHOMBOID-like protein 6, mitochondrial OS=Arabidopsis thaliana GN=RBL6 PE=2 SV=1	gi|15222058|ref|NP_172735.1| RHOMBOID-like protein 6 [Arabidopsis thaliana] &gt;gi|145323878|ref|NP_001077528.1| RHOMBOID-like protein 6 [Arabidopsis thaliana] &gt;gi|334182523|ref|NP_001184975.1| RHOMBOID-like protein 6 [Arabidopsis thaliana] &gt;gi|75161585|sp|Q8VZ48.1|RBL6_ARATH RecName: Full=RHOMBOID-like protein 6, mitochondrial; Short=AtRBL6; Flags: Precursor &gt;gi|17529034|gb|AAL38727.1| …
MSTRG.1060.10	1[-]4345156-4348350	AT1G12750.3	j	GO:0004252;GO:0016485;GO:0016021;GO:0031966	-	virNOG00538;virNOG26390	T	sp|Q8VZ48|RBL6_ARATH RHOMBOID-like protein 6, mitochondrial OS=Arabidopsis thaliana GN=RBL6 PE=2 SV=1	gi|15222058|ref|NP_172735.1| RHOMBOID-like protein 6 [Arabidopsis thaliana] &gt;gi|145323878|ref|NP_001077528.1| RHOMBOID-like protein 6 [Arabidopsis thaliana] &gt;gi|334182523|ref|NP_001184975.1| RHOMBOID-like protein 6 [Arabidopsis thaliana] &gt;gi|75161585|sp|Q8VZ48.1|RBL6_ARATH RecName: Full=RHOMBOID-like protein 6, mitochondrial; Short=AtRBL6; Flags: Precursor &gt;gi|17529034|gb|AAL38727.1| …
MSTRG.1061.1	1[+]4348498-4355826	AT1G12760.2	j	GO:0009663;GO:0003723;GO:0005524;GO:0010497;GO:0004004;GO:0010501;GO:0005739;GO:0009507;GO:0009793	-	virNOG00728;virNOG06092	SA	sp|Q8W4E1|RH47_ARATH DEAD-box ATP-dependent RNA helicase 47, mitochondrial OS=Arabidopsis thaliana GN=RH47 PE=1 SV=2	gi|79342966|ref|NP_172737.2| DEAD-box ATP-dependent RNA helicase 47 [Arabidopsis thaliana] &gt;gi|108861896|sp|Q8W4E1.2|RH47_ARATH RecName: Full=DEAD-box ATP-dependent RNA helicase 47, mitochondrial; AltName: Full=Protein EMBRYO DEFECTIVE 1586; AltName: Full=Protein INCREASED SIZE EXCLUSION LIMIT 1; Flags: Precursor &gt;gi|12056979|gb|AAF88089.2|AC025417_17 T12C24.30 [Arabidopsis thaliana] &gt;gi…
MSTRG.1061.5	1[+]4348507-4355826	AT1G12760.2	j	GO:0009663;GO:0003723;GO:0005524;GO:0010497;GO:0004004;GO:0010501;GO:0005739;GO:0009507;GO:0009793	-	virNOG00728;virNOG06092	SA	sp|Q8W4E1|RH47_ARATH DEAD-box ATP-dependent RNA helicase 47, mitochondrial OS=Arabidopsis thaliana GN=RH47 PE=1 SV=2	gi|79342966|ref|NP_172737.2| DEAD-box ATP-dependent RNA helicase 47 [Arabidopsis thaliana] &gt;gi|108861896|sp|Q8W4E1.2|RH47_ARATH RecName: Full=DEAD-box ATP-dependent RNA helicase 47, mitochondrial; AltName: Full=Protein EMBRYO DEFECTIVE 1586; AltName: Full=Protein INCREASED SIZE EXCLUSION LIMIT 1; Flags: Precursor &gt;gi|12056979|gb|AAF88089.2|AC025417_17 T12C24.30 [Arabidopsis thaliana] &gt;gi…
MSTRG.1062.2	1[-]4356161-4358784	AT1G12780.1	j	GO:0045227;GO:0046369;GO:0033358;GO:0046983;GO:0050373;GO:0005829;GO:0005794;GO:0071555;GO:0005886;GO:0003978	K01784	virNOG02010;virNOG27934	M	sp|Q42605|UGE1_ARATH Bifunctional UDP-glucose 4-epimerase and UDP-xylose 4-epimerase 1 OS=Arabidopsis thaliana GN=UGE1 PE=1 SV=2	gi|15222072|ref|NP_172738.1| bifunctional UDP-glucose 4-epimerase and UDP-xylose 4-epimerase 1 [Arabidopsis thaliana] &gt;gi|12643760|sp|Q42605.2|UGE1_ARATH RecName: Full=Bifunctional UDP-glucose 4-epimerase and UDP-xylose 4-epimerase 1; AltName: Full=UDP-D-xylose 4-epimerase; AltName: Full=UDP-L-arabinose 4-epimerase; AltName: Full=UDP-galactose 4-epimerase 1; AltName: Full=UDP-glucose 4-epimera…
MSTRG.1069.3	1[+]4374255-4378506	AT1G12840.1	j	GO:0009826;GO:0043255;GO:0000221;GO:0015991;GO:0005515;GO:0005794;GO:0005829;GO:0009809;GO:0008553;GO:0005886;GO:0009507;GO:0000325;GO:0046961	K02148	virNOG05271	C	sp|Q9SDS7|VATC_ARATH V-type proton ATPase subunit C OS=Arabidopsis thaliana GN=VHA-C PE=1 SV=1	gi|18391442|ref|NP_563916.1| V-type proton ATPase subunit C [Arabidopsis thaliana] &gt;gi|12585488|sp|Q9SDS7.1|VATC_ARATH RecName: Full=V-type proton ATPase subunit C; Short=V-ATPase subunit C; AltName: Full=Vacuolar H(+)-ATPase subunit C; AltName: Full=Vacuolar proton pump subunit C &gt;gi|6636332|gb|AAF20146.1|AF208261_1 vacuolar ATP synthase subunit C [Arabidopsis thaliana] &gt;gi|8698731|gb|A…
MSTRG.1069.2	1[+]4374255-4378570	AT1G12840.1	j	GO:0009826;GO:0043255;GO:0000221;GO:0015991;GO:0005515;GO:0005794;GO:0005829;GO:0009809;GO:0008553;GO:0005886;GO:0009507;GO:0000325;GO:0046961	K02148	virNOG05271	C	sp|Q9SDS7|VATC_ARATH V-type proton ATPase subunit C OS=Arabidopsis thaliana GN=VHA-C PE=1 SV=1	gi|18391442|ref|NP_563916.1| V-type proton ATPase subunit C [Arabidopsis thaliana] &gt;gi|12585488|sp|Q9SDS7.1|VATC_ARATH RecName: Full=V-type proton ATPase subunit C; Short=V-ATPase subunit C; AltName: Full=Vacuolar H(+)-ATPase subunit C; AltName: Full=Vacuolar proton pump subunit C &gt;gi|6636332|gb|AAF20146.1|AF208261_1 vacuolar ATP synthase subunit C [Arabidopsis thaliana] &gt;gi|8698731|gb|A…
MSTRG.1079.2	1[-]4398340-4405624	AT1G12930.1	j	-	K15436	KOG2022;virNOG08505	YU	sp|A7YWD2|IPO13_BOVIN Importin-13 OS=Bos taurus GN=IPO13 PE=2 SV=1	gi|18391456|ref|NP_563920.1| exportin 1-like protein domain-containing protein [Arabidopsis thaliana] &gt;gi|332190829|gb|AEE28950.1| exportin 1-like protein domain-containing protein [Arabidopsis thaliana]
MSTRG.1079.3	1[-]4398340-4405624	AT1G12930.1	j	-	K15436	KOG2022;virNOG08505	YU	sp|A7YWD2|IPO13_BOVIN Importin-13 OS=Bos taurus GN=IPO13 PE=2 SV=1	gi|18391456|ref|NP_563920.1| exportin 1-like protein domain-containing protein [Arabidopsis thaliana] &gt;gi|332190829|gb|AEE28950.1| exportin 1-like protein domain-containing protein [Arabidopsis thaliana]
MSTRG.1079.4	1[-]4398340-4405624	AT1G12930.1	j	-	K15436	KOG2022;virNOG08505	YU	sp|A7YWD2|IPO13_BOVIN Importin-13 OS=Bos taurus GN=IPO13 PE=2 SV=1	gi|18391456|ref|NP_563920.1| exportin 1-like protein domain-containing protein [Arabidopsis thaliana] &gt;gi|332190829|gb|AEE28950.1| exportin 1-like protein domain-containing protein [Arabidopsis thaliana]
MSTRG.1079.5	1[-]4402734-4404765	AT1G12930.1	j	-	K15436	virNOG08505	YU	-	gi|18391456|ref|NP_563920.1| exportin 1-like protein domain-containing protein [Arabidopsis thaliana] &gt;gi|332190829|gb|AEE28950.1| exportin 1-like protein domain-containing protein [Arabidopsis thaliana]
MSTRG.1081.2	1[+]4423582-4425663	AT1G12970.1	j	GO:0004674;GO:0046777;GO:0055046	-	virNOG02833;virNOG31816	R	sp|Q8W4Q3|PIRL3_ARATH Plant intracellular Ras-group-related LRR protein 3 OS=Arabidopsis thaliana GN=PIRL3 PE=2 SV=1	gi|8698744|gb|AAF78502.1|AC012187_22 Contains similarity to CYR1 from Candida albicans gb|AB034965 and contains multiple Leucine Rich PF|00560 repeats [Arabidopsis thaliana]
MSTRG.1083.6	1[-]4437712-4438864	AT1G13000.5	j	GO:0005634;GO:0016757;GO:0016021	-	virNOG29103;virNOG04842	S	-	gi|1032302255|gb|OAP16580.1| hypothetical protein AXX17_AT1G13430 [Arabidopsis thaliana]
MSTRG.1092.2	1[-]4471581-4472796	AT1G13120.1	j	GO:0031369;GO:0005737;GO:0005543;GO:0006449;GO:0016973;GO:0006446;GO:0000822;GO:0044614;GO:0015031;GO:0009793	K18723	NOG109961;virNOG07674;KOG2412	SA	sp|Q0WPZ7|GLE1_ARATH Protein GLE1 OS=Arabidopsis thaliana GN=GLE1 PE=1 SV=1	gi|15222184|ref|NP_172771.1| GLE1-like protein [Arabidopsis thaliana] &gt;gi|122230012|sp|Q0WPZ7.1|GLE1_ARATH RecName: Full=Protein GLE1; Short=AtGLE1; AltName: Full=Protein EMBRYO DEFECTIVE 1745 &gt;gi|110737727|dbj|BAF00802.1| hypothetical protein [Arabidopsis thaliana] &gt;gi|332190851|gb|AEE28972.1| GLE1-like protein [Arabidopsis thaliana]
MSTRG.1093.1	1[+]4480668-4482910	AT1G13150.1	x	GO:0016020;GO:0046872;GO:0019825;GO:0016491	K15402	COG2124;virNOG09577	Q	sp|Q9FMY1|C86B1_ARATH Cytochrome P450 86B1 OS=Arabidopsis thaliana GN=CYP86B1 PE=2 SV=1	gi|15222187|ref|NP_172774.1| cytochrome P450, family 86, subfamily C, polypeptide 4 [Arabidopsis thaliana] &gt;gi|4850397|gb|AAD31067.1|AC007357_16 Strong similarity to gi|3313615 F21J9.9 from Arabidopsis thaliana and is a member of the PF|00067 Cytochrome P450 family [Arabidopsis thaliana] &gt;gi|332190855|gb|AEE28976.1| cytochrome P450, family 86, subfamily C, polypeptide 4 [Arabidopsis thalian…
MSTRG.1099.1	1[-]4501556-4503565	AT1G13195.1	j	GO:0005634;GO:0008270	-	KOG1039;virNOG05417;virNOG07435	O	-	gi|186478435|ref|NP_001117278.1| RING/U-box domain-containing protein [Arabidopsis thaliana] &gt;gi|332190862|gb|AEE28983.1| RING/U-box domain-containing protein [Arabidopsis thaliana] &gt;gi|1032305473|gb|OAP19798.1| hypothetical protein AXX17_AT1G13650 [Arabidopsis thaliana]
MSTRG.1100.2	1[-]4509148-4513921	AT1G13210.1	j	GO:0015662;GO:0005802;GO:0046872;GO:0048194;GO:0000166;GO:0005516;GO:0004012;GO:0005886	K01530	virNOG02917;virNOG28411	P	sp|Q9SAF5|ALA11_ARATH Probable phospholipid-transporting ATPase 11 OS=Arabidopsis thaliana GN=ALA11 PE=2 SV=1	gi|15222212|ref|NP_172780.1| autoinhibited Ca2+/ATPase II [Arabidopsis thaliana] &gt;gi|12229668|sp|Q9SAF5.1|ALA11_ARATH RecName: Full=Probable phospholipid-transporting ATPase 11; Short=AtALA11; AltName: Full=Aminophospholipid flippase 11 &gt;gi|4850404|gb|AAD31074.1|AC007357_23 Similar to gb|AF038007 FIC1 gene from Homo sapiens and is a member of the PF|00122 E1-E2 ATPase family. ESTs gb|T45045…
MSTRG.1100.3	1[-]4509148-4513921	AT1G13210.1	j	GO:0015662;GO:0005802;GO:0046872;GO:0048194;GO:0015914;GO:0000166;GO:0005516;GO:0004012;GO:0005886	K01530	virNOG02917;virNOG28411	P	sp|Q9SAF5|ALA11_ARATH Probable phospholipid-transporting ATPase 11 OS=Arabidopsis thaliana GN=ALA11 PE=2 SV=1	gi|15222212|ref|NP_172780.1| autoinhibited Ca2+/ATPase II [Arabidopsis thaliana] &gt;gi|12229668|sp|Q9SAF5.1|ALA11_ARATH RecName: Full=Probable phospholipid-transporting ATPase 11; Short=AtALA11; AltName: Full=Aminophospholipid flippase 11 &gt;gi|4850404|gb|AAD31074.1|AC007357_23 Similar to gb|AF038007 FIC1 gene from Homo sapiens and is a member of the PF|00122 E1-E2 ATPase family. ESTs gb|T45045…
MSTRG.1101.2	1[+]4515570-4520247	AT1G13220.3	j	GO:0005652;GO:0006997;GO:0005654;GO:0031965;GO:0097298;GO:0005737	-	virNOG01416	S	sp|Q9SAF6|CRWN2_ARATH Protein CROWDED NUCLEI 2 OS=Arabidopsis thaliana GN=CRWN2 PE=1 SV=1	gi|18391490|ref|NP_563924.1| protein CROWDED NUCLEI 2 [Arabidopsis thaliana] &gt;gi|75200687|sp|Q9SAF6.1|CRWN2_ARATH RecName: Full=Protein CROWDED NUCLEI 2; AltName: Full=Protein LITTLE NUCLEI 2 &gt;gi|4850405|gb|AAD31075.1|AC007357_24 Similar to gb|D64087 nuclear matrix constituent protein 1 (NMCP1) from Daucus carota [Arabidopsis thaliana] &gt;gi|332190866|gb|AEE28987.1| protein CROWDED NUCLEI …
MSTRG.1109.2	1[-]4572347-4576652	AT1G13350.3	j	GO:0005634;GO:0005524;GO:0004672;GO:0006468;GO:0005737	K08827	virNOG03090;KOG0670	AT	sp|Q08DZ2|PRP4B_BOVIN Serine/threonine-protein kinase PRP4 homolog OS=Bos taurus GN=PRPF4B PE=2 SV=1	gi|334182549|ref|NP_001184982.1| Protein kinase superfamily protein [Arabidopsis thaliana] &gt;gi|332190883|gb|AEE29004.1| Protein kinase superfamily protein [Arabidopsis thaliana]
MSTRG.1109.3	1[-]4572347-4576652	AT1G13350.3	j	GO:0005634;GO:0005524;GO:0004672;GO:0006468;GO:0005737	K08827	virNOG03090;KOG0670	AT	sp|Q08DZ2|PRP4B_BOVIN Serine/threonine-protein kinase PRP4 homolog OS=Bos taurus GN=PRPF4B PE=2 SV=1	gi|334182549|ref|NP_001184982.1| Protein kinase superfamily protein [Arabidopsis thaliana] &gt;gi|332190883|gb|AEE29004.1| Protein kinase superfamily protein [Arabidopsis thaliana]
MSTRG.1109.4	1[-]4572347-4576652	AT1G13350.3	j	GO:0005634;GO:0005524;GO:0004672;GO:0006468;GO:0005737	K08827	virNOG03090;KOG0670	AT	sp|Q08DZ2|PRP4B_BOVIN Serine/threonine-protein kinase PRP4 homolog OS=Bos taurus GN=PRPF4B PE=2 SV=1	gi|334182549|ref|NP_001184982.1| Protein kinase superfamily protein [Arabidopsis thaliana] &gt;gi|332190883|gb|AEE29004.1| Protein kinase superfamily protein [Arabidopsis thaliana]
MSTRG.1115.1	1[-]4607943-4610648	AT1G13440.1	j	GO:0003677;GO:0006096;GO:0005777;GO:0042742;GO:0055114;GO:0005730;GO:0005507;GO:0005829;GO:0008270;GO:0005739;GO:0005886;GO:0009507;GO:0009506;GO:0006094;GO:0051287;GO:0006979;GO:0050661;GO:0046686;GO:0005618;GO:0005794;GO:0004365	K00134	virNOG03816	G	sp|Q9FX54|G3PC2_ARATH Glyceraldehyde-3-phosphate dehydrogenase GAPC2, cytosolic OS=Arabidopsis thaliana GN=GAPC2 PE=1 SV=1	gi|15222848|ref|NP_172801.1| glyceraldehyde 3-phosphate dehydrogenase GAPC2 [Arabidopsis thaliana] &gt;gi|75309868|sp|Q9FX54.1|G3PC2_ARATH RecName: Full=Glyceraldehyde-3-phosphate dehydrogenase GAPC2, cytosolic; AltName: Full=NAD-dependent glyceraldehydephosphate dehydrogenase C subunit 2 &gt;gi|9958054|gb|AAG09543.1|AC011810_2 Putative glyceraldehyde-3-phosphate dehydrogenase [Arabidopsis thalia…
MSTRG.1133.2	1[+]4709808-4712517	AT1G13730.1	j	GO:0003729;GO:0006913;GO:0000166;GO:0005737	-	virNOG31248;virNOG28626	A	sp|O94260|G3BP_SCHPO Putative G3BP-like protein OS=Schizosaccharomyces pombe (strain 972 / ATCC 24843) GN=nxt3 PE=1 SV=1	gi|18394029|ref|NP_563932.1| nuclear transport factor 2 family protein with RNA binding domain [Arabidopsis thaliana] &gt;gi|8920577|gb|AAF81299.1|AC027656_16 Strong similarity to a hypothetical protein At2g03640 gi|4406775 from Arabidopsis thaliana BAC T18C20 gb|AC006836. It contains a nuclear transport factor 2 (NTF2) domain PF|02136 [Arabidopsis thaliana] &gt;gi|16648785|gb|AAL25583.1| At1g137…
MSTRG.1136.1	1[-]4715367-4718203	AT1G13750.1	j	GO:0046872;GO:0003993;GO:0005576;GO:0016311;GO:0004722	-	virNOG00616;KOG1378	G	sp|Q9LMX4|PPA1_ARATH Probable inactive purple acid phosphatase 1 OS=Arabidopsis thaliana GN=PAP1 PE=2 SV=1	gi|15222942|ref|NP_172830.1| Purple acid phosphatases superfamily protein [Arabidopsis thaliana] &gt;gi|75264050|sp|Q9LMX4.1|PPA1_ARATH RecName: Full=Probable inactive purple acid phosphatase 1; Flags: Precursor &gt;gi|8920580|gb|AAF81302.1|AC027656_19 Strong similarity to a hypothetical protein F13M23.30 gi|7485455 from Arabidopsis thaliana BAC F13M23 gb|AL035523. It contains a purple acid phosp…
MSTRG.1136.2	1[-]4715367-4718203	AT1G13750.1	j	GO:0046872;GO:0003993;GO:0005576;GO:0016311;GO:0004722	-	virNOG00616	G	sp|Q9LMX4|PPA1_ARATH Probable inactive purple acid phosphatase 1 OS=Arabidopsis thaliana GN=PAP1 PE=2 SV=1	gi|15222942|ref|NP_172830.1| Purple acid phosphatases superfamily protein [Arabidopsis thaliana] &gt;gi|75264050|sp|Q9LMX4.1|PPA1_ARATH RecName: Full=Probable inactive purple acid phosphatase 1; Flags: Precursor &gt;gi|8920580|gb|AAF81302.1|AC027656_19 Strong similarity to a hypothetical protein F13M23.30 gi|7485455 from Arabidopsis thaliana BAC F13M23 gb|AL035523. It contains a purple acid phosp…
MSTRG.1137.5	1[+]4721671-4726558	AT1G13770.1	j	GO:0005634	-	virNOG09754;virNOG27739	SR	sp|Q56XS8|FDL2_ARATH F-box/FBD/LRR-repeat protein At1g13780 OS=Arabidopsis thaliana GN=At1g13780 PE=2 SV=1	gi|79343779|ref|NP_172833.2| F-box/RNI-like/FBD-like domains-containing protein [Arabidopsis thaliana] &gt;gi|75217965|sp|Q56XS8.1|FDL2_ARATH RecName: Full=F-box/FBD/LRR-repeat protein At1g13780 &gt;gi|62320538|dbj|BAD95126.1| hypothetical protein [Arabidopsis thaliana] &gt;gi|332190947|gb|AEE29068.1| F-box/RNI-like/FBD-like domains-containing protein [Arabidopsis thaliana] &gt;gi|1032298948|gb|O…
MSTRG.1137.8	1[+]4724624-4726321	AT1G13780.1	j	GO:0005634	-	virNOG27739	R	sp|Q56XS8|FDL2_ARATH F-box/FBD/LRR-repeat protein At1g13780 OS=Arabidopsis thaliana GN=At1g13780 PE=2 SV=1	gi|79343779|ref|NP_172833.2| F-box/RNI-like/FBD-like domains-containing protein [Arabidopsis thaliana] &gt;gi|75217965|sp|Q56XS8.1|FDL2_ARATH RecName: Full=F-box/FBD/LRR-repeat protein At1g13780 &gt;gi|62320538|dbj|BAD95126.1| hypothetical protein [Arabidopsis thaliana] &gt;gi|332190947|gb|AEE29068.1| F-box/RNI-like/FBD-like domains-containing protein [Arabidopsis thaliana] &gt;gi|1032298948|gb|O…
MSTRG.1142.2	1[+]4735556-4737850	AT1G13820.1	j	GO:0016787;GO:0005737	-	virNOG15107;virNOG02544	R	sp|O05235|YUGF_BACSU Uncharacterized hydrolase YugF OS=Bacillus subtilis (strain 168) GN=yugF PE=3 SV=1	gi|15222966|ref|NP_172837.1| alpha/beta-Hydrolases superfamily protein [Arabidopsis thaliana] &gt;gi|46518397|gb|AAS99680.1| At1g13820 [Arabidopsis thaliana] &gt;gi|48310456|gb|AAT41824.1| At1g13820 [Arabidopsis thaliana] &gt;gi|110738455|dbj|BAF01153.1| hypothetical protein [Arabidopsis thaliana] &gt;gi|332190951|gb|AEE29072.1| alpha/beta-Hydrolases superfamily protein [Arabidopsis thaliana] &gt…
MSTRG.1143.3	1[-]4740004-4741032	AT1G13830.1	j	GO:0005886	-	virNOG34117;virNOG21894	R	sp|Q9FNQ2|PDCB1_ARATH PLASMODESMATA CALLOSE-BINDING PROTEIN 1 OS=Arabidopsis thaliana GN=PDCB1 PE=1 SV=1	gi|30683485|ref|NP_172838.2| carbohydrate-binding X8 domain-containing protein [Arabidopsis thaliana] &gt;gi|21539475|gb|AAM53290.1| unknown protein [Arabidopsis thaliana] &gt;gi|23198292|gb|AAN15673.1| unknown protein [Arabidopsis thaliana] &gt;gi|62320693|dbj|BAD95361.1| hypothetical protein [Arabidopsis thaliana] &gt;gi|332190952|gb|AEE29073.1| carbohydrate-binding X8 domain-containing protein…
MSTRG.1153.2	1[+]4776522-4779267	AT1G13960.1	j	GO:0005634;GO:0006355;GO:0009753;GO:1900425;GO:0009723;GO:0044212;GO:0009751;GO:0046872;GO:0043565;GO:0003700;GO:1900150	-	virNOG08921;virNOG01650	K	sp|Q9XI90|WRKY4_ARATH Probable WRKY transcription factor 4 OS=Arabidopsis thaliana GN=WRKY4 PE=1 SV=2	gi|15223004|ref|NP_172849.1| putative WRKY transcription factor 4 [Arabidopsis thaliana] &gt;gi|20978796|sp|Q9XI90.2|WRKY4_ARATH RecName: Full=Probable WRKY transcription factor 4; AltName: Full=WRKY DNA-binding protein 4 &gt;gi|15991742|gb|AAL13048.1|AF425835_1 WRKY transcription factor 4 [Arabidopsis thaliana] &gt;gi|15010750|gb|AAK74034.1| At1g13960/F7A19_5 [Arabidopsis thaliana] &gt;gi|273632…
MSTRG.1157.2	1[+]4797440-4800263	AT1G14000.1	j	GO:0005634;GO:0004712;GO:0005524;GO:0010305;GO:0009734;GO:0006468;GO:0009742;GO:0035556;GO:0005515;GO:0004674;GO:0005829;GO:0004871	-	COG0515;virNOG01669	T	sp|F4IS56|ILK1_ARATH Integrin-linked protein kinase 1 OS=Arabidopsis thaliana GN=ILK1 PE=1 SV=1	gi|15223025|ref|NP_172853.1| VH1-interacting kinase [Arabidopsis thaliana] &gt;gi|5080776|gb|AAD39286.1|AC007576_9 Similar to protein kinases [Arabidopsis thaliana] &gt;gi|111074450|gb|ABH04598.1| At1g14000 [Arabidopsis thaliana] &gt;gi|332190976|gb|AEE29097.1| VH1-interacting kinase [Arabidopsis thaliana] &gt;gi|1032298851|gb|OAP13176.1| VIK [Arabidopsis thaliana]
MSTRG.1158.2	1[-]4800179-4801595	AT1G14010.1	j	GO:0006886;GO:0008320;GO:0032580;GO:0016021;GO:0033116;GO:0005789;GO:0016192	K20352	virNOG01946	U	sp|Q8GYG1|P24D7_ARATH Transmembrane emp24 domain-containing protein p24delta7 OS=Arabidopsis thaliana GN=At1g14010 PE=2 SV=1	gi|8778403|gb|AAF79411.1|AC068197_21 F16A14.23 [Arabidopsis thaliana]
MSTRG.1161.2	1[-]4805308-4807505	AT1G14030.1	j	GO:0018026;GO:0016279;GO:0018023;GO:0030785;GO:0009570	K00592	virNOG01397	R	sp|Q9XI84|RBCMT_ARATH [Fructose-bisphosphate aldolase]-lysine N-methyltransferase, chloroplastic OS=Arabidopsis thaliana GN=LSMT-L PE=1 SV=1	gi|8778402|gb|AAF79410.1|AC068197_20 F16A14.25 [Arabidopsis thaliana]
MSTRG.1161.3	1[-]4805310-4807505	AT1G14030.1	j	GO:0018026;GO:0016279;GO:0018023;GO:0030785;GO:0009570	K00592	virNOG01397	R	sp|Q9XI84|RBCMT_ARATH [Fructose-bisphosphate aldolase]-lysine N-methyltransferase, chloroplastic OS=Arabidopsis thaliana GN=LSMT-L PE=1 SV=1	gi|8778402|gb|AAF79410.1|AC068197_20 F16A14.25 [Arabidopsis thaliana]
MSTRG.1167.1	1[-]4824559-4827452	-	u	-	-	virNOG10305	R	sp|Q9LMH5|PPR42_ARATH Putative pentatricopeptide repeat-containing protein At1g13800 OS=Arabidopsis thaliana GN=At1g13800 PE=3 SV=1	gi|15982783|gb|AAL09739.1| At1g14090/F7A19_17 [Arabidopsis thaliana] &gt;gi|23505845|gb|AAN28782.1| At1g14090/F7A19_17 [Arabidopsis thaliana]
MSTRG.1169.2	1[-]4837936-4839680	AT1G14140.1	j	GO:0016021;GO:0005743;GO:0006839	K15112	virNOG04142	C	sp|Q9XI74|PUMP3_ARATH Mitochondrial uncoupling protein 3 OS=Arabidopsis thaliana GN=PUMP3 PE=2 SV=1	gi|1032302541|gb|OAP16866.1| UCP3 [Arabidopsis thaliana]
MSTRG.1177.2	1[+]4868444-4871459	AT1G14250.1	j	GO:0005524;GO:0016021;GO:0102490;GO:0005886;GO:0005773	K01510	virNOG04874;COG5371	FOG	sp|Q6NQA8|APY5_ARATH Probable apyrase 5 OS=Arabidopsis thaliana GN=APY5 PE=2 SV=1	gi|15221007|ref|NP_172877.1| probable apyrase 5 [Arabidopsis thaliana] &gt;gi|75127157|sp|Q6NQA8.1|APY5_ARATH RecName: Full=Probable apyrase 5; Short=AtAPY5; AltName: Full=ATP-diphosphatase; AltName: Full=ATP-diphosphohydrolase; AltName: Full=Adenosine diphosphatase; Short=ADPase; AltName: Full=NTPDase; AltName: Full=Nucleoside triphosphate diphosphohydrolase 5 &gt;gi|34365723|gb|AAQ65173.1| At1g…
MSTRG.1179.5	1[-]4874880-4877239	AT1G14270.1	j	GO:0008233;GO:0006508;GO:0016021;GO:0005886	K07052	virNOG11515	S	-	gi|30683693|ref|NP_563943.2| CAAX amino terminal protease family protein [Arabidopsis thaliana] &gt;gi|332191013|gb|AEE29134.1| CAAX amino terminal protease family protein [Arabidopsis thaliana]
MSTRG.1179.6	1[-]4874922-4877229	AT1G14270.1	j	GO:0008233;GO:0006508;GO:0016021;GO:0005886	K07052	virNOG11515	S	-	gi|21593106|gb|AAM65055.1| unknown [Arabidopsis thaliana] &gt;gi|1032303341|gb|OAP17666.1| hypothetical protein AXX17_AT1G14840 [Arabidopsis thaliana]
MSTRG.1189.2	1[+]4915602-4918173	AT1G14370.1	j	GO:0005634;GO:0005524;GO:0006468;GO:0007166;GO:0006952;GO:0004675;GO:0005886;GO:0009507	K00924	virNOG03236	T	sp|O49839|PBL2_ARATH Probable serine/threonine-protein kinase PBL2 OS=Arabidopsis thaliana GN=PBL2 PE=1 SV=1	gi|15223723|ref|NP_172889.1| protein kinase 2A [Arabidopsis thaliana] &gt;gi|75318424|sp|O49839.1|APK2A_ARATH RecName: Full=Protein kinase 2A, chloroplastic; Flags: Precursor &gt;gi|7262679|gb|AAF43937.1|AC012188_14 Strong similarity, practically identical, to APK2a protein from Arabidopsis thaliana gb|D88206 and contains a Eukaryotic protein kinase PF|00069 domain. ESTs gb|AA712684, gb|H76755, g…
MSTRG.1189.3	1[+]4915602-4918173	AT1G14370.1	j	GO:0005634;GO:0005524;GO:0006468;GO:0007166;GO:0006952;GO:0004675;GO:0005886;GO:0009507	K00924	virNOG03236	T	sp|O49839|PBL2_ARATH Probable serine/threonine-protein kinase PBL2 OS=Arabidopsis thaliana GN=PBL2 PE=1 SV=1	gi|15223723|ref|NP_172889.1| protein kinase 2A [Arabidopsis thaliana] &gt;gi|75318424|sp|O49839.1|APK2A_ARATH RecName: Full=Protein kinase 2A, chloroplastic; Flags: Precursor &gt;gi|7262679|gb|AAF43937.1|AC012188_14 Strong similarity, practically identical, to APK2a protein from Arabidopsis thaliana gb|D88206 and contains a Eukaryotic protein kinase PF|00069 domain. ESTs gb|AA712684, gb|H76755, g…
MSTRG.1189.4	1[+]4916186-4918173	AT1G14370.1	j	GO:0005634;GO:0005524;GO:0006468;GO:0007166;GO:0006952;GO:0004675;GO:0005886;GO:0009507	K00924	virNOG03236	T	sp|O49839|PBL2_ARATH Probable serine/threonine-protein kinase PBL2 OS=Arabidopsis thaliana GN=PBL2 PE=1 SV=1	gi|15223723|ref|NP_172889.1| protein kinase 2A [Arabidopsis thaliana] &gt;gi|75318424|sp|O49839.1|APK2A_ARATH RecName: Full=Protein kinase 2A, chloroplastic; Flags: Precursor &gt;gi|7262679|gb|AAF43937.1|AC012188_14 Strong similarity, practically identical, to APK2a protein from Arabidopsis thaliana gb|D88206 and contains a Eukaryotic protein kinase PF|00069 domain. ESTs gb|AA712684, gb|H76755, g…
MSTRG.1208.2	1[-]4974153-4975698	AT1G14540.1	j	GO:0071456;GO:0020037;GO:0055114;GO:0006979;GO:0046872;GO:0098869;GO:0004601;GO:0005576;GO:0042744	K00430	virNOG02928	G	sp|Q9LE15|PER4_ARATH Peroxidase 4 OS=Arabidopsis thaliana GN=PER4 PE=3 SV=1	gi|15223798|ref|NP_172906.1| peroxidase 4 [Arabidopsis thaliana] &gt;gi|25453207|sp|Q9LE15.1|PER4_ARATH RecName: Full=Peroxidase 4; Short=Atperox P4; AltName: Full=ATP46; Flags: Precursor &gt;gi|7262696|gb|AAF43954.1|AC012188_31 Strong similarity to an Anionic Peroxidase Precursor from Nicotiana sylvestris gi|1076611 and contains a Peroxidase PF|00141 domain. EST gb|AI996783 comes from this gene …
MSTRG.1209.2	1[+]4980624-4983305	AT1G14560.3	j	GO:0055085;GO:0016021;GO:0015228;GO:0005743;GO:0006839	K15084	virNOG02522	C	sp|F4HW79|COAC1_ARATH Mitochondrial carrier protein CoAc1 OS=Arabidopsis thaliana GN=COAC1 PE=2 SV=1	gi|15223820|ref|NP_172908.1| mitochondrial CoA transporter [Arabidopsis thaliana] &gt;gi|332191060|gb|AEE29181.1| mitochondrial substrate carrier family protein [Arabidopsis thaliana] &gt;gi|1032302157|gb|OAP16482.1| CoAc1 [Arabidopsis thaliana]
MSTRG.1209.1	1[+]4980624-4986929	AT1G14570.1	j	GO:0005634;GO:0055085;GO:0030674;GO:0016021;GO:0015228;GO:0005743;GO:0006839	K15084	virNOG02522;virNOG11065	OC	sp|Q94JZ8|PUX7_ARATH Plant UBX domain-containing protein 7 OS=Arabidopsis thaliana GN=PUX7 PE=1 SV=1	gi|18394134|ref|NP_563954.1| UBX domain-containing protein [Arabidopsis thaliana] &gt;gi|42571473|ref|NP_973827.1| UBX domain-containing protein [Arabidopsis thaliana] &gt;gi|75166379|sp|Q94JZ8.1|PUX7_ARATH RecName: Full=Plant UBX domain-containing protein 7; Short=PUX7 &gt;gi|13877613|gb|AAK43884.1|AF370507_1 Unknown protein [Arabidopsis thaliana] &gt;gi|17978789|gb|AAL47388.1| unknown protein […
MSTRG.1213.2	1[-]5008430-5014528	AT1G14610.1	j	GO:0005524;GO:0002161;GO:0004832;GO:0006438;GO:0006450;GO:0005829;GO:0005739;GO:0009793;GO:0009507	K01873	COG0525;virNOG01744	J	sp|P93736|SYVM1_ARATH Valine--tRNA ligase, mitochondrial 1 OS=Arabidopsis thaliana GN=TWN2 PE=1 SV=2	gi|15223829|ref|NP_172913.1| Valyl-tRNA synthetase [Arabidopsis thaliana] &gt;gi|21542452|sp|P93736.2|SYVM1_ARATH RecName: Full=Valine--tRNA ligase, mitochondrial 1; AltName: Full=AtSYV1; AltName: Full=Protein TWIN 2; AltName: Full=Valyl-tRNA synthetase; Short=ValRS; Flags: Precursor &gt;gi|332191069|gb|AEE29190.1| Valyl-tRNA synthetase [Arabidopsis thaliana]
MSTRG.1217.4	1[+]5027677-5031636	AT1G14650.2	j	GO:0006396;GO:0005634;GO:0003723	K12825	virNOG10866	A	sp|Q8RXF1|SF3A1_ARATH Probable splicing factor 3A subunit 1 OS=Arabidopsis thaliana GN=At1g14650 PE=1 SV=2	gi|7527720|gb|AAF63169.1|AC010657_5 T5E21.13 [Arabidopsis thaliana]
MSTRG.1218.3	1[-]5034497-5036468	AT1G14660.2	j	GO:0098719;GO:0010352;GO:0015386;GO:0015385;GO:0051453;GO:0010348;GO:0016021;GO:0009941;GO:0071805;GO:0005886	-	virNOG04855;virNOG33765	P	sp|Q3YL57|NHX8_ARATH Sodium/hydrogen exchanger 8 OS=Arabidopsis thaliana GN=NHX8 PE=2 SV=1	gi|1032301139|gb|OAP15464.1| hypothetical protein AXX17_AT1G15290 [Arabidopsis thaliana]
MSTRG.1225.1	1[-]5051609-5055231	AT1G14690.2	j	GO:0000922;GO:0005634;GO:0000226;GO:0005874;GO:0000910;GO:0008017;GO:0005737	K16732	virNOG06967	Z	sp|Q8L836|MA657_ARATH 65-kDa microtubule-associated protein 7 OS=Arabidopsis thaliana GN=MAP65-7 PE=2 SV=1	gi|79344717|ref|NP_172922.2| microtubule-associated protein 65-7 [Arabidopsis thaliana] &gt;gi|145323896|ref|NP_001077537.1| microtubule-associated protein 65-7 [Arabidopsis thaliana] &gt;gi|75245777|sp|Q8L836.1|MA657_ARATH RecName: Full=65-kDa microtubule-associated protein 7; Short=AtMAP65-7 &gt;gi|21539547|gb|AAM53326.1| unknown protein [Arabidopsis thaliana] &gt;gi|30725420|gb|AAP37732.1| At1…
MSTRG.1227.1	1[-]5061570-5065164	AT1G14710.1	j	GO:0003729;GO:0005634;GO:0005829	-	virNOG02512	S	-	gi|18394153|ref|NP_563957.1| hydroxyproline-rich glycoprotein-like protein [Arabidopsis thaliana] &gt;gi|30683962|ref|NP_849663.1| hydroxyproline-rich glycoprotein-like protein [Arabidopsis thaliana] &gt;gi|332191091|gb|AEE29212.1| hydroxyproline-rich glycoprotein-like protein [Arabidopsis thaliana] &gt;gi|332191092|gb|AEE29213.1| hydroxyproline-rich glycoprotein-like protein [Arabidopsis thalian…
MSTRG.1227.4	1[-]5061893-5065148	AT1G14710.1	j	GO:0003729;GO:0005634;GO:0005829	-	virNOG02512	S	-	gi|18394153|ref|NP_563957.1| hydroxyproline-rich glycoprotein-like protein [Arabidopsis thaliana] &gt;gi|30683962|ref|NP_849663.1| hydroxyproline-rich glycoprotein-like protein [Arabidopsis thaliana] &gt;gi|332191091|gb|AEE29212.1| hydroxyproline-rich glycoprotein-like protein [Arabidopsis thaliana] &gt;gi|332191092|gb|AEE29213.1| hydroxyproline-rich glycoprotein-like protein [Arabidopsis thalian…
MSTRG.1237.2	1[-]5105011-5106971	AT1G14820.3	j	GO:0006810;GO:0009097;GO:0051287;GO:0009088;GO:0005737;GO:0055114;GO:0046983;GO:0050661;GO:0009089;GO:0003942;GO:0005886;GO:0005215;GO:0009086;GO:0004073	K00133	virNOG04194;KOG1470;COG0136	IE	sp|P33324|YKJ1_YEAST CRAL-TRIO domain-containing protein YKL091C OS=Saccharomyces cerevisiae (strain ATCC 204508 / S288c) GN=YKL091C PE=1 SV=2	gi|42571481|ref|NP_973831.1| Sec14p-like phosphatidylinositol transfer family protein [Arabidopsis thaliana] &gt;gi|222423966|dbj|BAH19945.1| AT1G14820 [Arabidopsis thaliana] &gt;gi|332191108|gb|AEE29229.1| Sec14p-like phosphatidylinositol transfer family protein [Arabidopsis thaliana] &gt;gi|1032301057|gb|OAP15382.1| hypothetical protein AXX17_AT1G15500 [Arabidopsis thaliana]
MSTRG.1238.1	1[-]5107416-5115552	AT1G14830.1	j	GO:0005938;GO:0009506;GO:0005874;GO:0009504;GO:0010152;GO:0008017;GO:0003924;GO:0009524;GO:0051301;GO:0005525;GO:0005739;GO:0005886;GO:0007049;GO:0000266	-	virNOG06362	U	sp|Q8LF21|DRP1C_ARATH Dynamin-related protein 1C OS=Arabidopsis thaliana GN=DRP1C PE=1 SV=2	gi|15223914|ref|NP_172936.1| dynamin-related protein 1C [Arabidopsis thaliana] &gt;gi|60392231|sp|Q8LF21.2|DRP1C_ARATH RecName: Full=Dynamin-related protein 1C; AltName: Full=Dynamin-like protein 5; AltName: Full=Dynamin-like protein C; AltName: Full=Dynamin-like protein DLP1 &gt;gi|11991506|emb|CAC19656.1| dynamin-like protein DLP1 [Arabidopsis thaliana] &gt;gi|14532662|gb|AAK64059.1| putative d…
MSTRG.1238.4	1[-]5107583-5115497	AT1G14830.1	j	GO:0005874;GO:0007010;GO:0005886;GO:0008017;GO:0005737	-	virNOG06362;virNOG33243	ZU	sp|Q9LQU7|MP704_ARATH Microtubule-associated protein 70-4 OS=Arabidopsis thaliana GN=MAP70.4 PE=1 SV=1	gi|334182581|ref|NP_001184996.1| microtubule-associated protein 70-4 [Arabidopsis thaliana] &gt;gi|332191113|gb|AEE29234.1| microtubule-associated protein 70-4 [Arabidopsis thaliana]
MSTRG.1240.3	1[-]5128370-5129511	AT1G14870.1	j	GO:0006979;GO:0016021;GO:0005886;GO:0005737	-	virNOG22620	S	sp|Q9LQU4|PCR2_ARATH Protein PLANT CADMIUM RESISTANCE 2 OS=Arabidopsis thaliana GN=PCR2 PE=1 SV=1	gi|15223920|ref|NP_172940.1| cadmium resistance protein 2 [Arabidopsis thaliana] &gt;gi|75180217|sp|Q9LQU4.1|PCR2_ARATH RecName: Full=Protein PLANT CADMIUM RESISTANCE 2; Short=AtPCR2 &gt;gi|8778226|gb|AAF79235.1|AC006917_20 F10B6.27 [Arabidopsis thaliana] &gt;gi|18252925|gb|AAL62389.1| unknown protein [Arabidopsis thaliana] &gt;gi|21389643|gb|AAM48020.1| unknown protein [Arabidopsis thaliana] &gt…
MSTRG.1252.1	1[+]5177480-5180124	AT1G15030.1	j	GO:0005634	-	virNOG01333	S	sp|Q8H0Z4|GT121_ARATH Putative glutamine amidotransferase GAT1_2.1 OS=Arabidopsis thaliana GN=GAT1_2.1 PE=2 SV=1	gi|22329567|ref|NP_172956.2| uncharacterized protein [Arabidopsis thaliana] &gt;gi|6899649|gb|AAF31026.1|AC012189_8 T15D22.8 [Arabidopsis thaliana] &gt;gi|17979167|gb|AAL49779.1| unknown protein [Arabidopsis thaliana] &gt;gi|20259123|gb|AAM14277.1| unknown protein [Arabidopsis thaliana] &gt;gi|332191136|gb|AEE29257.1| uncharacterized protein AT1G15030 [Arabidopsis thaliana]
MSTRG.1256.4	1[-]5183430-5186906	AT1G15060.1	j	GO:0009507	-	virNOG09351	R	-	gi|42562070|ref|NP_172960.2| uncharacterized protein [Arabidopsis thaliana] &gt;gi|19699290|gb|AAL91256.1| At1g15070/F9L1_1 [Arabidopsis thaliana] &gt;gi|24111379|gb|AAN46813.1| At1g15070/F9L1_1 [Arabidopsis thaliana] &gt;gi|51970192|dbj|BAD43788.1| unknown protein [Arabidopsis thaliana] &gt;gi|332191141|gb|AEE29262.1| uncharacterized protein AT1G15060 [Arabidopsis thaliana] &gt;gi|1032303234|gb|…
MSTRG.1259.4	1[+]5199069-5202212	AT1G15110.3	j	GO:0006646;GO:0003882;GO:0031965;GO:0009556;GO:0016021;GO:0006659;GO:0005739;GO:0005789	K08730	virNOG11280	I	sp|F4HXY7|PSS1_ARATH CDP-diacylglycerol--serine O-phosphatidyltransferase 1 OS=Arabidopsis thaliana GN=PSS1 PE=1 SV=1	gi|42562073|ref|NP_172963.3| phosphatidylserine synthase 1 [Arabidopsis thaliana] &gt;gi|667467161|sp|F4HXY7.1|PSS1_ARATH RecName: Full=CDP-diacylglycerol--serine O-phosphatidyltransferase 1; AltName: Full=Phosphatidylserine synthase 1 &gt;gi|332191144|gb|AEE29265.1| phosphatidylserine synthase 2 [Arabidopsis thaliana] &gt;gi|1032304314|gb|OAP18639.1| PSS1 [Arabidopsis thaliana]
MSTRG.1260.1	1[+]5202593-5205965	AT1G15120.2	j	GO:0008757;GO:0005634;GO:0032259	-	virNOG02606;virNOG05894	SR	sp|Q9LS10|MT810_ARATH Probable S-adenosylmethionine-dependent methyltransferase At5g38100 OS=Arabidopsis thaliana GN=At5g38100 PE=2 SV=1	gi|186478506|ref|NP_683307.2| S-adenosyl-L-methionine-dependent methyltransferase [Arabidopsis thaliana] &gt;gi|5103811|gb|AAD39641.1|AC007591_6 F9L1.6 [Arabidopsis thaliana] &gt;gi|332191148|gb|AEE29269.1| S-adenosyl-L-methionine-dependent methyltransferase [Arabidopsis thaliana]
MSTRG.1260.6	1[+]5204576-5205918	AT1G15125.1	j	GO:0008757;GO:0005634;GO:0032259	-	virNOG02606;virNOG05894	SR	sp|Q9LS10|MT810_ARATH Probable S-adenosylmethionine-dependent methyltransferase At5g38100 OS=Arabidopsis thaliana GN=At5g38100 PE=2 SV=1	gi|186478506|ref|NP_683307.2| S-adenosyl-L-methionine-dependent methyltransferase [Arabidopsis thaliana] &gt;gi|5103811|gb|AAD39641.1|AC007591_6 F9L1.6 [Arabidopsis thaliana] &gt;gi|332191148|gb|AEE29269.1| S-adenosyl-L-methionine-dependent methyltransferase [Arabidopsis thaliana]
MSTRG.1260.7	1[+]5204576-5205918	AT1G15125.1	j	GO:0008757;GO:0005634;GO:0032259	-	virNOG02606;virNOG05894	SR	sp|Q9LS10|MT810_ARATH Probable S-adenosylmethionine-dependent methyltransferase At5g38100 OS=Arabidopsis thaliana GN=At5g38100 PE=2 SV=1	gi|186478506|ref|NP_683307.2| S-adenosyl-L-methionine-dependent methyltransferase [Arabidopsis thaliana] &gt;gi|5103811|gb|AAD39641.1|AC007591_6 F9L1.6 [Arabidopsis thaliana] &gt;gi|332191148|gb|AEE29269.1| S-adenosyl-L-methionine-dependent methyltransferase [Arabidopsis thaliana]
MSTRG.1265.1	1[-]5217552-5219984	AT1G15165.1	j	GO:0043231	-	virNOG01636;KOG0167	S	sp|O48700|PUB6_ARATH U-box domain-containing protein 6 OS=Arabidopsis thaliana GN=PUB6 PE=2 SV=2	gi|334182587|ref|NP_683308.2| U-box domain protein [Arabidopsis thaliana] &gt;gi|332191155|gb|AEE29276.1| U-box domain protein [Arabidopsis thaliana]
MSTRG.1265.2	1[-]5217555-5220172	AT1G15165.1	j	GO:0009507	-	virNOG01636;KOG0167	S	sp|O48700|PUB6_ARATH U-box domain-containing protein 6 OS=Arabidopsis thaliana GN=PUB6 PE=2 SV=2	gi|334182587|ref|NP_683308.2| U-box domain protein [Arabidopsis thaliana] &gt;gi|332191155|gb|AEE29276.1| U-box domain protein [Arabidopsis thaliana]
MSTRG.1270.5	1[-]5228389-5231077	AT1G15200.4	j	GO:0005634	K13114	virNOG01244	Z	-	gi|334182592|ref|NP_001185000.1| protein-protein interaction regulator family protein [Arabidopsis thaliana] &gt;gi|332191162|gb|AEE29283.1| protein-protein interaction regulator family protein [Arabidopsis thaliana]
MSTRG.1270.6	1[-]5228389-5231077	AT1G15200.4	j	GO:0005634	K13114	virNOG01244	Z	-	gi|334182590|ref|NP_001184999.1| protein-protein interaction regulator family protein [Arabidopsis thaliana] &gt;gi|332191161|gb|AEE29282.1| protein-protein interaction regulator family protein [Arabidopsis thaliana]
MSTRG.1270.7	1[-]5228389-5231077	AT1G15200.4	j	GO:0005634	K13114	virNOG01244	Z	-	gi|18394209|ref|NP_563965.1| protein-protein interaction regulator family protein [Arabidopsis thaliana] &gt;gi|13430726|gb|AAK25985.1|AF360275_1 unknown protein [Arabidopsis thaliana] &gt;gi|15293207|gb|AAK93714.1| unknown protein [Arabidopsis thaliana] &gt;gi|332191160|gb|AEE29281.1| protein-protein interaction regulator family protein [Arabidopsis thaliana]
MSTRG.1274.6	1[+]5243461-5247518	AT1G15240.2	j	GO:0005634;GO:0016021;GO:0035556;GO:0035091	K17925	KOG2101;virNOG06959	ZDU	sp|Q5R6Q7|SNX16_PONAB Sorting nexin-16 OS=Pongo abelii GN=SNX16 PE=2 SV=1	gi|238478494|ref|NP_001154343.1| phox (PX) domain-containing protein [Arabidopsis thaliana] &gt;gi|332191172|gb|AEE29293.1| phox (PX) domain-containing protein [Arabidopsis thaliana]
MSTRG.1278.3	1[+]5252293-5256773	AT1G15280.2	j	GO:0003729;GO:0005829	-	virNOG03644;virNOG40376	R	sp|Q93ZJ9|MLN51_ARATH Protein MLN51 homolog OS=Arabidopsis thaliana GN=MLN51 PE=1 SV=1	gi|30684286|ref|NP_172980.3| CASC3/Barentsz eIF4AIII binding protein [Arabidopsis thaliana] &gt;gi|23297441|gb|AAN12970.1| unknown protein [Arabidopsis thaliana] &gt;gi|332191178|gb|AEE29299.1| CASC3/Barentsz eIF4AIII binding protein [Arabidopsis thaliana]
MSTRG.1278.4	1[+]5252327-5257005	AT1G15280.2	j	GO:0003729;GO:0005829	-	virNOG03644;virNOG40376	R	sp|Q93ZJ9|MLN51_ARATH Protein MLN51 homolog OS=Arabidopsis thaliana GN=MLN51 PE=1 SV=1	gi|30684286|ref|NP_172980.3| CASC3/Barentsz eIF4AIII binding protein [Arabidopsis thaliana] &gt;gi|23297441|gb|AAN12970.1| unknown protein [Arabidopsis thaliana] &gt;gi|332191178|gb|AEE29299.1| CASC3/Barentsz eIF4AIII binding protein [Arabidopsis thaliana]
MSTRG.1279.3	1[-]5257072-5260301	AT1G15290.2	j	GO:0005829	K03255	KOG1839;virNOG05664;strNOG05663	R	sp|F4JKH6|TSS_ARATH Protein TSS OS=Arabidopsis thaliana GN=TSS PE=1 SV=1	gi|186478514|ref|NP_172981.3| tetratricopeptide repeat-containing protein [Arabidopsis thaliana] &gt;gi|332191179|gb|AEE29300.1| tetratricopeptide repeat-containing protein [Arabidopsis thaliana]
MSTRG.1279.4	1[-]5257072-5265101	AT1G15290.2	j	GO:0005829	K03255	KOG1839;virNOG05664;strNOG05663	R	sp|F4JKH6|TSS_ARATH Protein TSS OS=Arabidopsis thaliana GN=TSS PE=1 SV=1	gi|186478514|ref|NP_172981.3| tetratricopeptide repeat-containing protein [Arabidopsis thaliana] &gt;gi|332191179|gb|AEE29300.1| tetratricopeptide repeat-containing protein [Arabidopsis thaliana]
MSTRG.1279.5	1[-]5257481-5264973	AT1G15290.2	j	GO:0005829	K03255	KOG1839;virNOG05664;strNOG05663	R	sp|F4JKH6|TSS_ARATH Protein TSS OS=Arabidopsis thaliana GN=TSS PE=1 SV=1	gi|186478514|ref|NP_172981.3| tetratricopeptide repeat-containing protein [Arabidopsis thaliana] &gt;gi|332191179|gb|AEE29300.1| tetratricopeptide repeat-containing protein [Arabidopsis thaliana]
MSTRG.1280.1	1[-]5265891-5268583	-	u	GO:0005488	-	virNOG07068	L	sp|Q9M2N5|DSLE_ARATH Zinc finger BED domain-containing protein DAYSLEEPER OS=Arabidopsis thaliana GN=HAT PE=1 SV=1	gi|5103828|gb|AAD39658.1|AC007591_23 Similar to gi|22113 Ac transposase (ORFa) from Zea mays transcript gb|X05424 [Arabidopsis thaliana] &gt;gi|20260646|gb|AAM13221.1| similar to Ac transposase [Arabidopsis thaliana] &gt;gi|34098823|gb|AAQ56794.1| At1g15300 [Arabidopsis thaliana]
MSTRG.1286.2	1[+]5294681-5295620	AT1G15390.1	j	GO:0042586;GO:0009505;GO:0005506;GO:0006412;GO:0005739;GO:0043686;GO:0009570	K01462	virNOG13044	J	sp|Q9FV53|DEF1A_ARATH Peptide deformylase 1A, chloroplastic/mitochondrial OS=Arabidopsis thaliana GN=PDF1A PE=1 SV=3	gi|5103837|gb|AAD39667.1|AC007591_32 Simalar to gi|4377403 Polypeptide Deformylase from Chlamydia pneumoniae genome gb|AE001687 [Arabidopsis thaliana] &gt;gi|13605760|gb|AAK32873.1|AF361861_1 At1g15390/F9L1_34 [Arabidopsis thaliana] &gt;gi|22136570|gb|AAM91071.1| At1g15390/F9L1_34 [Arabidopsis thaliana]
MSTRG.1297.2	1[+]5325327-5328873	AT1G15500.1	j	GO:0005524;GO:0005471;GO:0015867;GO:0016021;GO:0005739;GO:0015866;GO:0031969	K03301	virNOG05604	P	sp|P92935|TLC2_ARATH ADP,ATP carrier protein 2, chloroplastic OS=Arabidopsis thaliana GN=AATP2 PE=1 SV=2	gi|15218214|ref|NP_173003.1| ADP,ATP carrier protein 2 [Arabidopsis thaliana] &gt;gi|26454676|sp|P92935.2|TLC2_ARATH RecName: Full=ADP,ATP carrier protein 2, chloroplastic; AltName: Full=ADP/ATP translocase 2; AltName: Full=Adenine nucleotide translocase 2; Flags: Precursor &gt;gi|8072388|gb|AAF71976.1|AC013453_1 Putative adenine nucleotide translocase [Arabidopsis thaliana] &gt;gi|19699007|gb|AA…
MSTRG.1297.1	1[+]5325327-5328875	AT1G15500.1	j	GO:0005524;GO:0005471;GO:0015867;GO:0016021;GO:0005739;GO:0015866;GO:0031969	K03301	virNOG05604	P	sp|P92935|TLC2_ARATH ADP,ATP carrier protein 2, chloroplastic OS=Arabidopsis thaliana GN=AATP2 PE=1 SV=2	gi|15218214|ref|NP_173003.1| ADP,ATP carrier protein 2 [Arabidopsis thaliana] &gt;gi|26454676|sp|P92935.2|TLC2_ARATH RecName: Full=ADP,ATP carrier protein 2, chloroplastic; AltName: Full=ADP/ATP translocase 2; AltName: Full=Adenine nucleotide translocase 2; Flags: Precursor &gt;gi|8072388|gb|AAF71976.1|AC013453_1 Putative adenine nucleotide translocase [Arabidopsis thaliana] &gt;gi|19699007|gb|AA…
MSTRG.1306.1	1[-]5402227-5420996	AT1G15750.2	j	GO:0045892;GO:0010051;GO:0005634;GO:0009733;GO:0042803;GO:0010072;GO:0009867;GO:0005829	-	virNOG09345	R	sp|Q94AI7|TPL_ARATH Protein TOPLESS OS=Arabidopsis thaliana GN=TPL PE=1 SV=1	gi|18394279|ref|NP_563981.1| protein TOPLESS [Arabidopsis thaliana] &gt;gi|30684518|ref|NP_849672.1| protein TOPLESS [Arabidopsis thaliana] &gt;gi|79318004|ref|NP_001031050.1| protein TOPLESS [Arabidopsis thaliana] &gt;gi|79318012|ref|NP_001031051.1| protein TOPLESS [Arabidopsis thaliana] &gt;gi|75332047|sp|Q94AI7.1|TPL_ARATH RecName: Full=Protein TOPLESS; AltName: Full=WUS-interacting protein 1 …
MSTRG.1314.4	1[-]5430318-5433210	AT1G15780.1	j	GO:0009751;GO:0003713;GO:0005515;GO:0045723;GO:0016592;GO:0006355;GO:0031490	K14972	virNOG06721	S	sp|F4I171|MD15A_ARATH Mediator of RNA polymerase II transcription subunit 15a OS=Arabidopsis thaliana GN=MED15A PE=1 SV=1	gi|15218294|ref|NP_173030.1| uncharacterized protein [Arabidopsis thaliana] &gt;gi|395406776|sp|F4I171.1|MD15A_ARATH RecName: Full=Mediator of RNA polymerase II transcription subunit 15a &gt;gi|332191243|gb|AEE29364.1| uncharacterized protein AT1G15780 [Arabidopsis thaliana]
MSTRG.1317.2	1[+]5444442-5446626	AT1G15810.1	j	GO:0006412;GO:0005739;GO:0003735;GO:0015935	-	virNOG08089	J	sp|A8F724|RS15_PSELT 30S ribosomal protein S15 OS=Pseudothermotoga lettingae (strain ATCC BAA-301 / DSM 14385 / NBRC 107922 / TMO) GN=rpsO PE=3 SV=1	gi|18394286|ref|NP_563982.1| S15/NS1, RNA-binding protein [Arabidopsis thaliana] &gt;gi|8927660|gb|AAF82151.1|AC034256_15 Contains similarity to an unknown protein T21F11.5 gi|6730725 from Arabidopsis thaliana BAC T21F11 gb|AC018849 and contains a Ribosomal Protein S15 PF|00312 domain [Arabidopsis thaliana] &gt;gi|13605577|gb|AAK32782.1|AF361614_1 At1g15810/F7H2_23 [Arabidopsis thaliana] &gt;gi|2…
MSTRG.1325.3	1[-]5458417-5460972	AT1G15880.1	j	GO:0005484;GO:0000149;GO:0005801;GO:0006891;GO:0000139;GO:0005797;GO:0048209;GO:0006906;GO:0005829;GO:0031201;GO:0016021;GO:0006888;GO:0015031	K08495	virNOG03066;NOG45437	U	sp|Q9LMP7|GOS11_ARATH Golgi SNAP receptor complex member 1-1 OS=Arabidopsis thaliana GN=GOS11 PE=2 SV=1	gi|18394296|ref|NP_563985.1| golgi snare 11 [Arabidopsis thaliana] &gt;gi|27805476|sp|Q9LMP7.1|GOS11_ARATH RecName: Full=Golgi SNAP receptor complex member 1-1; AltName: Full=Golgi SNARE 11 protein; Short=AtGOS11 &gt;gi|8927666|gb|AAF82157.1|AC034256_21 Contains similarity to GOS28/P28 protein from Homo sapiens gb|AF047438. ESTs gb|F14225, gb|AA395297, gb|BE038320 come from this gene [Arabidopsis…
MSTRG.1329.1	1[+]5478510-5482181	AT1G15950.1	j	GO:0031062;GO:0007166;GO:0009910;GO:0003729;GO:0009506;GO:0006468;GO:0010043;GO:0009737;GO:0046975;GO:0048653;GO:0016116;GO:0048046;GO:0009555;GO:0005524;GO:0005777;GO:0055114;GO:0010363;GO:0016621;GO:0048481;GO:0005730;GO:0009809;GO:0005829;GO:0009735;GO:0016021;GO:0009651;GO:0009553;GO:0005886;GO:0009507;GO:0007623;GO:0010223;GO:0040029;GO:0010452;GO:0009409;GO:0042800;GO:0000380;GO:0042803;GO:…	K09753	virNOG33483;virNOG04079	Q	sp|Q9S9N9|CCR1_ARATH Cinnamoyl-CoA reductase 1 OS=Arabidopsis thaliana GN=CCR1 PE=1 SV=1	gi|15218377|ref|NP_173047.1| cinnamoyl coa reductase 1 [Arabidopsis thaliana] &gt;gi|75313115|sp|Q9S9N9.1|CCR1_ARATH RecName: Full=Cinnamoyl-CoA reductase 1; Short=AtCCR1; AltName: Full=Protein IRREGULAR XYLEM 4 &gt;gi|6587801|gb|AAF18492.1|AC010924_5 Strong similarity to cinnamoyl CoA reductase gi|2960364 from Populus balsamifera. ESTs gb|N95902, gb|AI992693, gb|AI995837 come from this gene [Ara…
MSTRG.1330.3	1[-]5479800-5484394	AT1G15960.1	j	GO:0012505;GO:0055072;GO:0006875;GO:0015086;GO:0016021;GO:0015103;GO:0070574;GO:0009507	-	COG1914;virNOG05785	P	sp|Q9S9N8|NRAM6_ARATH Metal transporter Nramp6 OS=Arabidopsis thaliana GN=NRAMP6 PE=2 SV=2	gi|1032302665|gb|OAP16990.1| NRAMP6 [Arabidopsis thaliana]
MSTRG.1343.2	1[+]5514254-5517906	AT1G16080.1	j	GO:0009611;GO:0004674;GO:0030247;GO:0005576;GO:0016021	-	virNOG02429	S	sp|Q8RY17|WAKLI_ARATH Wall-associated receptor kinase-like 22 OS=Arabidopsis thaliana GN=WAKL22 PE=2 SV=1	gi|30684705|ref|NP_173061.2| wall associated kinase-like 7 [Arabidopsis thaliana] &gt;gi|332191288|gb|AEE29409.1| wall associated kinase-like 7 [Arabidopsis thaliana]
MSTRG.1343.3	1[+]5514254-5517906	AT1G16080.1	j	GO:0009611;GO:0048046;GO:0030247;GO:0055114;GO:0004674;GO:0016021;GO:0009941;GO:0016491;GO:0009570	-	NOG11687;virNOG02429	S	sp|Q8RY17|WAKLI_ARATH Wall-associated receptor kinase-like 22 OS=Arabidopsis thaliana GN=WAKL22 PE=2 SV=1	gi|18394322|ref|NP_563991.1| uncharacterized protein [Arabidopsis thaliana] &gt;gi|6587814|gb|AAF18505.1|AC010924_18 ESTs gb|AI992412, gb|AI994629 come from this gene [Arabidopsis thaliana] &gt;gi|12083328|gb|AAG48823.1|AF332460_1 unknown protein [Arabidopsis thaliana] &gt;gi|18176355|gb|AAL60029.1| unknown protein [Arabidopsis thaliana] &gt;gi|332191287|gb|AEE29408.1| uncharacterized protein AT1…
MSTRG.1343.4	1[+]5514254-5517906	AT1G16080.1	j	GO:0048046;GO:0009941;GO:0055114;GO:0009570;GO:0016491	-	NOG11687;virNOG02429	S	sp|Q8RY17|WAKLI_ARATH Wall-associated receptor kinase-like 22 OS=Arabidopsis thaliana GN=WAKL22 PE=2 SV=1	gi|18394322|ref|NP_563991.1| uncharacterized protein [Arabidopsis thaliana] &gt;gi|6587814|gb|AAF18505.1|AC010924_18 ESTs gb|AI992412, gb|AI994629 come from this gene [Arabidopsis thaliana] &gt;gi|12083328|gb|AAG48823.1|AF332460_1 unknown protein [Arabidopsis thaliana] &gt;gi|18176355|gb|AAL60029.1| unknown protein [Arabidopsis thaliana] &gt;gi|332191287|gb|AEE29408.1| uncharacterized protein AT1…
MSTRG.1343.6	1[+]5514336-5517822	AT1G16080.1	j	GO:0009611;GO:0048046;GO:0030247;GO:0055114;GO:0004674;GO:0016021;GO:0009941;GO:0016491;GO:0009570	-	NOG11687;virNOG02429	S	sp|Q8RY17|WAKLI_ARATH Wall-associated receptor kinase-like 22 OS=Arabidopsis thaliana GN=WAKL22 PE=2 SV=1	gi|674879257|emb|CDY52853.1| BnaA09g56450D [Brassica napus]
MSTRG.1344.2	1[+]5518381-5520789	AT1G16110.1	j	GO:0005524;GO:0030247;GO:0006468;GO:0007166;GO:0009505;GO:0004674;GO:0016021;GO:0005576;GO:0005886	-	virNOG06535;euNOG03050	T	sp|Q8GXQ3|WAKLF_ARATH Wall-associated receptor kinase-like 6 OS=Arabidopsis thaliana GN=WAKL6 PE=2 SV=2	gi|15219130|ref|NP_173062.1| wall associated kinase-like 6 [Arabidopsis thaliana] &gt;gi|332278116|sp|Q8GXQ3.2|WAKLF_ARATH RecName: Full=Wall-associated receptor kinase-like 6; Flags: Precursor &gt;gi|332191289|gb|AEE29410.1| wall associated kinase-like 6 [Arabidopsis thaliana]
MSTRG.1348.3	1[+]5543155-5546062	AT1G16190.1	j	GO:0005634;GO:0031593;GO:0006284;GO:0005737;GO:0006289;GO:0043161;GO:0003684;GO:0070628	K10839	virNOG02197;COG5272	OL	sp|Q84L32|RD23A_ARATH Probable ubiquitin receptor RAD23a OS=Arabidopsis thaliana GN=RAD23A PE=1 SV=2	gi|15221013|ref|NP_173070.1| DNA repair protein RAD23A [Arabidopsis thaliana] &gt;gi|73620992|sp|Q84L32.2|RD23A_ARATH RecName: Full=Probable ubiquitin receptor RAD23a; Short=AtRAD23a; AltName: Full=Putative DNA repair protein RAD23-2; AltName: Full=RAD23-like protein 2; Short=AtRAD23-2 &gt;gi|110735100|gb|ABG89120.1| Rad23-3B [synthetic construct] &gt;gi|332191297|gb|AEE29418.1| DNA repair protei…
MSTRG.1353.4	1[-]5559724-5561268	AT1G16260.2	j	GO:0004674;GO:0005524;GO:0005509;GO:0030247;GO:0005576;GO:0016021;GO:0006468	-	virNOG06535	T	sp|Q9SA25|WAKLG_ARATH Wall-associated receptor kinase-like 8 OS=Arabidopsis thaliana GN=WAKL8 PE=2 SV=1	gi|15219181|ref|NP_173076.1| wall-associated receptor kinase-like 8 [Arabidopsis thaliana] &gt;gi|334182612|ref|NP_001185009.1| wall-associated receptor kinase-like 8 [Arabidopsis thaliana] &gt;gi|75265500|sp|Q9SA25.1|WAKLG_ARATH RecName: Full=Wall-associated receptor kinase-like 8; Flags: Precursor &gt;gi|4966347|gb|AAD34678.1|AC006341_6 Similar to gb|AJ012423 wall-associated kinase 2 from Arabi…
MSTRG.1354.4	1[+]5563743-5568209	AT1G16270.2	j	GO:0005634;GO:0004712;GO:0005524;GO:0005829;GO:0006468;GO:0005886	-	NOG133545;virNOG01007	T	sp|Q9C9U5|SIS8_ARATH Probable serine/threonine-protein kinase SIS8 OS=Arabidopsis thaliana GN=SIS8 PE=1 SV=1	gi|15219183|ref|NP_173077.1| octicosapeptide/Phox/Bem1p domain-containing protein kinase [Arabidopsis thaliana] &gt;gi|334182615|ref|NP_001185010.1| octicosapeptide/Phox/Bem1p domain-containing protein kinase [Arabidopsis thaliana] &gt;gi|4966348|gb|AAD34679.1|AC006341_7 Contains PF|00069 Eukaryotic protein kinase domain. ESTs gb|H37741, gb|T43005 and gb|AI100340 come from this gene [Arabidopsis …
MSTRG.1377.1	1[+]5659360-5668165	AT1G16540.1	j	GO:0010118;GO:0042742;GO:0005737;GO:0010182;GO:0045037;GO:0006777;GO:0009651;GO:0030170;GO:0008265;GO:0018315;GO:0009409;GO:0009734;GO:0030151;GO:0009408;GO:0009688;GO:0009000;GO:0016740	K15631	virNOG09078;virNOG08944	HO	sp|Q9C5X8|MOCOS_ARATH Molybdenum cofactor sulfurase OS=Arabidopsis thaliana GN=ABA3 PE=1 SV=1	gi|18394375|ref|NP_564001.1| molybdenum cofactor sulfurase [Arabidopsis thaliana] &gt;gi|75169006|sp|Q9C5X8.1|MOCOS_ARATH RecName: Full=Molybdenum cofactor sulfurase; Short=MCS; Short=MOS; Short=MoCo sulfurase; AltName: Full=Abscisic acid protein 3; AltName: Full=Low expression of osmotically expressive genes protein 5; AltName: Full=Molybdenum cofactor sulfurtransferase &gt;gi|13123673|gb|AAK129…
MSTRG.1385.4	1[+]5687956-5691149	AT1G16650.1	j	-	-	virNOG02631	A	sp|Q8BZG5|RRNAD_MOUSE Protein RRNAD1 OS=Mus musculus GN=Rrnad1 PE=2 SV=1	gi|42562100|ref|NP_173110.2| S-adenosyl-L-methionine-dependent methyltransferases superfamily protein [Arabidopsis thaliana] &gt;gi|190016010|gb|ACE62893.1| At1g16650 [Arabidopsis thaliana] &gt;gi|332191359|gb|AEE29480.1| uncharacterized protein AT1G16650 [Arabidopsis thaliana]
MSTRG.1385.5	1[+]5687987-5689718	AT1G16650.1	j	-	-	virNOG02631	A	sp|Q8N6Q8|MET25_HUMAN Methyltransferase-like protein 25 OS=Homo sapiens GN=METTL25 PE=2 SV=2	gi|42562100|ref|NP_173110.2| S-adenosyl-L-methionine-dependent methyltransferases superfamily protein [Arabidopsis thaliana] &gt;gi|190016010|gb|ACE62893.1| At1g16650 [Arabidopsis thaliana] &gt;gi|332191359|gb|AEE29480.1| uncharacterized protein AT1G16650 [Arabidopsis thaliana]
MSTRG.1386.2	1[+]5697295-5699482	AT1G16670.1	j	GO:0004674;GO:0005524;GO:0005886;GO:0046777	-	virNOG02268;COG0515	T	sp|Q93YN1|CRPK1_ARATH Cold-responsive protein kinase 1 OS=Arabidopsis thaliana GN=CRPK1 PE=1 SV=1	gi|18394385|ref|NP_564003.1| putative serine/threonine kinase [Arabidopsis thaliana] &gt;gi|16649103|gb|AAL24403.1| Unknown protein [Arabidopsis thaliana] &gt;gi|23197888|gb|AAN15471.1| Unknown protein [Arabidopsis thaliana] &gt;gi|332191360|gb|AEE29481.1| kinase domain-containing protein [Arabidopsis thaliana] &gt;gi|1032299696|gb|OAP14021.1| hypothetical protein AXX17_AT1G17430 [Arabidopsis tha…
MSTRG.1391.1	1[+]5722891-5726999	AT1G16720.1	j	GO:0006413;GO:0009941;GO:0009570	-	virNOG01148	G	sp|Q94EG6|Y5224_ARATH Uncharacterized protein At5g02240 OS=Arabidopsis thaliana GN=At5g02240 PE=1 SV=1	gi|15219328|ref|NP_173116.1| high chlorophyll fluorescence phenotype 173 protein [Arabidopsis thaliana] &gt;gi|17065112|gb|AAL32710.1| Unknown protein [Arabidopsis thaliana] &gt;gi|22136090|gb|AAM91123.1| unknown protein [Arabidopsis thaliana] &gt;gi|332191368|gb|AEE29489.1| high chlorophyll fluorescence phenotype 173 protein [Arabidopsis thaliana]
MSTRG.1391.5	1[+]5722977-5726440	AT1G16720.1	j	GO:0006413;GO:0009941;GO:0009570	-	virNOG01148	G	-	gi|15219328|ref|NP_173116.1| high chlorophyll fluorescence phenotype 173 protein [Arabidopsis thaliana] &gt;gi|17065112|gb|AAL32710.1| Unknown protein [Arabidopsis thaliana] &gt;gi|22136090|gb|AAM91123.1| unknown protein [Arabidopsis thaliana] &gt;gi|332191368|gb|AEE29489.1| high chlorophyll fluorescence phenotype 173 protein [Arabidopsis thaliana]
MSTRG.1395.3	1[-]5729197-5731881	AT1G16750.1	j	-	-	virNOG11207;virNOG28137	S	-	gi|30684987|ref|NP_564005.2| uncharacterized protein [Arabidopsis thaliana] &gt;gi|22022516|gb|AAM83216.1| At1g16750/F19K19_26 [Arabidopsis thaliana] &gt;gi|24111407|gb|AAN46838.1| At1g16750/F19K19_26 [Arabidopsis thaliana] &gt;gi|332191371|gb|AEE29492.1| uncharacterized protein AT1G16750 [Arabidopsis thaliana]
MSTRG.1395.4	1[-]5729981-5731422	AT1G16750.1	j	-	-	virNOG11207;virNOG28137	S	-	gi|30684987|ref|NP_564005.2| uncharacterized protein [Arabidopsis thaliana] &gt;gi|22022516|gb|AAM83216.1| At1g16750/F19K19_26 [Arabidopsis thaliana] &gt;gi|24111407|gb|AAN46838.1| At1g16750/F19K19_26 [Arabidopsis thaliana] &gt;gi|332191371|gb|AEE29492.1| uncharacterized protein AT1G16750 [Arabidopsis thaliana]
MSTRG.1413.2	1[+]5799889-5800839	AT1G16960.1	j	GO:0043130;GO:0005737	-	virNOG33875;virNOG20942	S	sp|Q640W6|UBTD1_XENLA Ubiquitin domain-containing protein 1 OS=Xenopus laevis GN=ubtd1 PE=2 SV=1	gi|15219965|ref|NP_173140.1| ubiquitin domain-containing protein [Arabidopsis thaliana] &gt;gi|9802767|gb|AAF99836.1|AC051629_3 Hypothetical protein [Arabidopsis thaliana] &gt;gi|48310219|gb|AAT41777.1| At1g16960 [Arabidopsis thaliana] &gt;gi|50198895|gb|AAT70467.1| At1g16960 [Arabidopsis thaliana] &gt;gi|332191405|gb|AEE29526.1| ubiquitin domain-containing protein [Arabidopsis thaliana] &gt;gi|1…
MSTRG.1427.1	1[-]5845639-5848072	AT1G17110.3	j	GO:0005634;GO:0004843;GO:0010154;GO:0005737;GO:0048364;GO:0009908;GO:0046872;GO:0008283;GO:0006511;GO:0005576;GO:0016579;GO:0016021;GO:0048366	K11855	virNOG02076	O	sp|Q9FPS9|UBP15_ARATH Ubiquitin carboxyl-terminal hydrolase 15 OS=Arabidopsis thaliana GN=UBP15 PE=2 SV=2	gi|5734755|gb|AAD50020.1|AC007651_15 Unknown protein [Arabidopsis thaliana]
MSTRG.1433.3	1[-]5860131-5862706	AT1G17145.2	j	GO:0008270;GO:0005737	-	virNOG32549;virNOG10146	OR	sp|A1C3V7|SIP5_ASPCL Protein sip5 OS=Aspergillus clavatus (strain ATCC 1007 / CBS 513.65 / DSM 816 / NCTC 3887 / NRRL 1) GN=sip5 PE=3 SV=1	gi|1032305285|gb|OAP19610.1| hypothetical protein AXX17_AT1G17940 [Arabidopsis thaliana]
MSTRG.1435.2	1[+]5867591-5869353	AT1G17160.1	j	GO:0042646;GO:0005634;GO:0005524;GO:0009116;GO:0046835;GO:0046872;GO:0019303;GO:0004747;GO:0009570	K00852	virNOG05055	G	sp|P44331|RBSK_HAEIN Ribokinase OS=Haemophilus influenzae (strain ATCC 51907 / DSM 11121 / KW20 / Rd) GN=rbsK PE=3 SV=1	gi|145323924|ref|NP_001077551.1| pfkB-like carbohydrate kinase family protein [Arabidopsis thaliana] &gt;gi|332191432|gb|AEE29553.1| pfkB-like carbohydrate kinase family protein [Arabidopsis thaliana]
MSTRG.1439.2	1[+]5885092-5890540	AT1G17220.1	j	GO:0006413;GO:0003743;GO:0005525;GO:0009941;GO:0003924;GO:0009570	K02519	virNOG04711	J	sp|Q9SHI1|IF2C_ARATH Translation initiation factor IF-2, chloroplastic OS=Arabidopsis thaliana GN=At1g17220 PE=2 SV=2	gi|15220055|ref|NP_173165.1| translation initiation factor IF-2 [Arabidopsis thaliana] &gt;gi|334302824|sp|Q9SHI1.2|IF2C_ARATH RecName: Full=Translation initiation factor IF-2, chloroplastic; Flags: Precursor &gt;gi|332191439|gb|AEE29560.1| translation initiation factor IF-2 [Arabidopsis thaliana]
MSTRG.1448.4	1[-]5916858-5918795	AT1G17280.1	j	GO:0005783;GO:0061630;GO:0005524;GO:0030433;GO:0031625;GO:0016021;GO:0000209	K04554	NOG15763;virNOG00673	O	sp|Q9SHI7|UBC34_ARATH Ubiquitin-conjugating enzyme E2 34 OS=Arabidopsis thaliana GN=UBC34 PE=2 SV=1	gi|15220062|ref|NP_173172.1| ubiquitin-conjugating enzyme E2 34 [Arabidopsis thaliana] &gt;gi|145323930|ref|NP_001077554.1| ubiquitin-conjugating enzyme E2 34 [Arabidopsis thaliana] &gt;gi|75313457|sp|Q9SHI7.1|UBC34_ARATH RecName: Full=Ubiquitin-conjugating enzyme E2 34; AltName: Full=E2 ubiquitin-conjugating enzyme 34; AltName: Full=Ubiquitin carrier protein 34 &gt;gi|5734741|gb|AAD50006.1|AC007…
MSTRG.1450.2	1[+]5929848-5931848	AT1G17330.1	j	GO:0005634;GO:0016787	K06950	virNOG11441	S	sp|P54168|YPGQ_BACSU Uncharacterized protein YpgQ OS=Bacillus subtilis (strain 168) GN=ypgQ PE=4 SV=1	gi|15220978|ref|NP_173176.1| Metal-dependent phosphohydrolase [Arabidopsis thaliana] &gt;gi|27311541|gb|AAO00736.1| unknown protein [Arabidopsis thaliana] &gt;gi|32362289|gb|AAP80172.1| At1g17330 [Arabidopsis thaliana] &gt;gi|332191452|gb|AEE29573.1| Metal-dependent phosphohydrolase [Arabidopsis thaliana]
MSTRG.1451.2	1[+]5933818-5938664	AT1G17340.1	j	GO:0005774;GO:0007033;GO:0036092;GO:0005739;GO:0004439	-	virNOG33611;COG5329	TI	sp|Q8RW97|SAC5_ARATH Phosphoinositide phosphatase SAC5 OS=Arabidopsis thaliana GN=SAC5 PE=2 SV=1	gi|110739345|dbj|BAF01585.1| hypothetical protein [Arabidopsis thaliana]
MSTRG.1451.3	1[+]5933861-5938908	AT1G17340.1	j	GO:0005774;GO:0007033;GO:0036092;GO:0005739;GO:0004439	-	virNOG33611;COG5329	TI	sp|Q8RW97|SAC5_ARATH Phosphoinositide phosphatase SAC5 OS=Arabidopsis thaliana GN=SAC5 PE=2 SV=1	gi|110739345|dbj|BAF01585.1| hypothetical protein [Arabidopsis thaliana]
MSTRG.1451.4	1[+]5933861-5938908	AT1G17340.1	j	GO:0005739;GO:0004439	-	virNOG33611;COG5329	TI	sp|Q8RW97|SAC5_ARATH Phosphoinositide phosphatase SAC5 OS=Arabidopsis thaliana GN=SAC5 PE=2 SV=1	gi|22329625|ref|NP_173177.2| protein SUPPRESSOR OF ACTIN 5 [Arabidopsis thaliana] &gt;gi|75158651|sp|Q8RW97.1|SAC5_ARATH RecName: Full=Phosphoinositide phosphatase SAC5; Short=AtSAC5; AltName: Full=Phosphatidylinositol 3,5-bisphosphate 5-phosphatase SAC5; AltName: Full=Protein SUPPRESSOR OF ACTIN 5; AltName: Full=SAC domain protein 5 &gt;gi|20147341|gb|AAM10384.1| At1g17340/F28G4_6 [Arabidopsis t…
MSTRG.1451.5	1[+]5933861-5938908	AT1G17340.1	j	GO:0043231;GO:0042578;GO:0044444	-	virNOG33611;COG5329	TI	sp|Q8RW97|SAC5_ARATH Phosphoinositide phosphatase SAC5 OS=Arabidopsis thaliana GN=SAC5 PE=2 SV=1	gi|22329625|ref|NP_173177.2| protein SUPPRESSOR OF ACTIN 5 [Arabidopsis thaliana] &gt;gi|75158651|sp|Q8RW97.1|SAC5_ARATH RecName: Full=Phosphoinositide phosphatase SAC5; Short=AtSAC5; AltName: Full=Phosphatidylinositol 3,5-bisphosphate 5-phosphatase SAC5; AltName: Full=Protein SUPPRESSOR OF ACTIN 5; AltName: Full=SAC domain protein 5 &gt;gi|20147341|gb|AAM10384.1| At1g17340/F28G4_6 [Arabidopsis t…
MSTRG.1451.6	1[+]5933861-5938908	AT1G17340.1	j	-	-	virNOG33611;COG5329	TI	sp|Q8RW97|SAC5_ARATH Phosphoinositide phosphatase SAC5 OS=Arabidopsis thaliana GN=SAC5 PE=2 SV=1	gi|110739345|dbj|BAF01585.1| hypothetical protein [Arabidopsis thaliana]
MSTRG.1455.3	1[-]5951595-5955057	AT1G17370.1	j	GO:0006397;GO:0005634;GO:0005515;GO:0000166;GO:0005829;GO:0003730	K13201	virNOG11194	R	sp|Q9LQI9|UBP1B_ARATH Oligouridylate-binding protein 1B OS=Arabidopsis thaliana GN=UBP1B PE=1 SV=1	gi|1032301044|gb|OAP15369.1| UBP1B [Arabidopsis thaliana]
MSTRG.1458.2	1[+]5977418-5981296	AT1G17420.1	j	GO:0009644;GO:0009611;GO:0034440;GO:0009555;GO:0080086;GO:0009620;GO:0009901;GO:0009753;GO:0046872;GO:0006952;GO:0009695;GO:0040007;GO:0031408;GO:0016165;GO:0009507	K00454	virNOG06110	E	sp|Q9LNR3|LOX3_ARATH Lipoxygenase 3, chloroplastic OS=Arabidopsis thaliana GN=LOX3 PE=2 SV=1	gi|18394479|ref|NP_564021.1| lipoxygenase 3 [Arabidopsis thaliana] &gt;gi|75264086|sp|Q9LNR3.1|LOX3_ARATH RecName: Full=Lipoxygenase 3, chloroplastic; Short=AtLOX3; Flags: Precursor &gt;gi|8778453|gb|AAF79461.1|AC022492_5 F1L3.11 [Arabidopsis thaliana] &gt;gi|19715630|gb|AAL91636.1| At1g17420/F1L3_1 [Arabidopsis thaliana] &gt;gi|30102476|gb|AAP21156.1| At1g17420/F1L3_1 [Arabidopsis thaliana] &gt;…
MSTRG.1458.3	1[+]5977418-5981296	AT1G17420.1	j	GO:0009644;GO:0009611;GO:0034440;GO:0009555;GO:0080086;GO:0009620;GO:0009901;GO:0009753;GO:0006952;GO:0009695;GO:0040007;GO:0016165;GO:0009507	K00454	virNOG06110	E	sp|Q9LNR3|LOX3_ARATH Lipoxygenase 3, chloroplastic OS=Arabidopsis thaliana GN=LOX3 PE=2 SV=1	gi|6002055|emb|CAB56692.1| lipoxygenase [Arabidopsis thaliana]
MSTRG.1460.3	1[-]5984471-5987205	AT1G17440.1	j	GO:0000124;GO:0003677;GO:0006355;GO:0004402;GO:0046982;GO:0005669;GO:0010104;GO:0006413;GO:0009736;GO:0003743;GO:0043966;GO:0009867;GO:0017025;GO:0001102;GO:0051123	K03126	virNOG07035;strNOG17054;COG5624	K	sp|Q940A7|TA12B_ARATH Transcription initiation factor TFIID subunit 12b OS=Arabidopsis thaliana GN=TAF12B PE=1 SV=1	gi|18394483|ref|NP_564023.1| transcription initiation factor TFIID subunit 12B [Arabidopsis thaliana] &gt;gi|30685323|ref|NP_849680.1| transcription initiation factor TFIID subunit 12B [Arabidopsis thaliana] &gt;gi|75249490|sp|Q940A7.1|TA12B_ARATH RecName: Full=Transcription initiation factor TFIID subunit 12b; AltName: Full=Protein CYTOKININ-HYPERSENSITIVE 1; AltName: Full=Protein ENHANCED ETHYL…
MSTRG.1471.3	1[+]6034318-6037286	AT1G17550.2	j	GO:0046872;GO:0005515;GO:0009738;GO:0006470;GO:0004722	K14497	virNOG01791	T	sp|Q9LNP9|P2C07_ARATH Protein phosphatase 2C 7 OS=Arabidopsis thaliana GN=HAB2 PE=1 SV=2	gi|8778461|gb|AAF79469.1|AC022492_13 F1L3.26 [Arabidopsis thaliana]
MSTRG.1471.4	1[+]6034318-6037286	AT1G17550.2	j	GO:0046872;GO:0005515;GO:0009738;GO:0006470;GO:0004722	K14497	virNOG01791	T	sp|Q9LNP9|P2C07_ARATH Protein phosphatase 2C 7 OS=Arabidopsis thaliana GN=HAB2 PE=1 SV=2	gi|8778461|gb|AAF79469.1|AC022492_13 F1L3.26 [Arabidopsis thaliana]
MSTRG.1473.2	1[+]6039251-6049527	AT1G17580.1	j	GO:0030048;GO:0005524;GO:0010154;GO:0003774;GO:0060151;GO:0005737;GO:0016049;GO:0005516;GO:0042802;GO:0051646;GO:0010090;GO:0048467;GO:0003779;GO:0090436;GO:0051645;GO:0016459;GO:0051301	K10357	virNOG00897	Z	sp|Q39160|MYO5_ARATH Myosin-5 OS=Arabidopsis thaliana GN=XI-1 PE=1 SV=1	gi|30685403|ref|NP_173201.2| myosin 1 [Arabidopsis thaliana] &gt;gi|75220738|sp|Q39160.1|MYO5_ARATH RecName: Full=Myosin-5; AltName: Full=AtMYA1 &gt;gi|433663|emb|CAA82234.1| myosin [Arabidopsis thaliana] &gt;gi|332191486|gb|AEE29607.1| myosin 1 [Arabidopsis thaliana]
MSTRG.1474.2	1[-]6050177-6056021	AT1G17590.4	j	GO:0043531;GO:0005634;GO:0007165;GO:0005515;GO:0016021;GO:0045088;GO:0005737	-	NOG21251;virNOG27952	ST	sp|Q9LNP6|NFYA8_ARATH Nuclear transcription factor Y subunit A-8 OS=Arabidopsis thaliana GN=NFYA8 PE=1 SV=2	gi|334182655|ref|NP_173203.2| TIR-NBS-LRR class disease resistance protein [Arabidopsis thaliana] &gt;gi|332191491|gb|AEE29612.1| TIR-NBS-LRR class disease resistance protein [Arabidopsis thaliana]
MSTRG.1478.2	1[-]6067153-6069353	AT1G17640.1	j	GO:0003723;GO:0000166;GO:0005737	K12741	virNOG09198	A	sp|Q8W034|RNP1_ARATH Heterogeneous nuclear ribonucleoprotein 1 OS=Arabidopsis thaliana GN=RNP1 PE=1 SV=1	gi|15220810|ref|NP_173208.1| RNA recognition motif-containing protein [Arabidopsis thaliana] &gt;gi|332191496|gb|AEE29617.1| RNA recognition motif-containing protein [Arabidopsis thaliana]
MSTRG.1480.4	1[+]6076096-6082342	AT1G17680.3	j	GO:0005634	K15201	virNOG01568;strNOG15083	K	sp|Q9Y5Q9|TF3C3_HUMAN General transcription factor 3C polypeptide 3 OS=Homo sapiens GN=GTF3C3 PE=1 SV=1	gi|30685450|ref|NP_850945.1| tetratricopeptide repeat (TPR)-containing protein [Arabidopsis thaliana] &gt;gi|30685455|ref|NP_173210.3| tetratricopeptide repeat (TPR)-containing protein [Arabidopsis thaliana] &gt;gi|26983808|gb|AAN86156.1| unknown protein [Arabidopsis thaliana] &gt;gi|332191499|gb|AEE29620.1| tetratricopeptide repeat (TPR)-containing protein [Arabidopsis thaliana] &gt;gi|332191500…
MSTRG.1481.2	1[-]6086036-6086642	AT1G17690.1	j	GO:0034511;GO:0000462;GO:0005730;GO:0032040;GO:0009303;GO:0009553;GO:0019843;GO:0009793	K14774	virNOG02591	S	sp|C5M3P0|UTP25_CANTT U3 small nucleolar RNA-associated protein 25 OS=Candida tropicalis (strain ATCC MYA-3404 / T1) GN=UTP25 PE=3 SV=1	gi|15810523|gb|AAL07149.1| unknown protein [Arabidopsis thaliana]
MSTRG.1483.3	1[-]6090582-6092028	AT1G17710.1	j	GO:0048046;GO:0052732;GO:0006099;GO:0005515;GO:0005829;GO:0052731;GO:0016311;GO:0009507;GO:0016036;GO:0005634;GO:0008964;GO:0051262;GO:0046872;GO:0015977;GO:0048366;GO:0015979	K13248	virNOG06564	R	sp|Q9FZ62|PPSP2_ARATH Inorganic pyrophosphatase 2 OS=Arabidopsis thaliana GN=At1g17710 PE=2 SV=1	gi|79346258|ref|NP_173213.2| phosphoethanolamine/phosphocholine phosphatase [Arabidopsis thaliana] &gt;gi|75173366|sp|Q9FZ62.1|PPSP2_ARATH RecName: Full=Inorganic pyrophosphatase 2; Short=AtPPsPase2; Short=PPi phosphatase 2; Short=Pyrophosphate-specific phosphatase 2 &gt;gi|9802745|gb|AAF99814.1|AC034257_6 Hypothetical protein [Arabidopsis thaliana] &gt;gi|51536514|gb|AAU05495.1| At1g17710 [Arabi…
MSTRG.1484.3	1[-]6094342-6098175	AT1G17720.2	j	GO:0032502;GO:0000278;GO:0004722;GO:0019888;GO:0034047;GO:0070262;GO:0005829;GO:0000166;GO:0000159	K04354	COG5170;virNOG09614	T	sp|Q39247|2ABB_ARATH Serine/threonine protein phosphatase 2A 55 kDa regulatory subunit B beta isoform OS=Arabidopsis thaliana GN=PP2AB2 PE=1 SV=1	gi|30685484|ref|NP_849681.1| serine/threonine protein phosphatase 2A 55 kDa regulatory subunit B beta isoform [Arabidopsis thaliana] &gt;gi|9802743|gb|AAF99812.1|AC034257_4 type 2A protein serine/threonine phosphatase 55kDa B regulatory subunit [Arabidopsis thaliana] &gt;gi|13877637|gb|AAK43896.1|AF370519_1 type 2A protein serine/threonine phosphatase 55kDa B regulatory subunit [Arabidopsis thali…
MSTRG.1484.4	1[-]6094342-6098175	AT1G17720.2	j	GO:0032502;GO:0000278;GO:0019888;GO:0004722;GO:0070262;GO:0005829;GO:0000166;GO:0000159	K04354	COG5170;virNOG09614	T	sp|Q39247|2ABB_ARATH Serine/threonine protein phosphatase 2A 55 kDa regulatory subunit B beta isoform OS=Arabidopsis thaliana GN=PP2AB2 PE=1 SV=1	gi|18394522|ref|NP_564033.1| serine/threonine protein phosphatase 2A 55 kDa regulatory subunit B beta isoform [Arabidopsis thaliana] &gt;gi|75319459|sp|Q39247.1|2ABB_ARATH RecName: Full=Serine/threonine protein phosphatase 2A 55 kDa regulatory subunit B beta isoform; Short=AtB beta; Short=PP2A, subunit B, beta isoform &gt;gi|1408460|gb|AAB60777.1| type 2A protein serine/threonine phosphatase 55 k…
MSTRG.1491.2	1[-]6110108-6116608	AT1G17760.1	j	GO:0045892;GO:0006397;GO:0031123;GO:0005634;GO:0003729;GO:0042868;GO:0031047;GO:0060968;GO:0005515;GO:0006379	K14408	virNOG08287	A	sp|Q8GUP1|CTF77_ARATH Cleavage stimulation factor subunit 77 OS=Arabidopsis thaliana GN=CSTF77 PE=1 SV=1	gi|22329636|ref|NP_173218.2| cleavage stimulation factor 77-like protein [Arabidopsis thaliana] &gt;gi|75150664|sp|Q8GUP1.1|CTF77_ARATH RecName: Full=Cleavage stimulation factor subunit 77; Short=AtCstF-77; Short=AtCstF77; AltName: Full=CF-1 77 kDa subunit; AltName: Full=Cleavage stimulation factor 77 kDa subunit; Short=CSTF 77 kDa subunit; AltName: Full=Protein SUPPRESSORS OF OVEREXPRESSED FCA 2…
MSTRG.1491.3	1[-]6110108-6116608	AT1G17760.1	j	GO:0045892;GO:0006397;GO:0031123;GO:0005634;GO:0003729;GO:0042868;GO:0031047;GO:0060968;GO:0005515;GO:0006379	K14408	virNOG08287	A	sp|Q8GUP1|CTF77_ARATH Cleavage stimulation factor subunit 77 OS=Arabidopsis thaliana GN=CSTF77 PE=1 SV=1	gi|22329636|ref|NP_173218.2| cleavage stimulation factor 77-like protein [Arabidopsis thaliana] &gt;gi|75150664|sp|Q8GUP1.1|CTF77_ARATH RecName: Full=Cleavage stimulation factor subunit 77; Short=AtCstF-77; Short=AtCstF77; AltName: Full=CF-1 77 kDa subunit; AltName: Full=Cleavage stimulation factor 77 kDa subunit; Short=CSTF 77 kDa subunit; AltName: Full=Protein SUPPRESSORS OF OVEREXPRESSED FCA 2…
MSTRG.1491.4	1[-]6110148-6113458	AT1G17760.1	j	GO:0045892;GO:0006397;GO:0031123;GO:0005634;GO:0003729;GO:0042868;GO:0031047;GO:0060968;GO:0005515;GO:0006379	K14408	virNOG08287	A	sp|Q8GUP1|CTF77_ARATH Cleavage stimulation factor subunit 77 OS=Arabidopsis thaliana GN=CSTF77 PE=1 SV=1	gi|21591637|gb|AAM64166.1|AF515697_1 cleavage stimulation factor 77 [Arabidopsis thaliana]
MSTRG.1496.2	1[-]6135946-6138295	AT1G17830.1	j	-	-	virNOG00289	S	-	gi|18394539|ref|NP_564038.1| uncharacterized protein [Arabidopsis thaliana] &gt;gi|9665061|gb|AAF97263.1|AC034106_6 Strong similarity to a hypothetical protein T18K17.12 gi|6598871 from Arabidopsis thaliana BAC T18K17 gb|AC010556. EST gb|AI996552 comes from this gene [Arabidopsis thaliana] &gt;gi|182623792|gb|ACB88835.1| At1g17830 [Arabidopsis thaliana] &gt;gi|332191520|gb|AEE29641.1| uncharacter…
MSTRG.1496.3	1[-]6135946-6138295	AT1G17830.1	j	GO:0005634	-	virNOG00289	S	-	gi|1032304956|gb|OAP19281.1| hypothetical protein AXX17_AT1G18730 [Arabidopsis thaliana]
MSTRG.1496.4	1[-]6135946-6138295	AT1G17830.1	j	GO:0005634	-	virNOG00289	S	-	gi|18394539|ref|NP_564038.1| uncharacterized protein [Arabidopsis thaliana] &gt;gi|9665061|gb|AAF97263.1|AC034106_6 Strong similarity to a hypothetical protein T18K17.12 gi|6598871 from Arabidopsis thaliana BAC T18K17 gb|AC010556. EST gb|AI996552 comes from this gene [Arabidopsis thaliana] &gt;gi|182623792|gb|ACB88835.1| At1g17830 [Arabidopsis thaliana] &gt;gi|332191520|gb|AEE29641.1| uncharacter…
MSTRG.1497.2	1[+]6142570-6146314	AT1G17840.1	j	GO:0009611;GO:0005524;GO:0009897;GO:0015908;GO:0042626;GO:0010588;GO:0042803;GO:0009737;GO:0015245;GO:0080051;GO:0016021;GO:0009651;GO:0010222	-	NOG06685;virNOG07600	QR	sp|Q8RXN0|AB11G_ARATH ABC transporter G family member 11 OS=Arabidopsis thaliana GN=ABCG11 PE=1 SV=1	gi|22329638|ref|NP_173226.2| ABC transporter G family member 11 [Arabidopsis thaliana] &gt;gi|75330766|sp|Q8RXN0.1|AB11G_ARATH RecName: Full=ABC transporter G family member 11; Short=ABC transporter ABCG.11; Short=AtABCG11; AltName: Full=Protein CUTICULAR DEFECT AND ORGAN FUSION 1; AltName: Full=Protein DESPERADO; AltName: Full=Protein PERMEABLE LEAVES 1; AltName: Full=White-brown complex homolog…
MSTRG.1509.7	1[-]6169369-6172882	AT1G17940.3	j	GO:0005634	-	virNOG02245	R	-	gi|685317390|ref|XP_009149254.1| PREDICTED: uncharacterized protein LOC103872572 isoform X3 [Brassica rapa]
MSTRG.1510.3	1[-]6181098-6183797	AT1G17960.1	j	GO:0005524;GO:0004829;GO:0005737;GO:0006435	K01868	virNOG02641;COG0441	J	sp|Q8GZ45|SYTC_ARATH Probable threonine--tRNA ligase, cytoplasmic OS=Arabidopsis thaliana GN=At1g17960 PE=2 SV=2	gi|15220911|ref|NP_173238.1| threonyl-tRNA synthetase [Arabidopsis thaliana] &gt;gi|85701287|sp|Q8GZ45.2|SYTC_ARATH RecName: Full=Probable threonine--tRNA ligase, cytoplasmic; AltName: Full=Threonyl-tRNA synthetase; Short=ThrRS &gt;gi|9665073|gb|AAF97275.1|AC034106_18 Strong similarity to threonyl-tRNA synthetase from Arabidopsis thaliana gb|Y14329 and is a member of the tRNA synthetase PF|00587 …
MSTRG.1512.4	1[-]6187558-6191697	AT1G17980.1	j	GO:0045824;GO:0005634;GO:0004652;GO:0003723;GO:0005524;GO:0048451;GO:0006378;GO:0046872;GO:0005515;GO:0048366;GO:0008285	K14376	virNOG03581	A	sp|Q9LMT2|PAPS1_ARATH Nuclear poly(A) polymerase 1 OS=Arabidopsis thaliana GN=PAPS1 PE=1 SV=1	gi|42562141|ref|NP_173240.2| poly(A) polymerase 1 [Arabidopsis thaliana] &gt;gi|75264043|sp|Q9LMT2.1|PAPS1_ARATH RecName: Full=Nuclear poly(A) polymerase 1; Short=PAP(I); Short=Poly(A) polymerase I; AltName: Full=Polynucleotide adenylyltransferase 1 &gt;gi|9665075|gb|AAF97277.1|AC034106_20 Strong similarity to nuclear poly(A) polymerase from Arabidopsis thaliana gb|AF255297 and contains a Nucleot…
MSTRG.1512.5	1[-]6187558-6191697	AT1G17980.1	j	GO:0045824;GO:0005634;GO:0004652;GO:0003723;GO:0005524;GO:0048451;GO:0006378;GO:0046872;GO:0005515;GO:0048366;GO:0008285	K14376	virNOG03581	A	sp|Q9LMT2|PAPS1_ARATH Nuclear poly(A) polymerase 1 OS=Arabidopsis thaliana GN=PAPS1 PE=1 SV=1	gi|42562141|ref|NP_173240.2| poly(A) polymerase 1 [Arabidopsis thaliana] &gt;gi|75264043|sp|Q9LMT2.1|PAPS1_ARATH RecName: Full=Nuclear poly(A) polymerase 1; Short=PAP(I); Short=Poly(A) polymerase I; AltName: Full=Polynucleotide adenylyltransferase 1 &gt;gi|9665075|gb|AAF97277.1|AC034106_20 Strong similarity to nuclear poly(A) polymerase from Arabidopsis thaliana gb|AF255297 and contains a Nucleot…
MSTRG.1512.6	1[-]6187562-6191429	AT1G17980.1	j	GO:0045824;GO:0005634;GO:0004652;GO:0003723;GO:0005524;GO:0048451;GO:0006378;GO:0046872;GO:0005515;GO:0048366;GO:0008285	K14376	virNOG03581	A	sp|Q9LMT2|PAPS1_ARATH Nuclear poly(A) polymerase 1 OS=Arabidopsis thaliana GN=PAPS1 PE=1 SV=1	gi|42562141|ref|NP_173240.2| poly(A) polymerase 1 [Arabidopsis thaliana] &gt;gi|75264043|sp|Q9LMT2.1|PAPS1_ARATH RecName: Full=Nuclear poly(A) polymerase 1; Short=PAP(I); Short=Poly(A) polymerase I; AltName: Full=Polynucleotide adenylyltransferase 1 &gt;gi|9665075|gb|AAF97277.1|AC034106_20 Strong similarity to nuclear poly(A) polymerase from Arabidopsis thaliana gb|AF255297 and contains a Nucleot…
MSTRG.1512.7	1[-]6187562-6191429	AT1G17980.1	j	GO:0045824;GO:0005634;GO:0004652;GO:0003723;GO:0005524;GO:0048451;GO:0006378;GO:0046872;GO:0005515;GO:0048366;GO:0008285	K14376	virNOG03581	A	sp|Q9LMT2|PAPS1_ARATH Nuclear poly(A) polymerase 1 OS=Arabidopsis thaliana GN=PAPS1 PE=1 SV=1	gi|42562141|ref|NP_173240.2| poly(A) polymerase 1 [Arabidopsis thaliana] &gt;gi|75264043|sp|Q9LMT2.1|PAPS1_ARATH RecName: Full=Nuclear poly(A) polymerase 1; Short=PAP(I); Short=Poly(A) polymerase I; AltName: Full=Polynucleotide adenylyltransferase 1 &gt;gi|9665075|gb|AAF97277.1|AC034106_20 Strong similarity to nuclear poly(A) polymerase from Arabidopsis thaliana gb|AF255297 and contains a Nucleot…
MSTRG.1512.8	1[-]6191698-6196386	AT1G17990.1	j	GO:0016021	-	virNOG03527	S	sp|Q56WD3|UN931_ARATH UNC93-like protein 1 OS=Arabidopsis thaliana GN=At1g18000 PE=2 SV=2	gi|1032297638|gb|OAP11963.1| hypothetical protein AXX17_AT1G18910 [Arabidopsis thaliana] &gt;gi|1032302741|gb|OAP17066.1| hypothetical protein AXX17_AT1G18900 [Arabidopsis thaliana]
MSTRG.1513.4	1[+]6199641-6204716	AT1G18020.1	j	GO:0016021	-	virNOG03527	S	sp|Q56WD3|UN931_ARATH UNC93-like protein 1 OS=Arabidopsis thaliana GN=At1g18000 PE=2 SV=2	gi|1032297638|gb|OAP11963.1| hypothetical protein AXX17_AT1G18910 [Arabidopsis thaliana] &gt;gi|1032302741|gb|OAP17066.1| hypothetical protein AXX17_AT1G18900 [Arabidopsis thaliana]
MSTRG.1513.1	1[+]6199641-6206815	AT1G18030.2	j	GO:0016021	-	virNOG03527	S	sp|Q56WD3|UN931_ARATH UNC93-like protein 1 OS=Arabidopsis thaliana GN=At1g18000 PE=2 SV=2	gi|1032297638|gb|OAP11963.1| hypothetical protein AXX17_AT1G18910 [Arabidopsis thaliana] &gt;gi|1032302741|gb|OAP17066.1| hypothetical protein AXX17_AT1G18900 [Arabidopsis thaliana]
MSTRG.1519.3	1[+]6224536-6227440	AT1G18090.1	j	GO:0005634;GO:0003677;GO:0004527;GO:0006281;GO:0090305	K10746	virNOG00077	L	sp|Q60GC1|EXO1_ORYSJ Exonuclease 1 OS=Oryza sativa subsp. japonica GN=EXO1 PE=2 SV=1	gi|18394573|ref|NP_564047.1| 5&apos;-3&apos; exonuclease family protein [Arabidopsis thaliana] &gt;gi|15215782|gb|AAK91436.1| At1g18090/T10F20_6 [Arabidopsis thaliana] &gt;gi|21360461|gb|AAM47346.1| At1g18090/T10F20_6 [Arabidopsis thaliana] &gt;gi|332191553|gb|AEE29674.1| 5&apos;-3&apos; exonuclease family protein [Arabidopsis thaliana] &gt;gi|1032297932|gb|OAP12257.1| hypothetical protein AXX17_…
MSTRG.1523.3	1[+]6248648-6253909	AT1G18160.1	j	GO:0005634;GO:0004712;GO:0004674;GO:0005524;GO:0006468;GO:0005886	-	virNOG01707	T	sp|Q9C9U5|SIS8_ARATH Probable serine/threonine-protein kinase SIS8 OS=Arabidopsis thaliana GN=SIS8 PE=1 SV=1	gi|9719730|gb|AAF97832.1|AC034107_15 Contains similarity to ethylene-inducible CTR1-like protein kinase from Lycopersicon esculentum gb|AF110518 and contains a eukaryotic protein kinase PF|00069 domain. ESTs gb|AI997309, gb|Z18004, gb|AV522689 come from this gene [Arabidopsis thaliana]
MSTRG.1524.2	1[+]6254277-6255639	AT1G18170.1	j	GO:0006457;GO:0009535;GO:0003755;GO:0009543;GO:0000413;GO:0005528	-	virNOG03158	O	sp|Q9LDY5|FK172_ARATH Peptidyl-prolyl cis-trans isomerase FKBP17-2, chloroplastic OS=Arabidopsis thaliana GN=FKBP17-2 PE=1 SV=1	gi|18394580|ref|NP_564048.1| putative FKBP-type peptidyl-prolyl cis-trans isomerase 5 [Arabidopsis thaliana] &gt;gi|75173867|sp|Q9LDY5.1|FK172_ARATH RecName: Full=Peptidyl-prolyl cis-trans isomerase FKBP17-2, chloroplastic; Short=PPIase FKBP17-2; AltName: Full=FK506-binding protein 17-2; Short=AtFKBP17-2; AltName: Full=Immunophilin FKBP17-2; AltName: Full=Rotamase; Flags: Precursor &gt;gi|8671768…
MSTRG.1528.2	1[-]6280733-6282083	AT1G18260.1	j	GO:0005515;GO:0016021;GO:0030433;GO:0005789;GO:0042538	K14026	COG0790;virNOG05616	OTMR	sp|Q9LM25|HRD3A_ARATH ERAD-associated E3 ubiquitin-protein ligase component HRD3A OS=Arabidopsis thaliana GN=HRD3A PE=1 SV=1	gi|18394588|ref|NP_564049.1| Hrd3/Sel1L-like protein [Arabidopsis thaliana] &gt;gi|75174691|sp|Q9LM25.1|HRD3A_ARATH RecName: Full=ERAD-associated E3 ubiquitin-protein ligase component HRD3A; AltName: Full=AtSel1A; AltName: Full=Protein EMS-MUTAGENIZED BRI1 SUPPRESSOR 5; Flags: Precursor &gt;gi|8671775|gb|AAF78381.1|AC069551_14 T10O22.22 [Arabidopsis thaliana] &gt;gi|51848591|dbj|BAD42326.1| Hrd3p…
MSTRG.1537.2	1[-]6316872-6318482	AT1G18360.1	j	GO:0047372	K01054	COG2267;virNOG07264	I	sp|Q9C942|CSE_ARATH Caffeoylshikimate esterase OS=Arabidopsis thaliana GN=CSE PE=1 SV=1	gi|22329651|ref|NP_173272.2| alpha/beta-Hydrolases superfamily protein [Arabidopsis thaliana] &gt;gi|17979489|gb|AAL50081.1| At1g18360/F15H18_2 [Arabidopsis thaliana] &gt;gi|20147303|gb|AAM10365.1| At1g18360/F15H18_2 [Arabidopsis thaliana] &gt;gi|332191586|gb|AEE29707.1| alpha/beta-Hydrolases superfamily protein [Arabidopsis thaliana]
MSTRG.1538.2	1[+]6326830-6330162	AT1G18390.1	j	GO:0005524;GO:0030247;GO:0006468;GO:0007166;GO:0046983;GO:0048573;GO:0004674;GO:0005576;GO:0016021;GO:0005886;GO:0071215;GO:0042631	-	virNOG04329	T	sp|P0C5E2|LRL12_ARATH LEAF RUST 10 DISEASE-RESISTANCE LOCUS RECEPTOR-LIKE PROTEIN KINASE-like 1.2 OS=Arabidopsis thaliana GN=LRK10L-1.2 PE=2 SV=3	gi|1018447392|sp|P0C5E2.3|LRL12_ARATH RecName: Full=LEAF RUST 10 DISEASE-RESISTANCE LOCUS RECEPTOR-LIKE PROTEIN KINASE-like 1.2; AltName: Full=Probable receptor-like serine/threonine-protein kinase LRK10L-1.2; Flags: Precursor &gt;gi|1032303312|gb|OAP17637.1| hypothetical protein AXX17_AT1G19280 [Arabidopsis thaliana]
MSTRG.1541.3	1[-]6343277-6345699	AT1G18415.1	j	-	-	virNOG06557;virNOG27846	RP	sp|Q9LPQ8|ALMT3_ARATH Putative aluminum-activated malate transporter 3 OS=Arabidopsis thaliana GN=ALMT3 PE=3 SV=1	gi|15221767|ref|NP_173278.1| putative aluminum-activated malate transporter 3 [Arabidopsis thaliana] &gt;gi|75177635|sp|Q9LPQ8.1|ALMT3_ARATH RecName: Full=Putative aluminum-activated malate transporter 3; Short=AtALMT3 &gt;gi|6714301|gb|AAF25997.1|AC013354_16 F15H18.9 [Arabidopsis thaliana] &gt;gi|332191592|gb|AEE29713.1| putative aluminum-activated malate transporter 3 [Arabidopsis thaliana]
MSTRG.1546.2	1[+]6352470-6356110	AT1G18460.1	j	GO:0016298;GO:0005576;GO:0016021;GO:0006629	-	virNOG02414	I	sp|Q3U4B4|LIPN_MOUSE Lipase member N OS=Mus musculus GN=Lipn PE=2 SV=1	gi|15221773|ref|NP_173281.1| alpha/beta-Hydrolases superfamily protein [Arabidopsis thaliana] &gt;gi|20856732|gb|AAM26682.1| At1g18460/F15H18_15 [Arabidopsis thaliana] &gt;gi|24111439|gb|AAN46888.1| At1g18460/F15H18_15 [Arabidopsis thaliana] &gt;gi|332191595|gb|AEE29716.1| alpha/beta-Hydrolases superfamily protein [Arabidopsis thaliana]
MSTRG.1547.3	1[-]6356331-6360188	AT1G18470.1	j	-	-	virNOG08521	O	sp|Q8W5R5|KN7D_ARATH Kinesin-like protein KIN-7D, mitochondrial OS=Arabidopsis thaliana GN=KIN7D PE=2 SV=1	gi|18394611|ref|NP_564052.1| transmembrane Fragile-X-F-associated protein [Arabidopsis thaliana] &gt;gi|21592855|gb|AAM64805.1| unknown [Arabidopsis thaliana] &gt;gi|134031898|gb|ABO45686.1| At1g18470 [Arabidopsis thaliana] &gt;gi|332191596|gb|AEE29717.1| transmembrane Fragile-X-F-associated protein [Arabidopsis thaliana] &gt;gi|1032304148|gb|OAP18473.1| hypothetical protein AXX17_AT1G19370 [Arab…
MSTRG.1555.1	1[+]6389366-6391072	AT1G18570.1	j	GO:0000981;GO:0009733;GO:0009739;GO:0009723;GO:0009759;GO:0006357;GO:0043565;GO:0009651;GO:0052544;GO:0005634;GO:0030154;GO:0009753;GO:0044212;GO:0009737;GO:0009751;GO:0009682;GO:0001135;GO:0009625	K09422	virNOG30007	K	sp|O49782|MYB51_ARATH Transcription factor MYB51 OS=Arabidopsis thaliana GN=MYB51 PE=1 SV=2	gi|15221803|ref|NP_173292.1| myb domain protein 51 [Arabidopsis thaliana] &gt;gi|75318419|sp|O49782.2|MYB51_ARATH RecName: Full=Transcription factor MYB51; AltName: Full=Myb-related protein 51; Short=AtMYB51; AltName: Full=Protein HIGH INDOLIC GLUCOSINOLATE 1; AltName: Full=Transcription factor HIG1 &gt;gi|9795599|gb|AAF98417.1|AC026238_9 Putative transcription factor MYB51 [Arabidopsis thaliana]…
MSTRG.1559.3	1[+]6407959-6414569	AT1G18610.1	j	GO:0005634;GO:0051513	-	virNOG08271	S	sp|Q9S823|LNG2_ARATH Protein LONGIFOLIA 2 OS=Arabidopsis thaliana GN=LNG2 PE=1 SV=1	gi|15221824|ref|NP_173297.1| uncharacterized protein [Arabidopsis thaliana] &gt;gi|9795593|gb|AAF98411.1|AC026238_3 Unknown protein [Arabidopsis thaliana] &gt;gi|20856609|gb|AAM26675.1| At1g18620/F25I16_13 [Arabidopsis thaliana] &gt;gi|32306507|gb|AAP78937.1| At1g18620 [Arabidopsis thaliana] &gt;gi|332191614|gb|AEE29735.1| uncharacterized protein AT1G18620 [Arabidopsis thaliana] &gt;gi|1032300030…
MSTRG.1562.3	1[-]6418878-6420630	AT1G18650.1	j	GO:0016020	-	virNOG04273;virNOG22115	RE	sp|Q9FZ86|PDCB3_ARATH PLASMODESMATA CALLOSE-BINDING PROTEIN 3 OS=Arabidopsis thaliana GN=PDCB3 PE=1 SV=1	gi|1032303047|gb|OAP17372.1| PDCB3 [Arabidopsis thaliana]
MSTRG.1563.4	1[+]6421030-6425872	AT1G18660.4	j	GO:0005634;GO:0006508;GO:0008270;GO:0004176	-	virNOG00909	O	sp|D3YY23|LONF1_MOUSE LON peptidase N-terminal domain and RING finger protein 1 OS=Mus musculus GN=Lonrf1 PE=1 SV=2	gi|18394639|ref|NP_564060.1| zinc finger (C3HC4-type RING finger) family protein [Arabidopsis thaliana] &gt;gi|30685966|ref|NP_849687.1| zinc finger (C3HC4-type RING finger) family protein [Arabidopsis thaliana] &gt;gi|30685971|ref|NP_849688.1| zinc finger (C3HC4-type RING finger) family protein [Arabidopsis thaliana] &gt;gi|25082694|gb|AAN71992.1| expressed protein [Arabidopsis thaliana] &gt;gi|…
MSTRG.1563.5	1[+]6421030-6425872	AT1G18660.4	j	GO:0005634;GO:0006508;GO:0008270;GO:0004176	-	virNOG00909	O	sp|D3YY23|LONF1_MOUSE LON peptidase N-terminal domain and RING finger protein 1 OS=Mus musculus GN=Lonrf1 PE=1 SV=2	gi|18394639|ref|NP_564060.1| zinc finger (C3HC4-type RING finger) family protein [Arabidopsis thaliana] &gt;gi|30685966|ref|NP_849687.1| zinc finger (C3HC4-type RING finger) family protein [Arabidopsis thaliana] &gt;gi|30685971|ref|NP_849688.1| zinc finger (C3HC4-type RING finger) family protein [Arabidopsis thaliana] &gt;gi|25082694|gb|AAN71992.1| expressed protein [Arabidopsis thaliana] &gt;gi|…
MSTRG.1566.3	1[+]6433571-6444018	AT1G18700.2	j	GO:0009969;GO:0016758;GO:0005802;GO:0000139;GO:0035252;GO:0005768;GO:0033843;GO:0016021	K08238	virNOG33134;virNOG11497	OG	sp|Q9M9U0|XXT4_ARATH Xyloglucan 6-xylosyltransferase 4 OS=Arabidopsis thaliana GN=XXT4 PE=1 SV=1	gi|186478616|ref|NP_173304.2| putative glycosyltransferase 4 [Arabidopsis thaliana] &gt;gi|46576343|sp|Q9M9U0.1|XXT4_ARATH RecName: Full=Xyloglucan 6-xylosyltransferase 4; AltName: Full=Putative glycosyltransferase 4; Short=AtGT4 &gt;gi|6730715|gb|AAF27110.1|AC011809_19 Similar to galactosyltransferase [Arabidopsis thaliana] &gt;gi|332191625|gb|AEE29746.1| putative glycosyltransferase 4 [Arabidop…
MSTRG.1566.10	1[+]6437535-6443223	AT1G18700.2	j	GO:0006457;GO:0005783;GO:0016021;GO:0009507	-	virNOG11497	O	-	gi|334182674|ref|NP_001185029.1| DNAJ heat shock N-terminal domain-containing protein [Arabidopsis thaliana] &gt;gi|332191629|gb|AEE29750.1| DNAJ heat shock N-terminal domain-containing protein [Arabidopsis thaliana]
MSTRG.1567.2	1[+]6450603-6453246	AT1G18710.1	j	GO:0005634;GO:0000981;GO:0030154;GO:0009753;GO:0005737;GO:0044212;GO:0006357;GO:0009651;GO:0043565;GO:0001135	K09422	COG5147;virNOG29849	K	sp|Q8LPH6|MYB86_ARATH Transcription factor MYB86 OS=Arabidopsis thaliana GN=MYB86 PE=2 SV=1	gi|15221853|ref|NP_173306.1| myb domain protein 47 [Arabidopsis thaliana] &gt;gi|6730713|gb|AAF27108.1|AC011809_17 Putative MYB47 transcription factor [Arabidopsis thaliana] &gt;gi|17473832|gb|AAL38342.1| Putative MYB47 transcription factor [Arabidopsis thaliana] &gt;gi|21386989|gb|AAM47898.1| Putative MYB47 transcription factor [Arabidopsis thaliana] &gt;gi|41619112|gb|AAS10026.1| MYB transcript…
MSTRG.1568.3	1[-]6457915-6460206	AT1G18720.2	j	GO:0016021;GO:0009507	-	virNOG15901;virNOG20652	S	sp|O13737|YDR2_SCHPO Uncharacterized endoplasmic reticulum membrane protein C16E8.02 OS=Schizosaccharomyces pombe (strain 972 / ATCC 24843) GN=SPAC16E8.02 PE=4 SV=2	gi|18394646|ref|NP_564061.1| uncharacterized protein [Arabidopsis thaliana] &gt;gi|6730712|gb|AAF27107.1|AC011809_16 Unknown protein [Arabidopsis thaliana] &gt;gi|15809884|gb|AAL06870.1| At1g18720/F6A14_17 [Arabidopsis thaliana] &gt;gi|17978859|gb|AAL47401.1| At1g18720/F6A14_17 [Arabidopsis thaliana] &gt;gi|332191631|gb|AEE29752.1| uncharacterized protein AT1G18720 [Arabidopsis thaliana] &gt;gi|1…
MSTRG.1575.2	1[-]6481338-6483584	AT1G18800.1	j	GO:0042393;GO:0005634;GO:0003677;GO:0030154;GO:0010311;GO:0006334;GO:0016444;GO:0005737;GO:0008283;GO:0003682;GO:0000724	K11290	NOG140061;virNOG00577	RL	sp|Q8LC68|NRP2_ARATH NAP1-related protein 2 OS=Arabidopsis thaliana GN=NRP2 PE=1 SV=2	gi|550540862|sp|Q8LC68.2|NRP2_ARATH RecName: Full=NAP1-related protein 2; AltName: Full=Nucleosome/chromatin assembly factor group A5; AltName: Full=Protein SET homolog 2 &gt;gi|6730705|gb|AAF27100.1|AC011809_9 Putative phospatase 2A inhibitor [Arabidopsis thaliana] &gt;gi|1032300422|gb|OAP14747.1| NRP2 [Arabidopsis thaliana]
MSTRG.1583.2	1[-]6522776-6525987	AT1G18890.1	j	GO:0005634;GO:0005524;GO:0009738;GO:0035556;GO:0005737;GO:0046777;GO:0018105;GO:0004683;GO:0005509;GO:0009931;GO:0005516;GO:0005886	K13412	virNOG01799	T	sp|Q9M9V8|CDPKA_ARATH Calcium-dependent protein kinase 10 OS=Arabidopsis thaliana GN=CPK10 PE=1 SV=1	gi|42562158|ref|NP_564066.2| calcium-dependent protein kinase 1 [Arabidopsis thaliana] &gt;gi|75336122|sp|Q9M9V8.1|CDPKA_ARATH RecName: Full=Calcium-dependent protein kinase 10; AltName: Full=Calcium-dependent protein kinase isoform CDPK1; Short=AtCDPK1 &gt;gi|6730697|gb|AAF27092.1|AC011809_1 calcium-dependent protein kinase 1 [Arabidopsis thaliana] &gt;gi|110743414|dbj|BAE99593.1| calcium-depend…
MSTRG.1583.3	1[-]6522896-6525884	AT1G18890.1	j	GO:0005634;GO:0005524;GO:0009738;GO:0035556;GO:0005737;GO:0046777;GO:0018105;GO:0004683;GO:0005509;GO:0009931;GO:0005516;GO:0005886	K13412	virNOG01799	T	sp|Q9M9V8|CDPKA_ARATH Calcium-dependent protein kinase 10 OS=Arabidopsis thaliana GN=CPK10 PE=1 SV=1	gi|42562158|ref|NP_564066.2| calcium-dependent protein kinase 1 [Arabidopsis thaliana] &gt;gi|75336122|sp|Q9M9V8.1|CDPKA_ARATH RecName: Full=Calcium-dependent protein kinase 10; AltName: Full=Calcium-dependent protein kinase isoform CDPK1; Short=AtCDPK1 &gt;gi|6730697|gb|AAF27092.1|AC011809_1 calcium-dependent protein kinase 1 [Arabidopsis thaliana] &gt;gi|110743414|dbj|BAE99593.1| calcium-depend…
MSTRG.1587.1	1[+]6546177-6553824	AT1G18950.2	j	GO:0005634;GO:0005515;GO:0006355;GO:0004812	-	virNOG12025;euNOG04061	S	sp|F4IDY7|DDR4_ARATH DDT domain-containing protein DDR4 OS=Arabidopsis thaliana GN=DDR4 PE=1 SV=1	gi|1032301136|gb|OAP15461.1| hypothetical protein AXX17_AT1G19890 [Arabidopsis thaliana]
MSTRG.1587.4	1[+]6546219-6550124	AT1G18950.2	j	GO:0005634;GO:0005515;GO:0006355;GO:0004812	-	virNOG12025;euNOG04061	S	sp|F4IDY7|DDR4_ARATH DDT domain-containing protein DDR4 OS=Arabidopsis thaliana GN=DDR4 PE=1 SV=1	gi|334182679|ref|NP_173329.2| DDT domain-containing protein [Arabidopsis thaliana] &gt;gi|961512554|sp|F4IDY7.1|DDR4_ARATH RecName: Full=DDT domain-containing protein DDR4; AltName: Full=DDT-related protein 4 &gt;gi|332191662|gb|AEE29783.1| DDT domain-containing protein [Arabidopsis thaliana]
MSTRG.1587.5	1[+]6546222-6554036	AT1G18950.2	j	GO:0005634;GO:0005515;GO:0006355;GO:0004812	-	virNOG12025;euNOG04061	S	sp|F4IDY7|DDR4_ARATH DDT domain-containing protein DDR4 OS=Arabidopsis thaliana GN=DDR4 PE=1 SV=1	gi|1032301136|gb|OAP15461.1| hypothetical protein AXX17_AT1G19890 [Arabidopsis thaliana]
MSTRG.1592.5	1[+]6585111-6586035	AT1G19080.2	j	GO:0006261;GO:0009793;GO:0000811	K10734	virNOG11078	S	sp|Q0UPV4|PSF3_PHANO DNA replication complex GINS protein PSF3 OS=Phaeosphaeria nodorum (strain SN15 / ATCC MYA-4574 / FGSC 10173) GN=PSF3 PE=3 SV=1	gi|145332863|ref|NP_001078297.1| GINS complex protein [Arabidopsis thaliana] &gt;gi|186478638|ref|NP_173342.2| GINS complex component PSF3 [Arabidopsis thaliana] &gt;gi|334182681|ref|NP_001185031.1| GINS complex component PSF3 [Arabidopsis thaliana] &gt;gi|38566626|gb|AAR24203.1| At1g19080 [Arabidopsis thaliana] &gt;gi|40824111|gb|AAR92348.1| At1g19080 [Arabidopsis thaliana] &gt;gi|98961791|gb|AB…
MSTRG.1593.2	1[+]6598911-6600736	AT1G19100.1	j	GO:0005634;GO:0006281;GO:0005524;GO:0009506;GO:0042803;GO:0016569;GO:1902290;GO:0009941;GO:0031935;GO:0080188;GO:0016887	-	virNOG05768	D	sp|Q56Y74|MORC6_ARATH Protein MICRORCHIDIA 6 OS=Arabidopsis thaliana GN=MORC6 PE=1 SV=1	gi|8778284|gb|AAF79293.1|AC068602_16 F14D16.25 [Arabidopsis thaliana]
MSTRG.1599.2	1[+]6612770-6613876	AT1G19150.1	j	GO:0009768;GO:0010287;GO:0009535;GO:0009637;GO:0018298;GO:0031409;GO:0046872;GO:0010218;GO:0030076;GO:0016021;GO:0016168;GO:0009941;GO:0010114;GO:0009522	K08908	virNOG04286	R	sp|Q8LCQ4|LHCA6_ARATH Photosystem I chlorophyll a/b-binding protein 6, chloroplastic OS=Arabidopsis thaliana GN=LHCA6 PE=1 SV=1	gi|8954053|gb|AAF82226.1|AC069143_2 Contains similarity to a chlorophyll a/b-binding protein type II from Arabidopsis thaliana gi|S46295 and contains a chlorophyll A-B binding proteins PF|00504 domain [Arabidopsis thaliana]
MSTRG.1609.3	1[+]6662505-6665942	AT1G19270.2	j	GO:0032875;GO:0005634;GO:0043130;GO:0048317;GO:0046621;GO:0008270;GO:0048482	-	KOG1703;virNOG02561	ZT	sp|P0C7Q8|DA1_ARATH Protein DA1 OS=Arabidopsis thaliana GN=DA1 PE=1 SV=1	gi|15221983|ref|NP_173361.1| protein DA1 [Arabidopsis thaliana] &gt;gi|193806611|sp|P0C7Q8.1|DA1_ARATH RecName: Full=Protein DA1; AltName: Full=Protein SUPPRESSOR OF LARGE SEED AND ORGAN PHENOTYPES OF DA1-1 1 &gt;gi|332191704|gb|AEE29825.1| protein DA1 [Arabidopsis thaliana] &gt;gi|1032301633|gb|OAP15958.1| DA1 [Arabidopsis thaliana]
MSTRG.1609.5	1[+]6665001-6665550	AT1G19270.2	j	GO:0032875;GO:0005634;GO:0043130;GO:0048317;GO:0046621;GO:0008270;GO:0048482	-	KOG1703;virNOG02561	ZT	sp|P0C7Q8|DA1_ARATH Protein DA1 OS=Arabidopsis thaliana GN=DA1 PE=1 SV=1	gi|15221983|ref|NP_173361.1| protein DA1 [Arabidopsis thaliana] &gt;gi|193806611|sp|P0C7Q8.1|DA1_ARATH RecName: Full=Protein DA1; AltName: Full=Protein SUPPRESSOR OF LARGE SEED AND ORGAN PHENOTYPES OF DA1-1 1 &gt;gi|332191704|gb|AEE29825.1| protein DA1 [Arabidopsis thaliana] &gt;gi|1032301633|gb|OAP15958.1| DA1 [Arabidopsis thaliana]
MSTRG.1615.2	1[+]6684542-6686979	AT1G19340.1	j	GO:0008757;GO:0005634;GO:0006139;GO:0032259;GO:0003676	-	virNOG02338	TK	sp|Q8LFA9|METL2_ARATH Methyltransferase-like protein 2 OS=Arabidopsis thaliana GN=At1g19340 PE=2 SV=2	gi|21537172|gb|AAM61513.1| unknown [Arabidopsis thaliana]
MSTRG.1616.3	1[+]6688530-6690441	AT1G19350.4	j	GO:0045892;GO:0005634;GO:0001046;GO:1904961;GO:0009742;GO:0042742;GO:0005515;GO:0005829;GO:0003700	K14503	virNOG06549;virNOG12357	K	sp|Q9LN63|BZR2_ARATH Protein BRASSINAZOLE-RESISTANT 2 OS=Arabidopsis thaliana GN=BZR2 PE=1 SV=1	gi|18394728|ref|NP_564081.1| protein brassinazole-resistant 2 [Arabidopsis thaliana] &gt;gi|42571547|ref|NP_973864.1| protein brassinazole-resistant 2 [Arabidopsis thaliana] &gt;gi|42571549|ref|NP_973865.1| protein brassinazole-resistant 2 [Arabidopsis thaliana] &gt;gi|145323946|ref|NP_001077562.1| protein brassinazole-resistant 2 [Arabidopsis thaliana] &gt;gi|57012618|sp|Q9LN63.1|BZR2_ARATH RecN…
MSTRG.1616.4	1[+]6688530-6690441	AT1G19350.4	j	GO:0045892;GO:0005634;GO:0001046;GO:1904961;GO:0009742;GO:0042742;GO:0005515;GO:0005829;GO:0003700	K14503	virNOG06549;virNOG12357	K	sp|Q9LN63|BZR2_ARATH Protein BRASSINAZOLE-RESISTANT 2 OS=Arabidopsis thaliana GN=BZR2 PE=1 SV=1	gi|18394728|ref|NP_564081.1| protein brassinazole-resistant 2 [Arabidopsis thaliana] &gt;gi|42571547|ref|NP_973864.1| protein brassinazole-resistant 2 [Arabidopsis thaliana] &gt;gi|42571549|ref|NP_973865.1| protein brassinazole-resistant 2 [Arabidopsis thaliana] &gt;gi|145323946|ref|NP_001077562.1| protein brassinazole-resistant 2 [Arabidopsis thaliana] &gt;gi|57012618|sp|Q9LN63.1|BZR2_ARATH RecN…
MSTRG.1620.5	1[+]6709800-6711777	AT1G19396.3	j	GO:0005739	-	-	-	-	gi|334182691|ref|NP_001185036.1| uncharacterized protein [Arabidopsis thaliana] &gt;gi|332191725|gb|AEE29846.1| uncharacterized protein AT1G19396 [Arabidopsis thaliana]
MSTRG.1622.1	1[.]6718721-6718978	-	u	GO:0047134;GO:0008270;GO:0005622;GO:0035556;GO:0055114	-	virNOG31827;virNOG30303	R	-	gi|8778419|gb|AAF79427.1|AC025808_9 F18O14.19 [Arabidopsis thaliana]
MSTRG.1625.2	1[-]6731519-6734904	AT1G19450.1	j	GO:0005774;GO:0006810;GO:0005351;GO:0005886	K08145	virNOG01764	R	sp|Q93YP9|ERDL4_ARATH Sugar transporter ERD6-like 4 OS=Arabidopsis thaliana GN=At1g19450 PE=2 SV=1	gi|15223557|ref|NP_173377.1| sugar transporter ERD6-like 4 [Arabidopsis thaliana] &gt;gi|75331761|sp|Q93YP9.1|ERDL4_ARATH RecName: Full=Sugar transporter ERD6-like 4 &gt;gi|16648957|gb|AAL24330.1| similar to integral membrane protein [Arabidopsis thaliana] &gt;gi|20259852|gb|AAM13273.1| similar to integral membrane protein [Arabidopsis thaliana] &gt;gi|332191732|gb|AEE29853.1| sugar transporter E…
MSTRG.1627.3	1[+]6746783-6751518	AT1G19485.2	j	GO:0080008;GO:0003677;GO:0006284;GO:0006355;GO:0003824;GO:0005737	K15200	virNOG07020	L	-	gi|8778423|gb|AAF79431.1|AC025808_13 F18O14.25 [Arabidopsis thaliana]
MSTRG.1627.4	1[+]6746783-6751518	AT1G19485.2	j	GO:0080008;GO:0003677;GO:0006284;GO:0006355;GO:0003824;GO:0005737	K15200	virNOG07020	L	-	gi|8778423|gb|AAF79431.1|AC025808_13 F18O14.25 [Arabidopsis thaliana]
MSTRG.1627.2	1[+]6746783-6751701	AT1G19485.2	j	GO:0080008;GO:0003677;GO:0006355;GO:0005737	K15200	virNOG07020	L	-	gi|18394746|ref|NP_564086.1| transducin/WD-40 repeat-containing protein [Arabidopsis thaliana] &gt;gi|334182693|ref|NP_001185037.1| transducin/WD-40 repeat-containing protein [Arabidopsis thaliana] &gt;gi|332191737|gb|AEE29858.1| transducin/WD-40 repeat-containing protein [Arabidopsis thaliana] &gt;gi|332191738|gb|AEE29859.1| transducin/WD-40 repeat-containing protein [Arabidopsis thaliana]
MSTRG.1632.2	1[+]6765654-6773773	AT1G19540.1	j	GO:0005737	-	NOG109673;virNOG33575;euNOG43888	R	sp|P52577|IFRH_ARATH Isoflavone reductase homolog P3 OS=Arabidopsis thaliana GN=At1g75280 PE=2 SV=1	gi|15223574|ref|NP_173385.1| NmrA-like negative transcriptional regulator-like protein [Arabidopsis thaliana] &gt;gi|89001055|gb|ABD59117.1| At1g19540 [Arabidopsis thaliana] &gt;gi|332191745|gb|AEE29866.1| NmrA-like negative transcriptional regulator-like protein [Arabidopsis thaliana]
MSTRG.1642.4	1[-]6796211-6799369	AT1G19650.1	j	GO:0008526;GO:0016021;GO:0015031;GO:0005886;GO:0000139	-	virNOG00100	I	sp|F4HP88|SFH4_ARATH Phosphatidylinositol/phosphatidylcholine transfer protein SFH4 OS=Arabidopsis thaliana GN=SFH4 PE=2 SV=1	gi|186478664|ref|NP_001117314.1| Sec14p-like phosphatidylinositol transfer family protein [Arabidopsis thaliana] &gt;gi|332191757|gb|AEE29878.1| Sec14p-like phosphatidylinositol transfer family protein [Arabidopsis thaliana]
MSTRG.1648.1	1[-]6816702-6822770	AT1G19715.1	j	GO:0005634;GO:0008270;GO:0009507	-	virNOG11647;virNOG01678	R	sp|Q9FXH1|PPR52_ARATH Pentatricopeptide repeat-containing protein At1g19720 OS=Arabidopsis thaliana GN=DYW7 PE=2 SV=1	gi|30686506|ref|NP_173402.2| pentatricopeptide repeat-containing protein [Arabidopsis thaliana] &gt;gi|75263158|sp|Q9FXH1.1|PPR52_ARATH RecName: Full=Pentatricopeptide repeat-containing protein At1g19720; AltName: Full=Protein DYW7 &gt;gi|10086495|gb|AAG12555.1|AC007797_15 Unknown Protein [Arabidopsis thaliana] &gt;gi|332191770|gb|AEE29891.1| pentatricopeptide repeat-containing protein [Arabidops…
MSTRG.1648.3	1[-]6816707-6822770	AT1G19715.1	j	GO:0005634;GO:0008270;GO:0009507	-	virNOG11647;virNOG01678	R	sp|Q9FXH1|PPR52_ARATH Pentatricopeptide repeat-containing protein At1g19720 OS=Arabidopsis thaliana GN=DYW7 PE=2 SV=1	gi|30686506|ref|NP_173402.2| pentatricopeptide repeat-containing protein [Arabidopsis thaliana] &gt;gi|75263158|sp|Q9FXH1.1|PPR52_ARATH RecName: Full=Pentatricopeptide repeat-containing protein At1g19720; AltName: Full=Protein DYW7 &gt;gi|10086495|gb|AAG12555.1|AC007797_15 Unknown Protein [Arabidopsis thaliana] &gt;gi|332191770|gb|AEE29891.1| pentatricopeptide repeat-containing protein [Arabidops…
MSTRG.1648.5	1[-]6816707-6822770	AT1G19715.1	j	GO:0005634;GO:0008270;GO:0009507	-	virNOG01678	R	sp|Q9FXH1|PPR52_ARATH Pentatricopeptide repeat-containing protein At1g19720 OS=Arabidopsis thaliana GN=DYW7 PE=2 SV=1	gi|30686506|ref|NP_173402.2| pentatricopeptide repeat-containing protein [Arabidopsis thaliana] &gt;gi|75263158|sp|Q9FXH1.1|PPR52_ARATH RecName: Full=Pentatricopeptide repeat-containing protein At1g19720; AltName: Full=Protein DYW7 &gt;gi|10086495|gb|AAG12555.1|AC007797_15 Unknown Protein [Arabidopsis thaliana] &gt;gi|332191770|gb|AEE29891.1| pentatricopeptide repeat-containing protein [Arabidops…
MSTRG.1658.3	1[-]6891791-6894048	AT1G19860.2	j	GO:0003677;GO:0005634;GO:0046872	-	virNOG02110	R	sp|Q56XU4|C3H6_ARATH Zinc finger CCCH domain-containing protein 6 OS=Arabidopsis thaliana GN=At1g19860 PE=1 SV=1	gi|18394792|ref|NP_564096.1| zinc finger CCCH domain-containing protein 6 [Arabidopsis thaliana] &gt;gi|75217972|sp|Q56XU4.1|C3H6_ARATH RecName: Full=Zinc finger CCCH domain-containing protein 6; Short=AtC3H6 &gt;gi|62320506|dbj|BAD95060.1| hypothetical protein [Arabidopsis thaliana] &gt;gi|98960983|gb|ABF58975.1| At1g19860 [Arabidopsis thaliana] &gt;gi|332191786|gb|AEE29907.1| zinc finger CCCH d…
MSTRG.1660.2	1[-]6901776-6904074	AT1G19880.1	j	GO:0005634;GO:0008536	-	virNOG08070	S	sp|Q9P258|RCC2_HUMAN Protein RCC2 OS=Homo sapiens GN=RCC2 PE=1 SV=2	gi|30686578|ref|NP_173417.2| regulator of chromosome condensation (RCC1) family protein [Arabidopsis thaliana] &gt;gi|332191788|gb|AEE29909.1| regulator of chromosome condensation (RCC1) family protein [Arabidopsis thaliana] &gt;gi|1032305460|gb|OAP19785.1| hypothetical protein AXX17_AT1G20850 [Arabidopsis thaliana]
MSTRG.1661.3	1[+]6913256-6914495	AT1G19910.2	j	GO:0015991;GO:0000220;GO:0016021;GO:0007035;GO:0009507;GO:0046961	K02155	COG0636;virNOG08834	C	sp|P59228|VATL2_ARATH V-type proton ATPase subunit c2 OS=Arabidopsis thaliana GN=VHA-c2 PE=2 SV=1	gi|565493152|ref|XP_006304215.1| hypothetical protein CARUB_v10010325mg [Capsella rubella] &gt;gi|482572926|gb|EOA37113.1| hypothetical protein CARUB_v10010325mg [Capsella rubella]
MSTRG.1676.2	1[+]6966950-6968919	AT1G20090.1	j	GO:0000226;GO:0009416;GO:0005737;GO:0009860;GO:0005730;GO:0005515;GO:0007264;GO:0005525;GO:0010119;GO:0005886	K04392	COG1100;virNOG00806;virNOG27709	R	sp|Q38919|RAC4_ARATH Rac-like GTP-binding protein ARAC4 OS=Arabidopsis thaliana GN=ARAC4 PE=1 SV=1	gi|965661968|dbj|BAT77677.1| hypothetical protein VIGAN_02026700 [Vigna angularis var. angularis]
MSTRG.1677.3	1[-]6969190-6971028	AT1G20100.2	j	GO:0005634	-	braNOG20227;braNOG06334;virNOG14080;virNOG40563	S	-	gi|18394821|ref|NP_564102.1| uncharacterized protein [Arabidopsis thaliana] &gt;gi|8778987|gb|AAF79902.1|AC022472_11 Contains similarity to an unknown protein T4O12.9 gi|6721116 from Arabidopsis thaliana BAC gb|AC007396. ESTs gb|AA597912, gb|AI998065, gb|AV542667 come from this gene [Arabidopsis thaliana] &gt;gi|12083282|gb|AAG48800.1|AF332437_1 unknown protein [Arabidopsis thaliana] &gt;gi|33219…
MSTRG.1679.2	1[+]6975409-6977142	AT1G20120.1	j	GO:0052689;GO:0016298;GO:0005576	-	virNOG11443;COG3240;virNOG03744	RI	sp|P0DKJ6|GDL4_ARATH GDSL esterase/lipase At1g20120 OS=Arabidopsis thaliana GN=At1g20120 PE=2 SV=1	gi|18394825|ref|NP_564104.1| GDSL esterase/lipase [Arabidopsis thaliana] &gt;gi|939199098|sp|P0DKJ6.1|GDL4_ARATH RecName: Full=GDSL esterase/lipase At1g20120; AltName: Full=Extracellular lipase At1g20120; Flags: Precursor &gt;gi|332191817|gb|AEE29938.1| GDSL esterase/lipase [Arabidopsis thaliana]
MSTRG.1682.4	1[-]6990975-6993847	AT1G20160.2	j	GO:0004252;GO:0010037;GO:0048046;GO:1900425;GO:0005618;GO:0006508;GO:0005515;GO:2000122	-	virNOG04256	O	sp|Q9LNU1|CRSP_ARATH CO(2)-response secreted protease OS=Arabidopsis thaliana GN=CRSP PE=2 SV=1	gi|18394832|ref|NP_564107.1| serine-type endopeptidase SBT5.2 [Arabidopsis thaliana] &gt;gi|75264090|sp|Q9LNU1.1|CRSP_ARATH RecName: Full=CO(2)-response secreted protease; AltName: Full=Subtilisin-like serine protease; Short=AtSBT5.2; AltName: Full=Tripeptidyl-peptidase II; Flags: Precursor &gt;gi|8778982|gb|AAF79897.1|AC022472_6 Contains similarity to p69c gene from Lycopersicon esculentum gb|Y1…
MSTRG.1683.2	1[-]7001251-7004415	AT1G20200.1	j	GO:0005634;GO:0008541;GO:0009506;GO:0030234;GO:0050790;GO:0006511;GO:0005829;GO:0042176;GO:0005886;GO:0009793	K03033	virNOG10909	O	sp|Q9LNU4|PSD3A_ARATH 26S proteasome non-ATPase regulatory subunit 3 homolog A OS=Arabidopsis thaliana GN=RPN3A PE=1 SV=3	gi|15223800|ref|NP_173447.1| probable 26S proteasome non-ATPase regulatory subunit 3a [Arabidopsis thaliana] &gt;gi|30316389|sp|Q9LNU4.3|PSD3A_ARATH RecName: Full=26S proteasome non-ATPase regulatory subunit 3 homolog A; AltName: Full=26S proteasome regulatory subunit RPN3a; Short=AtRPN3a; AltName: Full=26S proteasome regulatory subunit S3 homolog A; AltName: Full=Protein EMBRYO DEFECTIVE 2719; A…
MSTRG.1698.3	1[-]7079899-7080437	AT1G20410.2	j	GO:0005634;GO:0009451	K07583	virNOG07032	J	sp|Q3MIT2|PUS10_HUMAN Putative tRNA pseudouridine synthase Pus10 OS=Homo sapiens GN=PUS10 PE=1 SV=1	gi|26453124|dbj|BAC43638.1| unknown protein [Arabidopsis thaliana] &gt;gi|29028890|gb|AAO64824.1| At1g20410 [Arabidopsis thaliana]
MSTRG.1704.1	1[.]7091729-7092513	AT1G20460.1	i	-	-	-	-	-	-
MSTRG.1710.3	1[-]7103414-7105883	AT1G20510.1	j	GO:0009611;GO:0005524;GO:0005777;GO:0016207;GO:0016021;GO:0009695;GO:0009698;GO:0009507	K10526	virNOG03720	I	sp|Q84P21|4CLL5_ARATH 4-coumarate--CoA ligase-like 5 OS=Arabidopsis thaliana GN=4CLL5 PE=1 SV=2	gi|18394871|ref|NP_564115.1| OPC-8:0 CoA ligase1 [Arabidopsis thaliana] &gt;gi|158564046|sp|Q84P21.2|4CLL5_ARATH RecName: Full=4-coumarate--CoA ligase-like 5; AltName: Full=4-coumarate--CoA ligase isoform 9; Short=At4CL9; AltName: Full=Peroxisomal OPC-8:0-CoA ligase 1 &gt;gi|13430676|gb|AAK25960.1|AF360250_1 unknown protein [Arabidopsis thaliana] &gt;gi|14532846|gb|AAK64105.1| unknown protein [Ar…
MSTRG.1714.2	1[+]7112625-7115254	AT1G20540.1	j	GO:0080008;GO:0005634;GO:0000166	-	virNOG10060;KOG1007	R	sp|Q6NPN9|DWA2_ARATH WD repeat-containing protein DWA2 OS=Arabidopsis thaliana GN=DWA2 PE=1 SV=1	gi|8886922|gb|AAF80608.1|AC069251_1 F2D10.2 [Arabidopsis thaliana]
MSTRG.1714.3	1[+]7112625-7115254	AT1G20540.1	j	GO:0080008;GO:0005634;GO:0000166	-	virNOG10060;KOG1007	R	sp|Q6NPN9|DWA2_ARATH WD repeat-containing protein DWA2 OS=Arabidopsis thaliana GN=DWA2 PE=1 SV=1	gi|8886922|gb|AAF80608.1|AC069251_1 F2D10.2 [Arabidopsis thaliana]
MSTRG.1721.4	1[+]7154507-7158154	AT1G20640.2	j	GO:0005634;GO:0003677;GO:0009877;GO:0006355;GO:0003700	-	NOG126919;virNOG07607	RK	sp|Q9LE38|NLP4_ARATH Protein NLP4 OS=Arabidopsis thaliana GN=NLP4 PE=2 SV=1	gi|15217991|ref|NP_173488.1| nodule inception protein-like protein 4 [Arabidopsis thaliana] &gt;gi|42571567|ref|NP_973874.1| nodule inception protein-like protein 4 [Arabidopsis thaliana] &gt;gi|75173883|sp|Q9LE38.1|NLP4_ARATH RecName: Full=Protein NLP4; Short=AtNLP4; AltName: Full=NIN-like protein 4; AltName: Full=Nodule inception protein-like protein 4 &gt;gi|8778618|gb|AAF79626.1|AC027665_27 F…
MSTRG.1721.5	1[+]7155079-7158154	AT1G20640.2	j	GO:0005634;GO:0003677;GO:0009877;GO:0006355;GO:0003700	-	NOG126919;virNOG07607	RK	sp|Q9LE38|NLP4_ARATH Protein NLP4 OS=Arabidopsis thaliana GN=NLP4 PE=2 SV=1	gi|15217991|ref|NP_173488.1| nodule inception protein-like protein 4 [Arabidopsis thaliana] &gt;gi|42571567|ref|NP_973874.1| nodule inception protein-like protein 4 [Arabidopsis thaliana] &gt;gi|75173883|sp|Q9LE38.1|NLP4_ARATH RecName: Full=Protein NLP4; Short=AtNLP4; AltName: Full=NIN-like protein 4; AltName: Full=Nodule inception protein-like protein 4 &gt;gi|8778618|gb|AAF79626.1|AC027665_27 F…
MSTRG.1723.2	1[-]7164305-7168018	AT1G20670.1	j	GO:0003677;GO:0005634	K11723	virNOG07756	R	sp|Q9ULD4|BRPF3_HUMAN Bromodomain and PHD finger-containing protein 3 OS=Homo sapiens GN=BRPF3 PE=1 SV=2	gi|15218005|ref|NP_173490.1| DNA-binding bromodomain-containing protein [Arabidopsis thaliana] &gt;gi|8886949|gb|AAF80635.1|AC069251_28 F2D10.15 [Arabidopsis thaliana] &gt;gi|209529785|gb|ACI49787.1| At1g20670 [Arabidopsis thaliana] &gt;gi|332191881|gb|AEE30002.1| DNA-binding bromodomain-containing protein [Arabidopsis thaliana]
MSTRG.1726.4	1[+]7176827-7178798	AT1G20693.1	j	GO:0005634;GO:0006333;GO:0003677;GO:0000785;GO:0030527;GO:0003682;GO:0005829;GO:0003700	K11296	virNOG20791;virNOG20409	R	sp|O49596|HMGB2_ARATH High mobility group B protein 2 OS=Arabidopsis thaliana GN=HMGB2 PE=1 SV=1	gi|8886929|gb|AAF80615.1|AC069251_8 F2D10.18 [Arabidopsis thaliana]
MSTRG.1728.2	1[+]7209399-7214936	AT1G20760.1	j	GO:0005509;GO:0005829;GO:0005886	-	virNOG09215	TU	sp|Q9HGL2|YHLA_SCHPO Uncharacterized calcium-binding protein C800.10c OS=Schizosaccharomyces pombe (strain 972 / ATCC 24843) GN=SPBC800.10c PE=4 SV=1	gi|15218021|ref|NP_173499.1| calcium-binding EF hand-containing protein [Arabidopsis thaliana] &gt;gi|8886934|gb|AAF80620.1|AC069251_13 F2D10.25 [Arabidopsis thaliana] &gt;gi|110742187|dbj|BAE99021.1| hypothetical protein [Arabidopsis thaliana] &gt;gi|332191898|gb|AEE30019.1| calcium-binding EF hand-containing protein [Arabidopsis thaliana]
MSTRG.1728.3	1[+]7209399-7214936	AT1G20760.1	j	GO:0005509;GO:0005829;GO:0005886	-	virNOG09215	TU	sp|Q9HGL2|YHLA_SCHPO Uncharacterized calcium-binding protein C800.10c OS=Schizosaccharomyces pombe (strain 972 / ATCC 24843) GN=SPBC800.10c PE=4 SV=1	gi|15218021|ref|NP_173499.1| calcium-binding EF hand-containing protein [Arabidopsis thaliana] &gt;gi|8886934|gb|AAF80620.1|AC069251_13 F2D10.25 [Arabidopsis thaliana] &gt;gi|110742187|dbj|BAE99021.1| hypothetical protein [Arabidopsis thaliana] &gt;gi|332191898|gb|AEE30019.1| calcium-binding EF hand-containing protein [Arabidopsis thaliana]
MSTRG.1730.4	1[+]7217140-7220817	AT1G20780.2	j	GO:0005634;GO:0010150;GO:0016567;GO:0005737;GO:0004842;GO:0016874;GO:0010271;GO:0090359;GO:0010380;GO:0005886;GO:0070696	-	virNOG02086	S	sp|Q9LM76|PUB44_ARATH U-box domain-containing protein 44 OS=Arabidopsis thaliana GN=PUB44 PE=1 SV=1	gi|42562204|ref|NP_564125.2| senescence-associated E3 ubiquitin ligase 1 [Arabidopsis thaliana] &gt;gi|75264018|sp|Q9LM76.1|PUB44_ARATH RecName: Full=U-box domain-containing protein 44; AltName: Full=Plant U-box protein 44; AltName: Full=Protein SENESCENCE-ASSOCIATED E3 UBIQUITIN LIGASE 1 &gt;gi|8886935|gb|AAF80621.1|AC069251_14 F2D10.27 [Arabidopsis thaliana] &gt;gi|332191900|gb|AEE30021.1| sene…
MSTRG.1730.5	1[+]7217169-7220732	AT1G20780.2	j	GO:0005634;GO:0010150;GO:0016567;GO:0005737;GO:0004842;GO:0016874;GO:0010271;GO:0090359;GO:0010380;GO:0005886;GO:0070696	-	virNOG02086	S	sp|Q9LM76|PUB44_ARATH U-box domain-containing protein 44 OS=Arabidopsis thaliana GN=PUB44 PE=1 SV=1	gi|42562204|ref|NP_564125.2| senescence-associated E3 ubiquitin ligase 1 [Arabidopsis thaliana] &gt;gi|75264018|sp|Q9LM76.1|PUB44_ARATH RecName: Full=U-box domain-containing protein 44; AltName: Full=Plant U-box protein 44; AltName: Full=Protein SENESCENCE-ASSOCIATED E3 UBIQUITIN LIGASE 1 &gt;gi|8886935|gb|AAF80621.1|AC069251_14 F2D10.27 [Arabidopsis thaliana] &gt;gi|332191900|gb|AEE30021.1| sene…
MSTRG.1731.3	1[+]7232022-7233441	AT1G20810.1	j	GO:0016020;GO:0006457;GO:0003755;GO:0009543;GO:0000413;GO:0005528	K01802	virNOG18892	O	sp|Q9LM71|FKB18_ARATH Peptidyl-prolyl cis-trans isomerase FKBP18, chloroplastic OS=Arabidopsis thaliana GN=FKBP18 PE=1 SV=2	gi|15218039|ref|NP_173504.1| peptidyl-prolyl cis-trans isomerase FKBP18 [Arabidopsis thaliana] &gt;gi|18203241|sp|Q9LM71.2|FKB18_ARATH RecName: Full=Peptidyl-prolyl cis-trans isomerase FKBP18, chloroplastic; Short=PPIase FKBP18; AltName: Full=FK506-binding protein 18; Short=AtFKBP18; AltName: Full=Immunophilin FKBP18; AltName: Full=Rotamase; Flags: Precursor &gt;gi|26449905|dbj|BAC42074.1| unknow…
MSTRG.1731.5	1[+]7233731-7235079	AT1G20816.1	j	GO:0005739;GO:0046930;GO:0006811	-	virNOG17864	P	sp|Q6ID99|OP21A_ARATH Outer envelope pore protein 21A, chloroplastic OS=Arabidopsis thaliana GN=OEP21A PE=2 SV=1	gi|42562206|ref|NP_173505.2| uncharacterized protein [Arabidopsis thaliana] &gt;gi|75123856|sp|Q6ID99.1|OP21A_ARATH RecName: Full=Outer envelope pore protein 21A, chloroplastic; AltName: Full=Chloroplastic outer envelope pore protein of 21 kDa A &gt;gi|48310120|gb|AAT41757.1| At1g20816 [Arabidopsis thaliana] &gt;gi|50198870|gb|AAT70461.1| At1g20816 [Arabidopsis thaliana] &gt;gi|332191906|gb|AEE30…
MSTRG.1733.2	1[+]7242927-7244703	AT1G20830.1	j	GO:0005515;GO:0016021;GO:0009706;GO:0010020	-	virNOG00710	S	sp|Q8GWA7|MCD1_ARATH Protein MULTIPLE CHLOROPLAST DIVISION SITE 1 OS=Arabidopsis thaliana GN=MCD1 PE=1 SV=1	gi|15218043|ref|NP_173507.1| multiple chloroplast division site 1 [Arabidopsis thaliana] &gt;gi|75150927|sp|Q8GWA7.1|MCD1_ARATH RecName: Full=Protein MULTIPLE CHLOROPLAST DIVISION SITE 1; Flags: Precursor &gt;gi|26452945|dbj|BAC43549.1| unknown protein [Arabidopsis thaliana] &gt;gi|29824121|gb|AAP04021.1| unknown protein [Arabidopsis thaliana] &gt;gi|332191908|gb|AEE30029.1| multiple chloroplast …
MSTRG.1741.3	1[-]7265796-7267345	AT1G20890.1	j	GO:0016021;GO:0005739	-	virNOG22137	S	-	gi|15218065|ref|NP_173513.1| uncharacterized protein [Arabidopsis thaliana] &gt;gi|46518373|gb|AAS99668.1| At1g20890 [Arabidopsis thaliana] &gt;gi|332191916|gb|AEE30037.1| uncharacterized protein AT1G20890 [Arabidopsis thaliana] &gt;gi|1032298676|gb|OAP13001.1| hypothetical protein AXX17_AT1G21940 [Arabidopsis thaliana]
MSTRG.1742.3	1[-]7277073-7281160	AT1G20910.1	j	GO:0005634;GO:0006355;GO:0043565;GO:0019760;GO:0003700	-	virNOG13062	K	sp|C0SUW7|ARID6_ARATH AT-rich interactive domain-containing protein 6 OS=Arabidopsis thaliana GN=ARID6 PE=1 SV=1	gi|30687082|ref|NP_173515.2| ARID/BRIGHT DNA-binding domain-containing protein [Arabidopsis thaliana] &gt;gi|353678015|sp|C0SUW7.1|ARID6_ARATH RecName: Full=AT-rich interactive domain-containing protein 6; Short=ARID domain-containing protein 6 &gt;gi|225897952|dbj|BAH30308.1| hypothetical protein [Arabidopsis thaliana] &gt;gi|332191918|gb|AEE30039.1| ARID/BRIGHT DNA-binding domain-containing pro…
MSTRG.1743.1	1[.]7278705-7278954	AT1G20910.1	i	-	-	-	-	-	-
MSTRG.1748.4	1[-]7304777-7310194	AT1G20960.2	j	GO:0016020;GO:0006397;GO:0003723;GO:0005524;GO:0010228;GO:0008026;GO:0005681;GO:0005730;GO:0005829;GO:0008380;GO:0009793	K12854	virNOG04028;COG1204	AL	sp|Q9SYP1|DEXHC_ARATH DExH-box ATP-dependent RNA helicase DExH12 OS=Arabidopsis thaliana GN=BRR2A PE=1 SV=1	gi|15218086|ref|NP_173520.1| putative U5 small nuclear ribonucleoprotein helicase [Arabidopsis thaliana] &gt;gi|334182730|ref|NP_001185050.1| putative U5 small nuclear ribonucleoprotein helicase [Arabidopsis thaliana] &gt;gi|75337873|sp|Q9SYP1.1|DEXHC_ARATH RecName: Full=DExH-box ATP-dependent RNA helicase DExH12; AltName: Full=Protein EMBRYO DEFECTIVE 1507 &gt;gi|4836892|gb|AAD30595.1|AC007369_5…
MSTRG.1750.2	1[+]7324595-7329049	AT1G20980.1	j	GO:0005634;GO:0003677;GO:0042742;GO:0005737;GO:0045893;GO:0046872;GO:0016021;GO:0005886;GO:0003700	-	euNOG07000;virNOG00326	R	sp|Q8RY95|SPL14_ARATH Squamosa promoter-binding-like protein 14 OS=Arabidopsis thaliana GN=SPL14 PE=1 SV=3	gi|15218091|ref|NP_173522.1| squamosa promoter binding-like protein 14 [Arabidopsis thaliana] &gt;gi|67461574|sp|Q8RY95.3|SPL14_ARATH RecName: Full=Squamosa promoter-binding-like protein 14; AltName: Full=Protein FUMONISIN B1-RESISTANT 6; AltName: Full=SPL1-related protein 2 &gt;gi|4836890|gb|AAD30593.1|AC007369_3 Unknown protein [Arabidopsis thaliana] &gt;gi|332191929|gb|AEE30050.1| squamosa pro…
MSTRG.1750.3	1[+]7324595-7329049	AT1G20980.1	j	GO:0005634;GO:0003677;GO:0042742;GO:0005737;GO:0045893;GO:0046872;GO:0016021;GO:0005886;GO:0003700	-	euNOG07000;virNOG00326	R	sp|Q8RY95|SPL14_ARATH Squamosa promoter-binding-like protein 14 OS=Arabidopsis thaliana GN=SPL14 PE=1 SV=3	gi|15218091|ref|NP_173522.1| squamosa promoter binding-like protein 14 [Arabidopsis thaliana] &gt;gi|67461574|sp|Q8RY95.3|SPL14_ARATH RecName: Full=Squamosa promoter-binding-like protein 14; AltName: Full=Protein FUMONISIN B1-RESISTANT 6; AltName: Full=SPL1-related protein 2 &gt;gi|4836890|gb|AAD30593.1|AC007369_3 Unknown protein [Arabidopsis thaliana] &gt;gi|332191929|gb|AEE30050.1| squamosa pro…
MSTRG.1751.2	1[+]7337746-7339122	AT1G21000.1	j	GO:0005739	-	virNOG00473;virNOG28661	SR	-	gi|18394936|ref|NP_564128.1| PLATZ transcription factor family protein [Arabidopsis thaliana] &gt;gi|14030627|gb|AAK52988.1|AF375404_1 At1g21000/F9H16_1 [Arabidopsis thaliana] &gt;gi|16226407|gb|AAL16160.1|AF428392_1 At1g21000/F9H16_1 [Arabidopsis thaliana] &gt;gi|22136542|gb|AAM91057.1| At1g21000/F9H16_1 [Arabidopsis thaliana] &gt;gi|332191931|gb|AEE30052.1| PLATZ transcription factor family pro…
MSTRG.1754.1	1[+]7371609-7373887	AT1G21060.1	j	-	-	virNOG06197	S	-	gi|18394945|ref|NP_564131.1| uncharacterized protein [Arabidopsis thaliana] &gt;gi|332191935|gb|AEE30056.1| uncharacterized protein AT1G21060 [Arabidopsis thaliana]
MSTRG.1757.4	1[-]7378815-7382434	AT1G21080.3	j	GO:0006457;GO:0005794	-	virNOG12467;COG2214	O	sp|Q8GYX8|DNJ10_ARATH Chaperone protein dnaJ 10 OS=Arabidopsis thaliana GN=ATJ10 PE=2 SV=2	gi|238478566|ref|NP_001154353.1| DNAJ heat shock N-terminal domain-containing protein [Arabidopsis thaliana] &gt;gi|15982848|gb|AAL09771.1| At1g21080/T22I11_9 [Arabidopsis thaliana] &gt;gi|332191940|gb|AEE30061.1| DNAJ heat shock N-terminal domain-containing protein [Arabidopsis thaliana]
MSTRG.1759.1	1[-]7386735-7400595	AT1G21100.1	j	GO:0005634;GO:0008757;GO:0019438;GO:0046983;GO:0008171;GO:0005829;GO:0042343;GO:0032259	-	NOG121607;virNOG30200	R	sp|Q9LPU5|IGMT1_ARATH Indole glucosinolate O-methyltransferase 1 OS=Arabidopsis thaliana GN=IGMT1 PE=1 SV=1	gi|15218133|ref|NP_173534.1| indole glucosinolate o-methyltransferase 1 [Arabidopsis thaliana] &gt;gi|75178437|sp|Q9LPU5.1|IGMT1_ARATH RecName: Full=Indole glucosinolate O-methyltransferase 1 &gt;gi|8886991|gb|AAF80651.1|AC012190_7 Contains similarity to O-Methyltransferase 1 from Arabidopsis thaliana gb|U70424. It is a member of O-methyltransferase family. ESTs gb|AI994826, gb|N65066 and gb|N385…
MSTRG.1760.1	1[+]7387407-7399800	AT1G21130.1	x	GO:0005634;GO:0008757;GO:0019438;GO:0046983;GO:0008171;GO:0005829;GO:0042343;GO:0032259	K13066	NOG121607;virNOG30200	R	sp|Q9LPU8|IGMT4_ARATH Indole glucosinolate O-methyltransferase 4 OS=Arabidopsis thaliana GN=IGMT4 PE=1 SV=1	gi|110742503|dbj|BAE99169.1| O-methyltransferase like protein [Arabidopsis thaliana]
MSTRG.1761.2	1[-]7390026-7396761	AT1G21110.1	j	GO:0005634;GO:0008757;GO:0019438;GO:0046983;GO:0008171;GO:0005829;GO:0042343;GO:0032259	K13066	virNOG30200	R	sp|Q9LPU6|IGMT3_ARATH Indole glucosinolate O-methyltransferase 3 OS=Arabidopsis thaliana GN=IGMT3 PE=2 SV=1	gi|15218135|ref|NP_173535.1| O-methyltransferase family protein [Arabidopsis thaliana] &gt;gi|75178665|sp|Q9LPU6.1|IGMT3_ARATH RecName: Full=Indole glucosinolate O-methyltransferase 3 &gt;gi|8886990|gb|AAF80650.1|AC012190_6 Contains similarity to O-Methyltransferase 1 from Arabidopsis thaliana gb|U70424. It is a member of O-methyltransferase family. ESTs gb|AI993288 and gb|Z18076 come from this g…
MSTRG.1761.3	1[-]7390026-7396761	AT1G21110.1	j	GO:0005634;GO:0008757;GO:0019438;GO:0046983;GO:0008171;GO:0005829;GO:0042343;GO:0032259	K13066	virNOG30200	R	sp|Q9LPU7|IGMT2_ARATH Indole glucosinolate O-methyltransferase 2 OS=Arabidopsis thaliana GN=IGMT2 PE=2 SV=1	gi|15218137|ref|NP_173536.1| O-methyltransferase family protein [Arabidopsis thaliana] &gt;gi|75335306|sp|Q9LPU7.1|IGMT2_ARATH RecName: Full=Indole glucosinolate O-methyltransferase 2 &gt;gi|8886989|gb|AAF80649.1|AC012190_5 Contains similarity to O-Methyltransferase 1 from Arabidopsis thaliana gb|U70424. It is a member of O-methyltransferase family. ESTs gb|AI993288 and gb|Z18076 come from this g…
MSTRG.1765.3	1[+]7417350-7418970	AT1G21170.1	j	GO:0009846;GO:0001927;GO:0009860;GO:0060321;GO:0006893;GO:0000145;GO:0005829;GO:0005794	K17637	virNOG11849	U	sp|F4HWE6|SEC5B_ARATH Exocyst complex component SEC5B OS=Arabidopsis thaliana GN=SEC5B PE=1 SV=1	gi|15220957|ref|NP_173541.1| exocyst complex component SEC5B [Arabidopsis thaliana] &gt;gi|565830538|sp|F4HWE6.1|SEC5B_ARATH RecName: Full=Exocyst complex component SEC5B; Short=AtSec5b &gt;gi|332191951|gb|AEE30072.1| Exocyst complex component SEC5 [Arabidopsis thaliana]
MSTRG.1767.2	1[+]7421172-7424029	AT1G21200.2	j	GO:0005634;GO:0006355;GO:0003700	-	virNOG15202	S	-	gi|18394964|ref|NP_564136.1| sequence-specific DNA binding transcription factor [Arabidopsis thaliana] &gt;gi|8920640|gb|AAF81362.1|AC036104_11 Contains weak similarity to DNA-binding protein (GT-1a) from Nicotiana tabacum gb|M93436 [Arabidopsis thaliana] &gt;gi|15027987|gb|AAK76524.1| unknown protein [Arabidopsis thaliana] &gt;gi|20259203|gb|AAM14317.1| unknown protein [Arabidopsis thaliana] &gt…
MSTRG.1767.4	1[+]7421221-7427102	AT1G21210.1	j	GO:0009826;GO:0005524;GO:0030247;GO:0006468;GO:0048527;GO:0007166;GO:0004674;GO:0005509;GO:0005576;GO:0016021;GO:0005886	-	virNOG16201;virNOG12155	T	sp|Q9LMN6|WAK4_ARATH Wall-associated receptor kinase 4 OS=Arabidopsis thaliana GN=WAK4 PE=2 SV=1	gi|15218167|ref|NP_173544.1| wall-associated receptor kinase 4 [Arabidopsis thaliana] &gt;gi|75174801|sp|Q9LMN6.1|WAK4_ARATH RecName: Full=Wall-associated receptor kinase 4; Flags: Precursor &gt;gi|8920639|gb|AAF81361.1|AC036104_10 Identical to wall-associated kinase 4 from Arabidopsis thaliana gb|AJ009695 and contains Eukaryotic protein kinase PF|00069 and EGF-like PF|00008 domains [Arabidopsis …
MSTRG.1771.2	1[+]7440241-7441889	AT1G21250.1	j	GO:0050832;GO:0005524;GO:0030247;GO:0006468;GO:0007166;GO:0005773;GO:0009751;GO:0009505;GO:0005515;GO:0004674;GO:0005509;GO:0005576;GO:0016021;GO:0005886;GO:0009615	-	virNOG01267;virNOG16201;virNOG12155	T	sp|Q39191|WAK1_ARATH Wall-associated receptor kinase 1 OS=Arabidopsis thaliana GN=WAK1 PE=1 SV=2	gi|18394970|ref|NP_564137.1| wall-associated receptor kinase 1 [Arabidopsis thaliana] &gt;gi|116256116|sp|Q39191.2|WAK1_ARATH RecName: Full=Wall-associated receptor kinase 1; Flags: Precursor &gt;gi|3549626|emb|CAA08794.1| wall-associated kinase 1 [Arabidopsis thaliana] &gt;gi|14532586|gb|AAK64021.1| unknown protein [Arabidopsis thaliana] &gt;gi|25055001|gb|AAN71966.1| unknown protein [Arabidopsi…
MSTRG.1772.1	1[-]7441264-7447009	AT1G21270.1	x	GO:0009826;GO:0005524;GO:0030247;GO:0006468;GO:0009992;GO:0007166;GO:0009751;GO:0004674;GO:0009311;GO:0005509;GO:0016021;GO:0005886	-	virNOG01267;virNOG16201;virNOG12155	T	sp|Q9LMP1|WAK2_ARATH Wall-associated receptor kinase 2 OS=Arabidopsis thaliana GN=WAK2 PE=1 SV=1	gi|15218959|ref|NP_173549.1| wall-associated receptor kinase 2 [Arabidopsis thaliana] &gt;gi|75174805|sp|Q9LMP1.1|WAK2_ARATH RecName: Full=Wall-associated receptor kinase 2; Flags: Precursor &gt;gi|8920633|gb|AAF81355.1|AC036104_4 Identical to wall-associated kinase 2 from Arabidopsis thaliana gb|AJ012423 and contains Eukaryotic protein kinase PF|00069 and EGF-like PF|00008 domains. ESTs gb|N6550…
MSTRG.1773.2	1[+]7444936-7447467	AT1G21270.1	j	GO:0009826;GO:0005524;GO:0030247;GO:0006468;GO:0009992;GO:0007166;GO:0009751;GO:0004674;GO:0009311;GO:0005509;GO:0016021;GO:0005886	-	virNOG16201	T	sp|Q9LMP1|WAK2_ARATH Wall-associated receptor kinase 2 OS=Arabidopsis thaliana GN=WAK2 PE=1 SV=1	gi|15218959|ref|NP_173549.1| wall-associated receptor kinase 2 [Arabidopsis thaliana] &gt;gi|75174805|sp|Q9LMP1.1|WAK2_ARATH RecName: Full=Wall-associated receptor kinase 2; Flags: Precursor &gt;gi|8920633|gb|AAF81355.1|AC036104_4 Identical to wall-associated kinase 2 from Arabidopsis thaliana gb|AJ012423 and contains Eukaryotic protein kinase PF|00069 and EGF-like PF|00008 domains. ESTs gb|N6550…
MSTRG.1778.1	1[+]7465035-7469681	AT1G21320.3	x	GO:0000166;GO:0016607	-	braNOG20924;virNOG22248;virNOG18269	SR	sp|F4HWF9|NSRB_ARATH Nuclear speckle RNA-binding protein B OS=Arabidopsis thaliana GN=NSRB PE=2 SV=1	gi|22329705|ref|NP_683319.1| VQ motif-containing protein [Arabidopsis thaliana] &gt;gi|8920630|gb|AAF81352.1|AC036104_1 Contains weak similarity to alpha-/beta-gliadin class A-II from Triticum aestivum gb|M10092 [Arabidopsis thaliana] &gt;gi|332191966|gb|AEE30087.1| VQ motif-containing protein [Arabidopsis thaliana] &gt;gi|1032300803|gb|OAP15128.1| hypothetical protein AXX17_AT1G22370 [Arabidopsi…
MSTRG.1778.2	1[+]7465035-7469681	AT1G21320.3	x	GO:0005634	-	braNOG20924;virNOG22248;virNOG18269	SR	sp|F4HWF9|NSRB_ARATH Nuclear speckle RNA-binding protein B OS=Arabidopsis thaliana GN=NSRB PE=2 SV=1	gi|22329705|ref|NP_683319.1| VQ motif-containing protein [Arabidopsis thaliana] &gt;gi|8920630|gb|AAF81352.1|AC036104_1 Contains weak similarity to alpha-/beta-gliadin class A-II from Triticum aestivum gb|M10092 [Arabidopsis thaliana] &gt;gi|332191966|gb|AEE30087.1| VQ motif-containing protein [Arabidopsis thaliana] &gt;gi|1032300803|gb|OAP15128.1| hypothetical protein AXX17_AT1G22370 [Arabidopsi…
MSTRG.1783.3	1[+]7483845-7485610	AT1G21370.2	j	GO:0016021	-	virNOG08923	S	sp|P87055|YDJ7_SCHPO Uncharacterized protein C57A10.07 OS=Schizosaccharomyces pombe (strain 972 / ATCC 24843) GN=SPAC57A10.07 PE=4 SV=1	gi|15218978|ref|NP_173559.1| uncharacterized protein [Arabidopsis thaliana] &gt;gi|42571573|ref|NP_973877.1| uncharacterized protein [Arabidopsis thaliana] &gt;gi|332191973|gb|AEE30094.1| uncharacterized protein AT1G21370 [Arabidopsis thaliana] &gt;gi|332191974|gb|AEE30095.1| uncharacterized protein AT1G21370 [Arabidopsis thaliana] &gt;gi|1032299937|gb|OAP14262.1| hypothetical protein AXX17_AT1G2…
MSTRG.1784.2	1[-]7485793-7488649	AT1G21380.1	j	GO:0006886;GO:0005795;GO:0008565;GO:0006891	-	KOG1087;virNOG06404	U	sp|Q9LPL6|TOL3_ARATH TOM1-like protein 3 OS=Arabidopsis thaliana GN=TOL3 PE=1 SV=1	gi|18394983|ref|NP_564138.1| Target of Myb protein 1 [Arabidopsis thaliana] &gt;gi|9454570|gb|AAF87893.1|AC015447_3 Unknown protein [Arabidopsis thaliana] &gt;gi|14334602|gb|AAK59479.1| unknown protein [Arabidopsis thaliana] &gt;gi|17104531|gb|AAL34154.1| unknown protein [Arabidopsis thaliana] &gt;gi|332191975|gb|AEE30096.1| Target of Myb protein 1 [Arabidopsis thaliana] &gt;gi|1032302944|gb|OAP1…
MSTRG.1789.3	1[-]7502343-7504258	AT1G21440.2	j	GO:0008152;GO:0004451;GO:0009570	-	COG2513;virNOG09874	CG	sp|O49290|CPPM_ARATH Carboxyvinyl-carboxyphosphonate phosphorylmutase, chloroplastic OS=Arabidopsis thaliana GN=At1g77060 PE=1 SV=2	gi|30687359|ref|NP_173565.2| phosphoenolpyruvate carboxylase family protein [Arabidopsis thaliana] &gt;gi|63003786|gb|AAY25422.1| At1g21440 [Arabidopsis thaliana] &gt;gi|66841372|gb|AAY57323.1| At1g21440 [Arabidopsis thaliana] &gt;gi|110741086|dbj|BAE98637.1| hypothetical protein [Arabidopsis thaliana] &gt;gi|332191981|gb|AEE30102.1| phosphoenolpyruvate carboxylase family protein [Arabidopsis tha…
MSTRG.1790.2	1[+]7508815-7511872	AT1G21450.1	j	GO:0005634;GO:0006355;GO:0043565;GO:0003700;GO:0005737	-	virNOG04052	K	sp|Q9SDQ3|SCL1_ARATH Scarecrow-like protein 1 OS=Arabidopsis thaliana GN=SCL1 PE=2 SV=1	gi|15218990|ref|NP_173566.1| scarecrow-like protein 1 [Arabidopsis thaliana] &gt;gi|75203514|sp|Q9SDQ3.1|SCL1_ARATH RecName: Full=Scarecrow-like protein 1; Short=AtSCL1; AltName: Full=GRAS family protein 4; Short=AtGRAS-4 &gt;gi|6644390|gb|AAF21043.1|AF210731_1 scarecrow-like 1 [Arabidopsis thaliana] &gt;gi|9454575|gb|AAF87898.1|AC015447_8 scarecrow-like 1 protein [Arabidopsis thaliana] &gt;gi|15…
MSTRG.1799.10	1[-]7558082-7565790	AT1G21580.1	j	GO:0043484;GO:0046872;GO:0016607;GO:0060149	-	virNOG03337	R	sp|P0C945|Y1158_ARATH Uncharacterized protein At1g21580 OS=Arabidopsis thaliana GN=At1g21580 PE=1 SV=1	gi|9454580|gb|AAF87903.1|AC015447_13 Hypothetical protein [Arabidopsis thaliana]
MSTRG.1799.9	1[-]7558082-7565790	AT1G21580.1	j	GO:0043484;GO:0046872;GO:0016607;GO:0060149	-	COG5084;virNOG03337	R	sp|P0C945|Y1158_ARATH Uncharacterized protein At1g21580 OS=Arabidopsis thaliana GN=At1g21580 PE=1 SV=1	gi|9454580|gb|AAF87903.1|AC015447_13 Hypothetical protein [Arabidopsis thaliana]
MSTRG.1800.3	1[-]7566404-7569694	AT1G21590.1	j	GO:0005634;GO:0004674;GO:0005524;GO:0016787;GO:0006468;GO:0006950	-	virNOG01184	T	sp|Q8H1D6|RBK1_ARATH Receptor-like cytosolic serine/threonine-protein kinase RBK1 OS=Arabidopsis thaliana GN=RBK1 PE=1 SV=1	gi|22329713|ref|NP_173578.2| putative protein kinase [Arabidopsis thaliana] &gt;gi|18086338|gb|AAL57632.1| At1g21590/F24J8_9 [Arabidopsis thaliana] &gt;gi|22655342|gb|AAM98263.1| At1g21590/F24J8_9 [Arabidopsis thaliana] &gt;gi|332192000|gb|AEE30121.1| adenine nucleotide alpha hydrolases-domain containing protein kinase [Arabidopsis thaliana]
MSTRG.1802.6	1[+]7573912-7578918	AT1G21610.2	j	GO:0009611;GO:0005634	-	virNOG03458	S	sp|Q8RX78|UBN1_ARATH Ubinuclein-1 OS=Arabidopsis thaliana GN=UBN1 PE=1 SV=1	gi|42571579|ref|NP_973880.1| wound-responsive family protein [Arabidopsis thaliana] &gt;gi|332192004|gb|AEE30125.1| wound-responsive family protein [Arabidopsis thaliana]
MSTRG.1802.8	1[+]7576823-7578115	AT1G21610.2	j	GO:0009611;GO:0005634	-	virNOG03458	S	sp|Q8RX78|UBN1_ARATH Ubinuclein-1 OS=Arabidopsis thaliana GN=UBN1 PE=1 SV=1	gi|22329715|ref|NP_173580.2| wound-responsive family protein [Arabidopsis thaliana] &gt;gi|19699100|gb|AAL90916.1| At1g21610/F24J8_11 [Arabidopsis thaliana] &gt;gi|21928029|gb|AAM78043.1| At1g21610/F24J8_11 [Arabidopsis thaliana] &gt;gi|332192003|gb|AEE30124.1| wound-responsive family protein [Arabidopsis thaliana] &gt;gi|1032302639|gb|OAP16964.1| hypothetical protein AXX17_AT1G22680 [Arabidopsis…
MSTRG.1803.3	1[+]7581083-7588075	AT1G21630.4	j	GO:0005509;GO:0005829;GO:0005886	-	virNOG09215;KOG0998	ZTU	sp|Q9HGL2|YHLA_SCHPO Uncharacterized calcium-binding protein C800.10c OS=Schizosaccharomyces pombe (strain 972 / ATCC 24843) GN=SPBC800.10c PE=4 SV=1	gi|42562225|ref|NP_173582.2| calcium-binding EF-hand-containing protein [Arabidopsis thaliana] &gt;gi|332192007|gb|AEE30128.1| calcium-binding EF-hand-containing protein [Arabidopsis thaliana] &gt;gi|1032304554|gb|OAP18879.1| hypothetical protein AXX17_AT1G22700 [Arabidopsis thaliana]
MSTRG.1806.2	1[+]7605663-7608994	AT1G21660.1	j	GO:0005634	-	virNOG01407;virNOG08840	O	sp|Q0WQ57|AUXI2_ARATH Auxilin-related protein 2 OS=Arabidopsis thaliana GN=At4g12770 PE=1 SV=1	gi|15219059|ref|NP_173585.1| Chaperone DnaJ-domain superfamily protein [Arabidopsis thaliana] &gt;gi|5263317|gb|AAD41419.1|AC007727_8 EST gb|AA042488 comes from this gene [Arabidopsis thaliana] &gt;gi|20466223|gb|AAM20429.1| auxilin-like protein [Arabidopsis thaliana] &gt;gi|34098885|gb|AAQ56825.1| At1g21660 [Arabidopsis thaliana] &gt;gi|332192015|gb|AEE30136.1| Chaperone DnaJ-domain superfamily …
MSTRG.1806.3	1[+]7605663-7608994	AT1G21660.1	j	GO:0005634	-	virNOG01407;virNOG08840	O	sp|Q0WQ57|AUXI2_ARATH Auxilin-related protein 2 OS=Arabidopsis thaliana GN=At4g12770 PE=1 SV=1	gi|15219059|ref|NP_173585.1| Chaperone DnaJ-domain superfamily protein [Arabidopsis thaliana] &gt;gi|5263317|gb|AAD41419.1|AC007727_8 EST gb|AA042488 comes from this gene [Arabidopsis thaliana] &gt;gi|20466223|gb|AAM20429.1| auxilin-like protein [Arabidopsis thaliana] &gt;gi|34098885|gb|AAQ56825.1| At1g21660 [Arabidopsis thaliana] &gt;gi|332192015|gb|AEE30136.1| Chaperone DnaJ-domain superfamily …
MSTRG.1806.4	1[+]7606573-7608994	AT1G21660.1	j	GO:0005634	-	virNOG01407;virNOG08840	O	sp|Q0WQ57|AUXI2_ARATH Auxilin-related protein 2 OS=Arabidopsis thaliana GN=At4g12770 PE=1 SV=1	gi|15219059|ref|NP_173585.1| Chaperone DnaJ-domain superfamily protein [Arabidopsis thaliana] &gt;gi|5263317|gb|AAD41419.1|AC007727_8 EST gb|AA042488 comes from this gene [Arabidopsis thaliana] &gt;gi|20466223|gb|AAM20429.1| auxilin-like protein [Arabidopsis thaliana] &gt;gi|34098885|gb|AAQ56825.1| At1g21660 [Arabidopsis thaliana] &gt;gi|332192015|gb|AEE30136.1| Chaperone DnaJ-domain superfamily …
MSTRG.1826.3	1[-]7704495-7706117	AT1G21920.1	j	GO:0016310;GO:0008168;GO:0016301;GO:0016021;GO:0032259;GO:0009507	-	virNOG10562;virNOG31494	R	-	gi|15219142|ref|NP_173610.1| Histone H3 K4-specific methyltransferase SET7/9 family protein [Arabidopsis thaliana] &gt;gi|6552740|gb|AAF16539.1|AC013482_13 T26F17.15 [Arabidopsis thaliana] &gt;gi|13878045|gb|AAK44100.1|AF370285_1 putative phosphatidylinositol-4-phosphate 5-kinase [Arabidopsis thaliana] &gt;gi|23297433|gb|AAN12886.1| putative phosphatidylinositol-4-phosphate 5-kinase [Arabidopsis …
MSTRG.1830.3	1[+]7754865-7758002	AT1G22020.2	j	GO:0004372;GO:0006544;GO:0006730;GO:0006563	K00600	COG0112;virNOG01900	E	sp|Q9LM59|GLYC6_ARATH Serine hydroxymethyltransferase 6 OS=Arabidopsis thaliana GN=SHM6 PE=2 SV=1	gi|15219182|ref|NP_173621.1| serine hydroxymethyltransferase 6 [Arabidopsis thaliana] &gt;gi|75264011|sp|Q9LM59.1|GLYC6_ARATH RecName: Full=Serine hydroxymethyltransferase 6; Short=AtSHMT6; AltName: Full=Glycine hydroxymethyltransferase 6; AltName: Full=Serine methylase 6 &gt;gi|9280677|gb|AAF86546.1|AC069252_5 F2E2.7 [Arabidopsis thaliana] &gt;gi|21928157|gb|AAM78106.1| At1g22020/F2E2_3 [Arabido…
MSTRG.1832.1	1[.]7765906-7766162	-	u	-	-	-	-	-	-
MSTRG.1841.4	1[+]7818320-7821471	AT1G22150.1	j	GO:0005887;GO:1902358;GO:0008271;GO:0015293	K17470	virNOG06233	P	sp|Q9FEP7|SUT13_ARATH Sulfate transporter 1.3 OS=Arabidopsis thaliana GN=SULTR1;3 PE=2 SV=1	gi|9280683|gb|AAF86552.1|AC069252_11 F2E2.22 [Arabidopsis thaliana]
MSTRG.1855.3	1[-]7878830-7881124	AT1G22300.1	j	GO:0005524;GO:0009506;GO:0009742;GO:0009737;GO:0045309;GO:0019904;GO:0005829;GO:0005739;GO:0005886;GO:0009570	K06630	COG5040;virNOG01353	OT	sp|P48347|14310_ARATH 14-3-3-like protein GF14 epsilon OS=Arabidopsis thaliana GN=GRF10 PE=1 SV=1	gi|42571587|ref|NP_973884.1| 14-3-3-like protein GF14 epsilon [Arabidopsis thaliana] &gt;gi|332192106|gb|AEE30227.1| 14-3-3-like protein GF14 epsilon [Arabidopsis thaliana]
MSTRG.1858.1	1[-]7892800-7894769	-	u	GO:0008152;GO:0016758	-	NOG106845;virNOG04662	SCG	sp|Q9LME8|U85A7_ARATH UDP-glycosyltransferase 85A7 OS=Arabidopsis thaliana GN=UGT85A7 PE=2 SV=1	gi|9392681|gb|AAF87258.1|AC068562_5 Strong similarity to UDP-glucose glucosyltransferase from Arabidopsis thaliana gb|AB016819 and contains a UDP-glucosyl transferase PF|00201 domain [Arabidopsis thaliana]
MSTRG.1865.6	1[+]7920183-7921758	AT1G22430.1	j	GO:0004022;GO:0008270;GO:0055114;GO:0005737	K00121	COG1062;virNOG12427	QC	sp|Q9SK86|ADHL1_ARATH Alcohol dehydrogenase-like 1 OS=Arabidopsis thaliana GN=At1g22430 PE=2 SV=1	gi|15219882|ref|NP_173659.1| GroES-like zinc-binding dehydrogenase family protein [Arabidopsis thaliana] &gt;gi|79318344|ref|NP_001031079.1| GroES-like zinc-binding dehydrogenase family protein [Arabidopsis thaliana] &gt;gi|75337341|sp|Q9SK86.1|ADHL1_ARATH RecName: Full=Alcohol dehydrogenase-like 1 &gt;gi|6587845|gb|AAF18534.1|AC006551_20 Very similar to alcohol dehydrogenase [Arabidopsis thalian…
MSTRG.1877.3	1[-]7976551-7978715	AT1G22570.1	j	GO:0006857;GO:0016021;GO:0005886;GO:0005215	-	virNOG31945;virNOG27672	P	sp|Q9SK99|PTR11_ARATH Protein NRT1/ PTR FAMILY 5.15 OS=Arabidopsis thaliana GN=NPF5.15 PE=2 SV=1	gi|15219907|ref|NP_173672.1| putative peptide/nitrate transporter [Arabidopsis thaliana] &gt;gi|75313529|sp|Q9SK99.1|PTR11_ARATH RecName: Full=Protein NRT1/ PTR FAMILY 5.15; Short=AtNPF5.15 &gt;gi|6587832|gb|AAF18521.1|AC006551_7 Similar to LeOPT1 [Lycopersicon esculentum] [Arabidopsis thaliana] &gt;gi|332192135|gb|AEE30256.1| putative peptide/nitrate transporter [Arabidopsis thaliana]
MSTRG.1878.2	1[+]7981795-7984277	AT1G22590.1	j	GO:0000982;GO:0005634;GO:0045944;GO:0000987;GO:0046983	-	virNOG34363;KOG0014	K	-	gi|21617975|gb|AAM67025.1| unknown [Arabidopsis thaliana]
MSTRG.1890.1	1[+]8046073-8050691	AT1G22740.1	j	GO:0005634;GO:0016853	-	virNOG00633	T	sp|O04157|RAG3B_ARATH Ras-related protein RABG3b OS=Arabidopsis thaliana GN=RABG3B PE=1 SV=1	gi|15219942|ref|NP_173687.1| MA3 domain-containing protein [Arabidopsis thaliana] &gt;gi|3287683|gb|AAC25511.1| Similar to apoptosis protein MA-3 gb|D50465 from Mus musculus [Arabidopsis thaliana] &gt;gi|14334598|gb|AAK59477.1| putative topoisomerase [Arabidopsis thaliana] &gt;gi|22136820|gb|AAM91754.1| putative topoisomerase [Arabidopsis thaliana] &gt;gi|332192157|gb|AEE30278.1| MA3 domain-conta…
MSTRG.1890.4	1[+]8046168-8048271	AT1G22730.1	j	GO:0005634;GO:0016853	-	virNOG00633	T	sp|Q98TX3|PDCD4_CHICK Programmed cell death protein 4 OS=Gallus gallus GN=PDCD4 PE=2 SV=1	gi|15219942|ref|NP_173687.1| MA3 domain-containing protein [Arabidopsis thaliana] &gt;gi|3287683|gb|AAC25511.1| Similar to apoptosis protein MA-3 gb|D50465 from Mus musculus [Arabidopsis thaliana] &gt;gi|14334598|gb|AAK59477.1| putative topoisomerase [Arabidopsis thaliana] &gt;gi|22136820|gb|AAM91754.1| putative topoisomerase [Arabidopsis thaliana] &gt;gi|332192157|gb|AEE30278.1| MA3 domain-conta…
MSTRG.1890.10	1[+]8050898-8052833	AT1G22750.1	j	GO:0005576;GO:0016021;GO:0005739;GO:0005773	-	virNOG13280	S	-	gi|2065019|emb|CAA70953.1| hypothetical protein [Arabidopsis thaliana]
MSTRG.1891.2	1[+]8062378-8066658	AT1G22770.1	j	GO:0005654;GO:0030154;GO:0009409;GO:0009637;GO:0006355;GO:0005737;GO:0042542;GO:0009908;GO:0009585;GO:0010378;GO:0005515;GO:0010218;GO:0080167;GO:0048578	K12124	virNOG06631	S	sp|Q9SQI2|GIGAN_ARATH Protein GIGANTEA OS=Arabidopsis thaliana GN=GI PE=1 SV=2	gi|18395159|ref|NP_564180.1| protein GIGANTEA [Arabidopsis thaliana] &gt;gi|17433083|sp|Q9SQI2.2|GIGAN_ARATH RecName: Full=Protein GIGANTEA &gt;gi|6002680|gb|AAF00092.1|AF105064_1 GIGANTEA [Arabidopsis thaliana] &gt;gi|5911782|emb|CAB56039.1| gigantea protein [Arabidopsis thaliana] &gt;gi|51173164|gb|AAT97405.1| gigantea [Arabidopsis thaliana] &gt;gi|332192165|gb|AEE30286.1| gigantea protein (GI)…
MSTRG.1902.2	1[+]8083269-8086489	AT1G22860.1	j	GO:0006886;GO:0005622;GO:0016192	K20177	virNOG09225	U	-	gi|334182775|ref|NP_173699.5| vacuolar sorting protein 39 [Arabidopsis thaliana] &gt;gi|332192176|gb|AEE30297.1| vacuolar sorting protein 39 [Arabidopsis thaliana]
MSTRG.1902.3	1[+]8083269-8086489	AT1G22860.1	j	GO:0006886;GO:0005622;GO:0016192	K20177	virNOG09225	U	-	gi|334182775|ref|NP_173699.5| vacuolar sorting protein 39 [Arabidopsis thaliana] &gt;gi|332192176|gb|AEE30297.1| vacuolar sorting protein 39 [Arabidopsis thaliana]
MSTRG.1902.5	1[+]8089300-8094457	AT1G22870.4	j	GO:0005524;GO:0005829;GO:0004672;GO:0006468	K17541	virNOG02577	T	sp|Q8CFE4|SCYL2_MOUSE SCY1-like protein 2 OS=Mus musculus GN=Scyl2 PE=1 SV=1	gi|2462837|gb|AAB72172.1| hypothetical protein [Arabidopsis thaliana]
MSTRG.1904.2	1[+]8098933-8101300	AT1G22882.1	j	GO:0005783;GO:0005635;GO:0016021	-	virNOG02834	S	sp|F4I316|SUN3_ARATH SUN domain-containing protein 3 OS=Arabidopsis thaliana GN=SUN3 PE=1 SV=1	gi|30688103|ref|NP_683323.2| Galactose-binding protein [Arabidopsis thaliana] &gt;gi|332192180|gb|AEE30301.1| Galactose-binding protein [Arabidopsis thaliana]
MSTRG.1907.5	1[+]8105611-8107982	AT1G22910.2	j	GO:0003729;GO:0000166	-	virNOG00127;KOG0149;virNOG33086	AR	sp|Q9M1S3|ARP1_ARATH Probable RNA-binding protein ARP1 OS=Arabidopsis thaliana GN=ARP1 PE=2 SV=1	gi|2462825|gb|AAB72160.1| unknown [Arabidopsis thaliana]
MSTRG.1908.3	1[-]8110325-8111397	AT1G22920.1	j	-	K09613	virNOG03486	O	sp|Q8LAZ7|CSN5A_ARATH COP9 signalosome complex subunit 5a OS=Arabidopsis thaliana GN=CSN5A PE=1 SV=2	gi|923858926|ref|XP_013705959.1| PREDICTED: COP9 signalosome complex subunit 5b-like [Brassica napus] &gt;gi|674907267|emb|CDY25761.1| BnaA07g10210D [Brassica napus]
MSTRG.1909.2	1[+]8117426-8122117	AT1G22930.1	j	GO:0005634;GO:0009506	-	virNOG13137	T	sp|Q8WWU5|TCP11_HUMAN T-complex protein 11 homolog OS=Homo sapiens GN=TCP11 PE=1 SV=1	gi|15219971|ref|NP_173706.1| T-complex protein 11 [Arabidopsis thaliana] &gt;gi|2462826|gb|AAB72161.1| unknown [Arabidopsis thaliana] &gt;gi|24030363|gb|AAN41345.1| unknown protein [Arabidopsis thaliana] &gt;gi|332192190|gb|AEE30311.1| T-complex protein 11 [Arabidopsis thaliana]
MSTRG.1911.2	1[-]8125475-8127018	AT1G22950.1	j	GO:0005634;GO:0016705;GO:0005506;GO:0051213;GO:0055114;GO:0031418	-	NOG14711;virNOG39334;virNOG05338;virNOG06253	OCR	sp|Q3ED68|Y1295_ARATH Uncharacterized PKHD-type hydroxylase At1g22950 OS=Arabidopsis thaliana GN=At1g22950 PE=2 SV=2	gi|145336035|ref|NP_173708.3| 2-oxoglutarate (2OG) and Fe(II)-dependent oxygenase superfamily protein [Arabidopsis thaliana] &gt;gi|193806639|sp|Q3ED68.2|Y1295_ARATH RecName: Full=Uncharacterized PKHD-type hydroxylase At1g22950 &gt;gi|332192193|gb|AEE30314.1| 2-oxoglutarate (2OG) and Fe(II)-dependent oxygenase superfamily protein [Arabidopsis thaliana] &gt;gi|1032305265|gb|OAP19590.1| hypothetica…
MSTRG.1913.5	1[-]8131012-8132167	AT1G22970.1	j	GO:0005634;GO:0051726	-	virNOG02560	S	-	gi|15219987|ref|NP_173710.1| uncharacterized protein [Arabidopsis thaliana] &gt;gi|2462829|gb|AAB72164.1| unknown [Arabidopsis thaliana] &gt;gi|17979268|gb|AAL49950.1| At1g22970/F19G10_8 [Arabidopsis thaliana] &gt;gi|21700855|gb|AAM70551.1| At1g22970/F19G10_8 [Arabidopsis thaliana] &gt;gi|332192195|gb|AEE30316.1| uncharacterized protein AT1G22970 [Arabidopsis thaliana] &gt;gi|1032300746|gb|OAP150…
MSTRG.1916.3	1[-]8149869-8153489	AT1G23020.1	j	GO:0046872;GO:0016021;GO:0000293;GO:0031966;GO:0055114;GO:0006811	-	virNOG33512;NOG78242	P	sp|F4I4K7|FRO3_ARATH Ferric reduction oxidase 3, mitochondrial OS=Arabidopsis thaliana GN=FRO3 PE=2 SV=1	gi|334182777|ref|NP_173715.2| ferric reduction oxidase 3 [Arabidopsis thaliana] &gt;gi|332192201|gb|AEE30322.1| ferric reduction oxidase 3 [Arabidopsis thaliana]
MSTRG.1916.8	1[-]8150026-8153644	AT1G23020.1	j	GO:0046872;GO:0016021;GO:0000293;GO:0031966;GO:0055114;GO:0006811	-	virNOG33512;NOG78242	P	sp|F4I4K7|FRO3_ARATH Ferric reduction oxidase 3, mitochondrial OS=Arabidopsis thaliana GN=FRO3 PE=2 SV=1	gi|334182777|ref|NP_173715.2| ferric reduction oxidase 3 [Arabidopsis thaliana] &gt;gi|332192201|gb|AEE30322.1| ferric reduction oxidase 3 [Arabidopsis thaliana]
MSTRG.1917.1	1[.]8153918-8154361	-	u	-	-	-	-	-	-
MSTRG.1932.5	1[+]8215980-8219395	AT1G23180.1	j	GO:0009570	-	virNOG00542	S	-	gi|30688260|ref|NP_173731.2| armadillo/beta-catenin-like repeat-containing protein [Arabidopsis thaliana] &gt;gi|25083231|gb|AAN72053.1| unknown protein [Arabidopsis thaliana] &gt;gi|31711764|gb|AAP68238.1| At1g23180 [Arabidopsis thaliana] &gt;gi|110742235|dbj|BAE99044.1| hypothetical protein [Arabidopsis thaliana] &gt;gi|332192231|gb|AEE30352.1| armadillo/beta-catenin-like repeat-containing prot…
MSTRG.1936.3	1[+]8242405-8251937	AT1G23230.3	j	GO:0016592;GO:0006355	K15166	virNOG00613	K	sp|F4I4P3|MED23_ARATH Mediator of RNA polymerase II transcription subunit 23 OS=Arabidopsis thaliana GN=MED23 PE=1 SV=1	gi|334182788|ref|NP_001185071.1| mediator of RNA polymerase II transcription subunit 23 [Arabidopsis thaliana] &gt;gi|332192239|gb|AEE30360.1| uncharacterized protein AT1G23230 [Arabidopsis thaliana]
MSTRG.1944.3	1[-]8295120-8296905	AT1G23360.1	j	GO:0043803;GO:0009008;GO:0016279;GO:0034541;GO:0052665;GO:0032259;GO:0052667;GO:0052735;GO:0043782;GO:0043770;GO:0016205;GO:0008988;GO:0043777;GO:0019702;GO:0004809;GO:0070677;GO:0008650;GO:0080012;GO:0042372;GO:0034807;GO:0043780;GO:0043776;GO:0052624;GO:0034931;GO:0018423;GO:0008425;GO:0043834;GO:0008174;GO:0034933;GO:0016435;GO:0051994;GO:0043791;GO:0043851;GO:0005739;GO:0009507;GO:0000179;GO:…	K03183	virNOG08821	H	sp|Q3ED65|MENG_ARATH 2-phytyl-1,4-beta-naphthoquinone methyltransferase, chloroplastic OS=Arabidopsis thaliana GN=MENG PE=1 SV=2	gi|79350735|ref|NP_173750.3| 2-phytyl-1,4-beta-naphthoquinone methyltransferase [Arabidopsis thaliana] &gt;gi|122215535|sp|Q3ED65.2|MENG_ARATH RecName: Full=2-phytyl-1,4-beta-naphthoquinone methyltransferase, chloroplastic; AltName: Full=Demethylphylloquinone methyltransferase; AltName: Full=Menaquinone biosynthesis methyltransferase ubiE-like protein; Flags: Precursor &gt;gi|222423878|dbj|BAH199…
MSTRG.1944.5	1[-]8295187-8296922	AT1G23360.1	j	GO:0043803;GO:0009008;GO:0016279;GO:0034541;GO:0052665;GO:0032259;GO:0052667;GO:0052735;GO:0043782;GO:0043770;GO:0016205;GO:0008988;GO:0043777;GO:0019702;GO:0004809;GO:0070677;GO:0008650;GO:0080012;GO:0042372;GO:0034807;GO:0043780;GO:0043776;GO:0052624;GO:0034931;GO:0018423;GO:0008425;GO:0043834;GO:0008174;GO:0034933;GO:0016435;GO:0051994;GO:0043791;GO:0043851;GO:0005739;GO:0009507;GO:0000179;GO:…	K03183	virNOG08821	H	sp|Q3ED65|MENG_ARATH 2-phytyl-1,4-beta-naphthoquinone methyltransferase, chloroplastic OS=Arabidopsis thaliana GN=MENG PE=1 SV=2	gi|79350735|ref|NP_173750.3| 2-phytyl-1,4-beta-naphthoquinone methyltransferase [Arabidopsis thaliana] &gt;gi|122215535|sp|Q3ED65.2|MENG_ARATH RecName: Full=2-phytyl-1,4-beta-naphthoquinone methyltransferase, chloroplastic; AltName: Full=Demethylphylloquinone methyltransferase; AltName: Full=Menaquinone biosynthesis methyltransferase ubiE-like protein; Flags: Precursor &gt;gi|222423878|dbj|BAH199…
MSTRG.1946.2	1[-]8312094-8314768	AT1G23400.1	j	GO:0006397;GO:0003723;GO:0000373;GO:0030529;GO:0009570	-	virNOG08951	A	sp|Q9LDA9|CAF2P_ARATH CRS2-associated factor 2, chloroplastic OS=Arabidopsis thaliana GN=At1g23400 PE=2 SV=1	gi|22329751|ref|NP_173754.2| CRS2-associated factor 2 [Arabidopsis thaliana] &gt;gi|75173812|sp|Q9LDA9.1|CAF2P_ARATH RecName: Full=CRS2-associated factor 2, chloroplastic; AltName: Full=Chloroplastic group IIA intron splicing facilitator CRS2-associated factor 2; Flags: Precursor &gt;gi|8778588|gb|AAF79596.1|AC007945_16 F28C11.4 [Arabidopsis thaliana] &gt;gi|9295699|gb|AAF87005.1|AC005292_14 F26F…
MSTRG.1946.3	1[-]8312406-8313786	AT1G23400.1	j	GO:0006397;GO:0003723;GO:0000373;GO:0030529;GO:0009570	-	virNOG08951	A	sp|Q9LDA9|CAF2P_ARATH CRS2-associated factor 2, chloroplastic OS=Arabidopsis thaliana GN=At1g23400 PE=2 SV=1	gi|22329751|ref|NP_173754.2| CRS2-associated factor 2 [Arabidopsis thaliana] &gt;gi|75173812|sp|Q9LDA9.1|CAF2P_ARATH RecName: Full=CRS2-associated factor 2, chloroplastic; AltName: Full=Chloroplastic group IIA intron splicing facilitator CRS2-associated factor 2; Flags: Precursor &gt;gi|8778588|gb|AAF79596.1|AC007945_16 F28C11.4 [Arabidopsis thaliana] &gt;gi|9295699|gb|AAF87005.1|AC005292_14 F26F…
MSTRG.1948.2	1[+]8321630-8324126	AT1G23440.1	j	GO:0016920;GO:0006508;GO:0005829	K01304	virNOG10475	O	-	gi|42562269|ref|NP_173758.2| peptidase C15, pyroglutamyl peptidase I-like protein [Arabidopsis thaliana] &gt;gi|13430708|gb|AAK25976.1|AF360266_1 unknown protein [Arabidopsis thaliana] &gt;gi|22136908|gb|AAM91798.1| unknown protein [Arabidopsis thaliana] &gt;gi|51969334|dbj|BAD43359.1| unknown protein [Arabidopsis thaliana] &gt;gi|51969520|dbj|BAD43452.1| unknown protein [Arabidopsis thaliana] &g…
MSTRG.1953.2	1[+]8336711-8338467	AT1G23490.1	j	GO:0007264;GO:0005622;GO:0005525	K07937	NOG00372;virNOG02199	RU	sp|Q9LQC8|ARF2A_ARATH ADP-ribosylation factor 2-A OS=Arabidopsis thaliana GN=ARF2-A PE=2 SV=2	gi|4056469|gb|AAC98042.1| Strong similarity to gb|M95166 ADP-ribosylation factor from Arabidopsis thaliana. ESTs gb|Z25826, gb|R90191, gb|N65697, gb|AA713150, gb|T46332, gb|AA040967, gb|AA712956, gb|T46403, gb|T46050, gb|AI100391 and gb|Z25043 come from this gene [Arabidopsis thaliana]
MSTRG.1955.2	1[+]8350883-8352253	AT1G23550.1	j	GO:0005634;GO:0007275;GO:0003950	-	euNOG16458;virNOG31621;virNOG18463	SR	sp|Q9ZUD9|SRO2_ARATH Probable inactive poly [ADP-ribose] polymerase SRO2 OS=Arabidopsis thaliana GN=SRO2 PE=1 SV=1	gi|8778582|gb|AAF79590.1|AC007945_10 F28C11.18 [Arabidopsis thaliana]
MSTRG.1958.1	1[+]8395336-8398027	AT1G23730.1	j	GO:0015976;GO:0005829;GO:0004089;GO:0008270;GO:0005886;GO:0009507	K01673	virNOG12703;virNOG31685	P	sp|Q9ZUC2|BCA3_ARATH Beta carbonic anhydrase 3 OS=Arabidopsis thaliana GN=BCA3 PE=2 SV=1	gi|15220853|ref|NP_173785.1| beta carbonic anhydrase 3 [Arabidopsis thaliana] &gt;gi|75268031|sp|Q9ZUC2.1|BCA3_ARATH RecName: Full=Beta carbonic anhydrase 3; Short=AtbCA3; Short=AtbetaCA3; AltName: Full=Beta carbonate dehydratase 3; Flags: Precursor &gt;gi|4056455|gb|AAC98028.1| Similar to gb|L19255 carbonic anhydrase from Nicotiana tabacum and a member of the prokaryotic-type carbonic anhydrase …
MSTRG.1975.3	1[-]8478638-8480312	AT1G23960.1	j	-	-	virNOG33560	S	sp|Q8RXM6|Y1396_ARATH UPF0725 protein At1g23960 OS=Arabidopsis thaliana GN=At1g23960 PE=1 SV=1	gi|22329763|ref|NP_173807.2| uncharacterized protein [Arabidopsis thaliana] &gt;gi|79318456|ref|NP_001031086.1| uncharacterized protein [Arabidopsis thaliana] &gt;gi|75158880|sp|Q8RXM6.1|Y1396_ARATH RecName: Full=UPF0725 protein At1g23960 &gt;gi|19423884|gb|AAL87285.1| unknown protein [Arabidopsis thaliana] &gt;gi|21436323|gb|AAM51331.1| unknown protein [Arabidopsis thaliana] &gt;gi|332192337|gb|…
MSTRG.1984.2	1[+]8507032-8508827	AT1G24050.1	j	-	-	virNOG04803;virNOG18749	SR	sp|Q5ZML5|LSM12_CHICK Protein LSM12 homolog OS=Gallus gallus GN=LSM12 PE=2 SV=1	gi|79351187|ref|NP_173816.2| Anticodon-binding domain-containing protein [Arabidopsis thaliana] &gt;gi|20453160|gb|AAM19821.1| At1g24050/T23E23_11 [Arabidopsis thaliana] &gt;gi|22137114|gb|AAM91402.1| At1g24050/T23E23_11 [Arabidopsis thaliana] &gt;gi|332192351|gb|AEE30472.1| Anticodon-binding domain-containing protein [Arabidopsis thaliana] &gt;gi|1032302347|gb|OAP16672.1| hypothetical protein AX…
MSTRG.1985.3	1[-]8516310-8519741	AT1G24070.1	j	GO:0016759;GO:0016021;GO:0071555;GO:0000139	K13680	COG1215;virNOG33293	MR	sp|Q9LR87|CSLAA_ARATH Probable mannan synthase 10 OS=Arabidopsis thaliana GN=CSLA10 PE=2 SV=2	gi|1032303450|gb|OAP17775.1| hypothetical protein AXX17_AT1G25240 [Arabidopsis thaliana]
MSTRG.1987.2	1[-]8529385-8530301	AT1G24120.1	j	GO:0006457;GO:0005634;GO:0009737;GO:0016192;GO:0005795;GO:0046686;GO:0005515;GO:0007264;GO:0005525;GO:0005886;GO:0015031	-	virNOG00937	O	sp|Q8VXV4|DNJ16_ARATH Chaperone protein dnaJ 16 OS=Arabidopsis thaliana GN=ATJ16 PE=2 SV=1	gi|22329767|ref|NP_173822.2| ARG1-like 1 [Arabidopsis thaliana] &gt;gi|67462409|sp|Q8VXV4.1|DNJ16_ARATH RecName: Full=Chaperone protein dnaJ 16; Short=AtDjB16; Short=AtJ16; AltName: Full=Protein ARG1-LIKE 1; Short=AtARL1 &gt;gi|18377835|gb|AAL67104.1| At1g24120/F3I6_4 [Arabidopsis thaliana] &gt;gi|34583419|gb|AAP49704.1| ARG1-like protein 1 [Arabidopsis thaliana] &gt;gi|109134177|gb|ABG25086.1| A…
MSTRG.1987.3	1[-]8530496-8532178	AT1G24120.1	j	GO:0006457;GO:0005634;GO:0009737;GO:0016192;GO:0005795;GO:0046686;GO:0005515;GO:0007264;GO:0005525;GO:0005886;GO:0015031	-	virNOG00937	O	sp|Q8VXV4|DNJ16_ARATH Chaperone protein dnaJ 16 OS=Arabidopsis thaliana GN=ATJ16 PE=2 SV=1	gi|22329767|ref|NP_173822.2| ARG1-like 1 [Arabidopsis thaliana] &gt;gi|67462409|sp|Q8VXV4.1|DNJ16_ARATH RecName: Full=Chaperone protein dnaJ 16; Short=AtDjB16; Short=AtJ16; AltName: Full=Protein ARG1-LIKE 1; Short=AtARL1 &gt;gi|18377835|gb|AAL67104.1| At1g24120/F3I6_4 [Arabidopsis thaliana] &gt;gi|34583419|gb|AAP49704.1| ARG1-like protein 1 [Arabidopsis thaliana] &gt;gi|109134177|gb|ABG25086.1| A…
MSTRG.1987.4	1[-]8530496-8532178	AT1G24120.1	j	GO:0006457;GO:0005634;GO:0009737;GO:0016192;GO:0005795;GO:0046686;GO:0005515;GO:0007264;GO:0005525;GO:0005886;GO:0015031	-	virNOG00937	O	sp|Q8VXV4|DNJ16_ARATH Chaperone protein dnaJ 16 OS=Arabidopsis thaliana GN=ATJ16 PE=2 SV=1	gi|22329767|ref|NP_173822.2| ARG1-like 1 [Arabidopsis thaliana] &gt;gi|67462409|sp|Q8VXV4.1|DNJ16_ARATH RecName: Full=Chaperone protein dnaJ 16; Short=AtDjB16; Short=AtJ16; AltName: Full=Protein ARG1-LIKE 1; Short=AtARL1 &gt;gi|18377835|gb|AAL67104.1| At1g24120/F3I6_4 [Arabidopsis thaliana] &gt;gi|34583419|gb|AAP49704.1| ARG1-like protein 1 [Arabidopsis thaliana] &gt;gi|109134177|gb|ABG25086.1| A…
MSTRG.1994.3	1[-]8553861-8556390	AT1G24160.1	j	GO:0005634;GO:0009506	-	virNOG28328;virNOG18468	S	sp|Q67Y69|WDL7_ARATH Protein WVD2-like 7 OS=Arabidopsis thaliana GN=WDL7 PE=2 SV=1	gi|15221682|ref|NP_173826.1| uncharacterized protein [Arabidopsis thaliana] &gt;gi|334182814|ref|NP_001185079.1| uncharacterized protein [Arabidopsis thaliana] &gt;gi|2829868|gb|AAC00576.1| Unknown protein [Arabidopsis thaliana] &gt;gi|332192368|gb|AEE30489.1| uncharacterized protein AT1G24160 [Arabidopsis thaliana] &gt;gi|332192369|gb|AEE30490.1| uncharacterized protein AT1G24160 [Arabidopsis th…
MSTRG.1996.4	1[-]8563619-8565528	AT1G24190.3	j	GO:0000122;GO:0004407;GO:0001106;GO:0000785;GO:0000118;GO:0016575;GO:0009737	K11644	virNOG09641	B	sp|O48686|SNL3_ARATH Paired amphipathic helix protein Sin3-like 3 OS=Arabidopsis thaliana GN=SNL3 PE=1 SV=3	gi|110743452|dbj|BAE99612.1| hypothetical protein [Arabidopsis thaliana]
MSTRG.1996.5	1[-]8567075-8570547	AT1G24190.3	j	GO:0000122;GO:0004407;GO:0001106;GO:0000785;GO:0000118;GO:0016575;GO:0009737	K11644	virNOG09641;COG5602	B	sp|O48686|SNL3_ARATH Paired amphipathic helix protein Sin3-like 3 OS=Arabidopsis thaliana GN=SNL3 PE=1 SV=3	gi|2829870|gb|AAC00578.1| Hypothetical protein [Arabidopsis thaliana]
MSTRG.2000.1	1[-]8603986-8607458	AT1G24267.1	j	GO:0031307	-	virNOG07202	S	-	gi|297845670|ref|XP_002890716.1| hypothetical protein ARALYDRAFT_890247 [Arabidopsis lyrata subsp. lyrata] &gt;gi|297336558|gb|EFH66975.1| hypothetical protein ARALYDRAFT_890247 [Arabidopsis lyrata subsp. lyrata]
MSTRG.2001.2	1[+]8609616-8610990	AT1G24280.1	j	GO:0006006;GO:0005515;GO:0009051;GO:0009507;GO:0004345	K00036	virNOG03490	G	sp|Q8L743|G6PD3_ARATH Glucose-6-phosphate 1-dehydrogenase 3, chloroplastic OS=Arabidopsis thaliana GN=At1g24280 PE=1 SV=2	gi|15221719|ref|NP_173838.1| glucose-6-phosphate dehydrogenase 3 [Arabidopsis thaliana] &gt;gi|25452975|sp|Q8L743.2|G6PD3_ARATH RecName: Full=Glucose-6-phosphate 1-dehydrogenase 3, chloroplastic; Short=G6PD3; Short=G6PDH3; Flags: Precursor &gt;gi|2829880|gb|AAC00588.1| glucose-6-phosphate 1-dehydrogenase [Arabidopsis thaliana] &gt;gi|332192390|gb|AEE30511.1| glucose-6-phosphate dehydrogenase 3 [A…
MSTRG.2008.3	1[+]8631554-8635002	AT1G24330.1	j	GO:0005634;GO:0016567;GO:0009507;GO:0004842;GO:0016874	-	virNOG01636	S	sp|O48700|PUB6_ARATH U-box domain-containing protein 6 OS=Arabidopsis thaliana GN=PUB6 PE=2 SV=2	gi|42562301|ref|NP_173843.2| U-box domain-containing protein 6 [Arabidopsis thaliana] &gt;gi|172045563|sp|O48700.2|PUB6_ARATH RecName: Full=U-box domain-containing protein 6; AltName: Full=Plant U-box protein 6 &gt;gi|332192396|gb|AEE30517.1| U-box domain-containing protein 6 [Arabidopsis thaliana]
MSTRG.2009.2	1[+]8635197-8638857	AT1G24340.1	j	GO:0044550;GO:0004497;GO:0055114;GO:0005737;GO:0071949;GO:0009793	-	virNOG06636	HC	sp|P42534|HYDL_STRCO Putative polyketide hydroxylase OS=Streptomyces coelicolor (strain ATCC BAA-471 / A3(2) / M145) GN=SCO5321 PE=3 SV=2	gi|79351534|ref|NP_173844.2| protein embryo defective 2421 [Arabidopsis thaliana] &gt;gi|26450238|dbj|BAC42236.1| unknown protein [Arabidopsis thaliana] &gt;gi|332192397|gb|AEE30518.1| FAD/NAD(P)-binding oxidoreductase family protein [Arabidopsis thaliana]
MSTRG.2010.3	1[-]8638943-8640456	AT1G24350.3	j	GO:0004601;GO:0016021;GO:0005886	K09775	virNOG18964	S	sp|O32107|YUID_BACSU Uncharacterized membrane protein YuiD OS=Bacillus subtilis (strain 168) GN=yuiD PE=4 SV=1	gi|21555270|gb|AAM63820.1| unknown [Arabidopsis thaliana]
MSTRG.2011.2	1[+]8640747-8642229	AT1G24360.1	j	GO:0051287;GO:0055114;GO:0004316;GO:0005507;GO:0006633;GO:0009941;GO:0102132;GO:0009570	K00059	virNOG02087	Q	sp|P33207|FABG_ARATH 3-oxoacyl-[acyl-carrier-protein] reductase, chloroplastic OS=Arabidopsis thaliana GN=At1g24360 PE=1 SV=2	gi|16205|emb|CAA45794.1| 3-oxoacyl-[acyl-carrier protein] reductase [Arabidopsis thaliana]
MSTRG.2015.1	1[+]8665809-8672449	AT1G24460.2	j	GO:0032588;GO:0009651;GO:0007034	-	virNOG00541	S	-	gi|334182829|ref|NP_173855.5| TGN-localized SYP41 interacting protein [Arabidopsis thaliana] &gt;gi|332192411|gb|AEE30532.1| TGN-localized SYP41 interacting protein [Arabidopsis thaliana]
MSTRG.2033.9	1[+]8741956-8747188	AT1G24706.5	j	GO:0006397;GO:0006406;GO:0003729;GO:0035196;GO:0016607;GO:0000445;GO:0008380;GO:1990428	K12879	virNOG03035;virNOG40498	K	sp|F4IAT2|THOC2_ARATH THO complex subunit 2 OS=Arabidopsis thaliana GN=THO2 PE=1 SV=1	gi|240254157|ref|NP_173871.6| THO complex subunit 2 [Arabidopsis thaliana] &gt;gi|332192436|gb|AEE30557.1| THO complex subunit 2 [Arabidopsis thaliana]
MSTRG.2033.11	1[+]8747433-8752436	AT1G24706.5	j	GO:0006397;GO:0006406;GO:0003729;GO:0035196;GO:0016607;GO:0000445;GO:0008380;GO:1990428	K12879	virNOG03035	K	sp|F4IAT2|THOC2_ARATH THO complex subunit 2 OS=Arabidopsis thaliana GN=THO2 PE=1 SV=1	gi|1032298957|gb|OAP13282.1| THO2 [Arabidopsis thaliana]
MSTRG.2038.1	1[-]8774997-8814836	AT1G25097.1	j	GO:0005737	K20224	virNOG09581	YU	-	gi|15221826|ref|NP_173876.1| uncharacterized protein [Arabidopsis thaliana] &gt;gi|15221856|ref|NP_173886.1| uncharacterized protein [Arabidopsis thaliana] &gt;gi|9945070|gb|AAG03107.1|AC004133_1 F5A9.2 [Arabidopsis thaliana] &gt;gi|9945072|gb|AAG03109.1|AC004133_3 F5A9.6 [Arabidopsis thaliana] &gt;gi|9945078|gb|AAG03115.1|AC004133_9 F5A9.16 [Arabidopsis thaliana] &gt;gi|11761478|gb|AAG40090.1|AC…
MSTRG.2039.1	1[+]8775853-8814943	AT1G24880.3	j	-	-	virNOG05713	G	-	gi|16974591|gb|AAL31200.1| At1g25170/F4F7_2 [Arabidopsis thaliana] &gt;gi|21928111|gb|AAM78084.1| At1g25170/F4F7_2 [Arabidopsis thaliana]
MSTRG.2039.3	1[+]8775853-8814943	AT1G24880.3	j	GO:0005737	-	virNOG05713	G	-	gi|16974591|gb|AAL31200.1| At1g25170/F4F7_2 [Arabidopsis thaliana] &gt;gi|21928111|gb|AAM78084.1| At1g25170/F4F7_2 [Arabidopsis thaliana]
MSTRG.2039.6	1[+]8798381-8814943	AT1G25098.4	j	-	-	virNOG05713	G	-	gi|16974591|gb|AAL31200.1| At1g25170/F4F7_2 [Arabidopsis thaliana] &gt;gi|21928111|gb|AAM78084.1| At1g25170/F4F7_2 [Arabidopsis thaliana]
MSTRG.2039.7	1[+]8798381-8814943	AT1G25098.4	j	GO:0005737	-	virNOG05713	G	-	gi|16974591|gb|AAL31200.1| At1g25170/F4F7_2 [Arabidopsis thaliana] &gt;gi|21928111|gb|AAM78084.1| At1g25170/F4F7_2 [Arabidopsis thaliana]
MSTRG.2039.8	1[+]8798548-8814837	AT1G25098.4	j	-	-	virNOG05713	G	-	gi|240254165|ref|NP_173884.5| UDP-3-O-[3-hydroxymyristoyl] N-acetylglucosamine deacetylase [Arabidopsis thaliana] &gt;gi|334182837|ref|NP_173878.6| UDP-3-O-[3-hydroxymyristoyl] N-acetylglucosamine deacetylase [Arabidopsis thaliana] &gt;gi|332192446|gb|AEE30567.1| UDP-3-O-[3-hydroxymyristoyl] N-acetylglucosamine deacetylase [Arabidopsis thaliana] &gt;gi|332192452|gb|AEE30573.1| UDP-3-O-[3-hydroxym…
MSTRG.2039.15	1[+]8812814-8814837	AT1G25098.4	j	-	-	-	-	-	-
MSTRG.2048.5	1[-]8837091-8839591	AT1G25220.2	j	GO:0010311;GO:0010600;GO:0005950;GO:0000162;GO:0009723;GO:0006541;GO:0005829;GO:0009651;GO:0005739;GO:0009617;GO:0004049;GO:0009507	K01658	virNOG05566	E	sp|Q42565|ASB1_ARATH Anthranilate synthase beta subunit 1, chloroplastic OS=Arabidopsis thaliana GN=ASB1 PE=1 SV=1	gi|15222532|ref|NP_173893.1| anthranilate synthase beta subunit 1 [Arabidopsis thaliana] &gt;gi|75102739|sp|Q42565.1|ASB1_ARATH RecName: Full=Anthranilate synthase beta subunit 1, chloroplastic; AltName: Full=Anthranilate synthase component 2-1; AltName: Full=Anthranilate synthase, glutamine amidotransferase component 2-1; AltName: Full=Protein TRYPTOPHAN BIOSYNTHESIS 4; AltName: Full=Protein WEA…
MSTRG.2048.6	1[-]8837091-8839591	AT1G25220.2	j	GO:0010311;GO:0010600;GO:0005950;GO:0000162;GO:0009723;GO:0006541;GO:0005829;GO:0009651;GO:0005739;GO:0009617;GO:0004049;GO:0009507	K01658	virNOG05566	E	sp|Q42565|ASB1_ARATH Anthranilate synthase beta subunit 1, chloroplastic OS=Arabidopsis thaliana GN=ASB1 PE=1 SV=1	gi|15222532|ref|NP_173893.1| anthranilate synthase beta subunit 1 [Arabidopsis thaliana] &gt;gi|75102739|sp|Q42565.1|ASB1_ARATH RecName: Full=Anthranilate synthase beta subunit 1, chloroplastic; AltName: Full=Anthranilate synthase component 2-1; AltName: Full=Anthranilate synthase, glutamine amidotransferase component 2-1; AltName: Full=Protein TRYPTOPHAN BIOSYNTHESIS 4; AltName: Full=Protein WEA…
MSTRG.2048.7	1[-]8838227-8839479	AT1G25220.2	j	GO:0010311;GO:0010600;GO:0005950;GO:0000162;GO:0009723;GO:0005829;GO:0009651;GO:0005739;GO:0004049;GO:0009617	K01658	virNOG05566;COG0512	E	sp|Q42565|ASB1_ARATH Anthranilate synthase beta subunit 1, chloroplastic OS=Arabidopsis thaliana GN=ASB1 PE=1 SV=1	gi|15222532|ref|NP_173893.1| anthranilate synthase beta subunit 1 [Arabidopsis thaliana] &gt;gi|75102739|sp|Q42565.1|ASB1_ARATH RecName: Full=Anthranilate synthase beta subunit 1, chloroplastic; AltName: Full=Anthranilate synthase component 2-1; AltName: Full=Anthranilate synthase, glutamine amidotransferase component 2-1; AltName: Full=Protein TRYPTOPHAN BIOSYNTHESIS 4; AltName: Full=Protein WEA…
MSTRG.2057.5	1[+]8860688-8861428	AT1G25275.1	j	GO:0080167;GO:0005576	-	virNOG27264	R	-	gi|25082804|gb|AAN72003.1| Unknown protein [Arabidopsis thaliana] &gt;gi|30102778|gb|AAP21307.1| At1g25275 [Arabidopsis thaliana]
MSTRG.2060.2	1[+]8867050-8869120	AT1G25290.2	j	GO:0004252;GO:0016485;GO:0008270;GO:0016021;GO:0031966;GO:0005886;GO:0031969	-	virNOG04434	T	sp|F4ICF4|RBL10_ARATH RHOMBOID-like protein 10, chloroplastic OS=Arabidopsis thaliana GN=RBL10 PE=2 SV=1	gi|30689150|ref|NP_173900.2| RHOMBOID-like protein 10 [Arabidopsis thaliana] &gt;gi|857217210|sp|F4ICF4.1|RBL10_ARATH RecName: Full=RHOMBOID-like protein 10, chloroplastic; Short=AtRBL10; Flags: Precursor &gt;gi|332192481|gb|AEE30602.1| RHOMBOID-like protein 10 [Arabidopsis thaliana]
MSTRG.2061.2	1[-]8889133-8894319	AT1G25350.1	j	GO:0003723;GO:0005524;GO:0004819;GO:0006425;GO:0048481;GO:0005829;GO:0006424;GO:0005739	K01886	virNOG04199;COG0008	J	sp|Q8W4F3|SYQ_ARATH Glutamine--tRNA ligase, cytoplasmic OS=Arabidopsis thaliana GN=OVA9 PE=2 SV=1	gi|22329783|ref|NP_173906.2| putative tRNA-glutamine ligase [Arabidopsis thaliana] &gt;gi|75162467|sp|Q8W4F3.1|SYQ_ARATH RecName: Full=Glutamine--tRNA ligase, cytoplasmic; AltName: Full=Glutaminyl-tRNA synthetase; Short=GlnRS; AltName: Full=Protein OVULE ABORTION 9 &gt;gi|17065036|gb|AAL32672.1| Unknown protein [Arabidopsis thaliana] &gt;gi|21387137|gb|AAM47972.1| unknown protein [Arabidopsis tha…
MSTRG.2065.2	1[+]8903422-8906002	AT1G25380.2	j	GO:0043132;GO:0055085;GO:0051724;GO:0016021;GO:0005743;GO:0015297;GO:0006839	K15115	virNOG13721;KOG0757	C	sp|Q8RWA5|NDT2_ARATH Nicotinamide adenine dinucleotide transporter 2, mitochondrial OS=Arabidopsis thaliana GN=NDT2 PE=1 SV=1	gi|18395659|ref|NP_564233.1| NAD+ transporter 2 [Arabidopsis thaliana] &gt;gi|75247587|sp|Q8RWA5.1|NDT2_ARATH RecName: Full=Nicotinamide adenine dinucleotide transporter 2, mitochondrial; Short=AtNDT2; AltName: Full=NAD(+) transporter 2 &gt;gi|20260666|gb|AAM13231.1| unknown protein [Arabidopsis thaliana] &gt;gi|30984592|gb|AAP42759.1| At1g25380 [Arabidopsis thaliana] &gt;gi|283482332|emb|CAR7008…
MSTRG.2065.4	1[+]8903908-8905972	AT1G25380.2	j	GO:0043132;GO:0055085;GO:0051724;GO:0016021;GO:0005743;GO:0015297;GO:0006839	K15115	virNOG13721;NOG09551	CU	sp|Q8RWA5|NDT2_ARATH Nicotinamide adenine dinucleotide transporter 2, mitochondrial OS=Arabidopsis thaliana GN=NDT2 PE=1 SV=1	gi|11067279|gb|AAG28807.1|AC079374_10 unknown protein [Arabidopsis thaliana]
MSTRG.2066.3	1[-]8906158-8909236	AT1G25390.2	j	GO:0004674;GO:0005524;GO:0016021;GO:0006468;GO:0007166;GO:0005886	-	virNOG04329	T	sp|Q9C6K9|LRL11_ARATH LEAF RUST 10 DISEASE-RESISTANCE LOCUS RECEPTOR-LIKE PROTEIN KINASE-like 1.1 OS=Arabidopsis thaliana GN=LRK10L-1.1 PE=2 SV=1	gi|15222572|ref|NP_173910.1| protein kinase superfamily protein [Arabidopsis thaliana] &gt;gi|75333429|sp|Q9C6K9.1|LRL11_ARATH RecName: Full=LEAF RUST 10 DISEASE-RESISTANCE LOCUS RECEPTOR-LIKE PROTEIN KINASE-like 1.1; AltName: Full=Probable receptor-like serine/threonine-protein kinase LRK10L-1.1; Flags: Precursor &gt;gi|12321510|gb|AAG50813.1|AC079281_15 wall-associated kinase, putative [Arabido…
MSTRG.2066.4	1[-]8906342-8908929	AT1G25390.2	j	GO:0004674;GO:0005524;GO:0016021;GO:0006468;GO:0007166;GO:0005886	-	virNOG04329	T	sp|Q9C6K9|LRL11_ARATH LEAF RUST 10 DISEASE-RESISTANCE LOCUS RECEPTOR-LIKE PROTEIN KINASE-like 1.1 OS=Arabidopsis thaliana GN=LRK10L-1.1 PE=2 SV=1	gi|15222572|ref|NP_173910.1| protein kinase superfamily protein [Arabidopsis thaliana] &gt;gi|75333429|sp|Q9C6K9.1|LRL11_ARATH RecName: Full=LEAF RUST 10 DISEASE-RESISTANCE LOCUS RECEPTOR-LIKE PROTEIN KINASE-like 1.1; AltName: Full=Probable receptor-like serine/threonine-protein kinase LRK10L-1.1; Flags: Precursor &gt;gi|12321510|gb|AAG50813.1|AC079281_15 wall-associated kinase, putative [Arabido…
MSTRG.2069.5	1[+]8916042-8918218	AT1G25420.1	j	GO:0015031;GO:0009507	K19476	virNOG01615	Z	sp|Q3ZBV1|IST1_BOVIN IST1 homolog OS=Bos taurus GN=IST1 PE=2 SV=1	gi|18395668|ref|NP_564235.1| Vps4 activity in the MVB pathway regulator [Arabidopsis thaliana] &gt;gi|12321514|gb|AAG50817.1|AC079281_19 unknown protein [Arabidopsis thaliana] &gt;gi|20465254|gb|AAM19947.1| At1g25420/F2J7_16 [Arabidopsis thaliana] &gt;gi|23505891|gb|AAN28805.1| At1g25420/F2J7_16 [Arabidopsis thaliana] &gt;gi|332192499|gb|AEE30620.1| Regulator of Vps4 activity in the MVB pathway p…
MSTRG.2073.1	1[-]8944576-8946622	AT1G25470.1	j	GO:0005634;GO:0003677;GO:0009555;GO:0009873;GO:0006355;GO:0003700	-	virNOG22458;virNOG35144	K	sp|Q8GW17|EF116_ARATH Ethylene-responsive transcription factor ERF116 OS=Arabidopsis thaliana GN=ERF116 PE=2 SV=1	gi|12321515|gb|AAG50818.1|AC079281_20 hypothetical protein [Arabidopsis thaliana]
MSTRG.2076.4	1[-]8955994-8957988	AT1G25500.3	j	GO:0016021;GO:0005886;GO:0009507	-	virNOG11428	I	sp|Q869R1|CTLHB_DICDI CTL-like protein DDB_G0274487 OS=Dictyostelium discoideum GN=DDB_G0274487 PE=3 SV=1	gi|1032298668|gb|OAP12993.1| hypothetical protein AXX17_AT1G26300 [Arabidopsis thaliana]
MSTRG.2077.2	1[+]8962138-8964624	AT1G25520.1	j	GO:0080167;GO:0016021;GO:0009507	-	virNOG09250	S	sp|Q9C6M1|GDT14_ARATH GDT1-like protein 4 OS=Arabidopsis thaliana GN=At1g25520 PE=2 SV=1	gi|685330134|ref|XP_009103074.1| PREDICTED: GDT1-like protein 4 isoform X2 [Brassica rapa]
MSTRG.2079.3	1[-]8969750-8974573	AT1G25540.1	j	GO:0050832;GO:0003677;GO:0031349;GO:0016592;GO:0009911;GO:0045893;GO:0009585;GO:0003713;GO:0005515;GO:0009867;GO:0010218;GO:0010114	K15168	virNOG03129;virNOG07104	CK	sp|Q7XYY2|MED25_ARATH Mediator of RNA polymerase II transcription subunit 25 OS=Arabidopsis thaliana GN=MED25 PE=1 SV=1	gi|30689268|ref|NP_173925.3| mediator of RNA polymerase II transcription subunit 25 [Arabidopsis thaliana] &gt;gi|75145501|sp|Q7XYY2.1|MED25_ARATH RecName: Full=Mediator of RNA polymerase II transcription subunit 25; Short=AtMED25; AltName: Full=Phytochrome and flowering time 1 protein; AltName: Full=Phytochrome and flowering time regulatory protein 1 &gt;gi|32478899|gb|AAO39425.1| phytochrome an…
MSTRG.2080.3	1[+]8976475-8977922	AT1G25550.1	j	GO:0005634;GO:0003677;GO:0006355;GO:0003700	-	virNOG15300	K	sp|Q9FPE8|HHO3_ARATH Transcription factor HHO3 OS=Arabidopsis thaliana GN=HHO3 PE=2 SV=1	gi|21554044|gb|AAM63125.1| unknown [Arabidopsis thaliana]
MSTRG.2080.4	1[+]8976475-8977922	AT1G25550.1	j	GO:0005634;GO:0003677;GO:0006355;GO:0003700	-	virNOG15300	K	sp|Q9FPE8|HHO3_ARATH Transcription factor HHO3 OS=Arabidopsis thaliana GN=HHO3 PE=2 SV=1	gi|18395724|ref|NP_564236.1| nitrate-inducible, GARP-type transcriptional repressor 1-like protein [Arabidopsis thaliana] &gt;gi|11908086|gb|AAG41472.1|AF326890_1 unknown protein [Arabidopsis thaliana] &gt;gi|12642894|gb|AAK00389.1|AF339707_1 unknown protein [Arabidopsis thaliana] &gt;gi|13926312|gb|AAK49622.1|AF372906_1 At1g25550/F2J7_21 [Arabidopsis thaliana] &gt;gi|27363342|gb|AAO11590.1| At1g…
MSTRG.2085.1	1[+]9020350-9022866	AT1G26090.1	j	GO:0010287;GO:0005524;GO:0016887	-	virNOG09867	R	sp|Q6DYE4|Y1609_ARATH Uncharacterized protein At1g26090, chloroplastic OS=Arabidopsis thaliana GN=At1g26090 PE=1 SV=1	gi|42562319|ref|NP_173934.2| P-loop containing nucleoside triphosphate hydrolases superfamily protein [Arabidopsis thaliana] &gt;gi|75323193|sp|Q6DYE4.1|Y1609_ARATH RecName: Full=Uncharacterized protein At1g26090, chloroplastic; Flags: Precursor &gt;gi|49617729|gb|AAT67560.1| hypothetical protein At1G26090 [Arabidopsis thaliana] &gt;gi|67633392|gb|AAY78621.1| hypothetical protein At1g26090 [Arabi…
MSTRG.2085.2	1[+]9020350-9022866	AT1G26090.1	j	GO:0010287;GO:0005524;GO:0016887	-	virNOG09867	R	sp|Q6DYE4|Y1609_ARATH Uncharacterized protein At1g26090, chloroplastic OS=Arabidopsis thaliana GN=At1g26090 PE=1 SV=1	gi|42562319|ref|NP_173934.2| P-loop containing nucleoside triphosphate hydrolases superfamily protein [Arabidopsis thaliana] &gt;gi|75323193|sp|Q6DYE4.1|Y1609_ARATH RecName: Full=Uncharacterized protein At1g26090, chloroplastic; Flags: Precursor &gt;gi|49617729|gb|AAT67560.1| hypothetical protein At1G26090 [Arabidopsis thaliana] &gt;gi|67633392|gb|AAY78621.1| hypothetical protein At1g26090 [Arabi…
MSTRG.2085.3	1[+]9020350-9022866	AT1G26090.1	j	GO:0010287;GO:0005524;GO:0016887	-	virNOG09867	R	sp|Q6DYE4|Y1609_ARATH Uncharacterized protein At1g26090, chloroplastic OS=Arabidopsis thaliana GN=At1g26090 PE=1 SV=1	gi|42562319|ref|NP_173934.2| P-loop containing nucleoside triphosphate hydrolases superfamily protein [Arabidopsis thaliana] &gt;gi|75323193|sp|Q6DYE4.1|Y1609_ARATH RecName: Full=Uncharacterized protein At1g26090, chloroplastic; Flags: Precursor &gt;gi|49617729|gb|AAT67560.1| hypothetical protein At1G26090 [Arabidopsis thaliana] &gt;gi|67633392|gb|AAY78621.1| hypothetical protein At1g26090 [Arabi…
MSTRG.2090.1	1[-]9028376-9032809	AT1G26120.1	j	GO:0035460;GO:0018732;GO:0080030;GO:0034892;GO:0010296;GO:0047376;GO:0000139;GO:0043906;GO:0016021;GO:0052767;GO:0050253;GO:0009507;GO:0018731;GO:0043908;GO:0080031;GO:0043907;GO:0009737;GO:0052768;GO:0004620;GO:0080032;GO:0018733;GO:0005789;GO:0009056;GO:0043905;GO:0018734	K15889	virNOG04507	R	sp|Q8VYP9|ICML1_ARATH Probable isoprenylcysteine alpha-carbonyl methylesterase ICMEL1 OS=Arabidopsis thaliana GN=ICMEL1 PE=2 SV=1	gi|22329792|ref|NP_173937.2| probable isoprenylcysteine alpha-carbonyl methylesterase ICMEL1 [Arabidopsis thaliana] &gt;gi|75331145|sp|Q8VYP9.1|ICML1_ARATH RecName: Full=Probable isoprenylcysteine alpha-carbonyl methylesterase ICMEL1; AltName: Full=Isoprenylcysteine methylesterase-like protein 1 &gt;gi|17979292|gb|AAL49871.1| unknown protein [Arabidopsis thaliana] &gt;gi|20259111|gb|AAM14271.1| u…
MSTRG.2093.2	1[-]9039661-9043430	AT1G26150.1	j	GO:0005524;GO:0006468;GO:0016021;GO:0004675;GO:0007166;GO:0005886;GO:0019901	-	virNOG01918;COG0515	T	sp|Q9C660|PEK10_ARATH Proline-rich receptor-like protein kinase PERK10 OS=Arabidopsis thaliana GN=PERK10 PE=1 SV=2	gi|79352581|ref|NP_173940.2| proline-rich extensin-like receptor kinase 10 [Arabidopsis thaliana] &gt;gi|310947343|sp|Q9C660.2|PEK10_ARATH RecName: Full=Proline-rich receptor-like protein kinase PERK10; AltName: Full=Proline-rich extensin-like receptor kinase 10; Short=AtPERK10 &gt;gi|332192534|gb|AEE30655.1| proline-rich extensin-like receptor kinase 10 [Arabidopsis thaliana]
MSTRG.2093.3	1[-]9039661-9043430	AT1G26150.1	j	GO:0005524;GO:0006468;GO:0016021;GO:0004675;GO:0007166;GO:0005886;GO:0019901	-	virNOG01918;COG0515	T	sp|Q9C660|PEK10_ARATH Proline-rich receptor-like protein kinase PERK10 OS=Arabidopsis thaliana GN=PERK10 PE=1 SV=2	gi|79352581|ref|NP_173940.2| proline-rich extensin-like receptor kinase 10 [Arabidopsis thaliana] &gt;gi|310947343|sp|Q9C660.2|PEK10_ARATH RecName: Full=Proline-rich receptor-like protein kinase PERK10; AltName: Full=Proline-rich extensin-like receptor kinase 10; Short=AtPERK10 &gt;gi|332192534|gb|AEE30655.1| proline-rich extensin-like receptor kinase 10 [Arabidopsis thaliana]
MSTRG.2095.2	1[-]9047452-9051536	AT1G26170.1	j	GO:0005643;GO:0008536;GO:0008565;GO:0000059;GO:0005737	K20224	virNOG09581	YU	sp|Q91YE6|IPO9_MOUSE Importin-9 OS=Mus musculus GN=Ipo9 PE=1 SV=3	gi|186478877|ref|NP_173942.2| importin-beta N-terminal domain-containing protein [Arabidopsis thaliana] &gt;gi|332192536|gb|AEE30657.1| importin-beta N-terminal domain-containing protein [Arabidopsis thaliana]
MSTRG.2098.1	1[-]9065955-9075320	AT1G26230.1	j	GO:0005524;GO:0006458;GO:0061077;GO:0007005;GO:0051082;GO:0005829;GO:0005739;GO:0009941;GO:0044183;GO:0042026;GO:0009570	K04077	virNOG05252;COG0459	O	sp|Q9C667|CPNB4_ARATH Chaperonin 60 subunit beta 4, chloroplastic OS=Arabidopsis thaliana GN=CPN60B4 PE=1 SV=1	gi|15222666|ref|NP_173947.1| chaperonin 60 subunit beta 4 [Arabidopsis thaliana] &gt;gi|75308802|sp|Q9C667.1|CPNB4_ARATH RecName: Full=Chaperonin 60 subunit beta 4, chloroplastic; Short=CPN-60 beta 4; Flags: Precursor &gt;gi|12321186|gb|AAG50688.1|AC079829_21 chaperonin precursor, putative [Arabidopsis thaliana] &gt;gi|332192542|gb|AEE30663.1| chaperonin 60 subunit beta 4 [Arabidopsis thaliana] &…
MSTRG.2098.8	1[-]9066475-9075320	AT1G26230.1	j	GO:0005524;GO:0006458;GO:0061077;GO:0007005;GO:0051082;GO:0005829;GO:0005739;GO:0009941;GO:0044183;GO:0042026;GO:0009570	K04077	virNOG05252;COG0459	O	sp|Q9C667|CPNB4_ARATH Chaperonin 60 subunit beta 4, chloroplastic OS=Arabidopsis thaliana GN=CPN60B4 PE=1 SV=1	gi|15222666|ref|NP_173947.1| chaperonin 60 subunit beta 4 [Arabidopsis thaliana] &gt;gi|75308802|sp|Q9C667.1|CPNB4_ARATH RecName: Full=Chaperonin 60 subunit beta 4, chloroplastic; Short=CPN-60 beta 4; Flags: Precursor &gt;gi|12321186|gb|AAG50688.1|AC079829_21 chaperonin precursor, putative [Arabidopsis thaliana] &gt;gi|332192542|gb|AEE30663.1| chaperonin 60 subunit beta 4 [Arabidopsis thaliana] &…
MSTRG.2098.15	1[-]9074118-9075282	AT1G26230.1	j	GO:0005524;GO:0006458;GO:0061077;GO:0007005;GO:0051082;GO:0005829;GO:0005739;GO:0009941;GO:0044183;GO:0042026;GO:0009570	K04077	virNOG05252;COG0459	O	sp|Q9C667|CPNB4_ARATH Chaperonin 60 subunit beta 4, chloroplastic OS=Arabidopsis thaliana GN=CPN60B4 PE=1 SV=1	gi|62320622|dbj|BAD95277.1| chaperonin precursor [Arabidopsis thaliana]
MSTRG.2113.9	1[-]9144018-9146061	AT1G26440.1	j	GO:0005274;GO:0015720;GO:0042906;GO:0005524;GO:0042907;GO:0015857;GO:0015210;GO:0016021;GO:0005739	-	virNOG31204;virNOG00098	P	sp|Q93Z75|UPS5_ARATH Ureide permease 5 OS=Arabidopsis thaliana GN=UPS5 PE=1 SV=1	gi|30689475|ref|NP_849708.1| ureide permease 5 [Arabidopsis thaliana] &gt;gi|42571649|ref|NP_973915.1| ureide permease 5 [Arabidopsis thaliana] &gt;gi|68566144|sp|Q93Z75.1|UPS5_ARATH RecName: Full=Ureide permease 5; Short=AtUPS5 &gt;gi|16604336|gb|AAL24174.1| At1g26440/T1K7_17 [Arabidopsis thaliana] &gt;gi|27764920|gb|AAO23581.1| At1g26440/T1K7_17 [Arabidopsis thaliana] &gt;gi|332192568|gb|AEE306…
MSTRG.2113.10	1[-]9144120-9145752	AT1G26440.1	j	GO:0005274;GO:0015720;GO:0042906;GO:0005524;GO:0042907;GO:0015857;GO:0015210;GO:0016021;GO:0005739	-	virNOG31204;virNOG00098	P	sp|Q93Z75|UPS5_ARATH Ureide permease 5 OS=Arabidopsis thaliana GN=UPS5 PE=1 SV=1	gi|227204389|dbj|BAH57046.1| AT1G26440 [Arabidopsis thaliana]
MSTRG.2115.1	1[+]9151562-9154105	AT1G26460.1	j	GO:0005739	-	virNOG04976	R	sp|Q9FZD1|PPR58_ARATH Pentatricopeptide repeat-containing protein At1g26460, mitochondrial OS=Arabidopsis thaliana GN=At1g26460 PE=1 SV=1	gi|18395911|ref|NP_564247.1| pentatricopeptide repeat-containing protein [Arabidopsis thaliana] &gt;gi|75173405|sp|Q9FZD1.1|PPR58_ARATH RecName: Full=Pentatricopeptide repeat-containing protein At1g26460, mitochondrial; Flags: Precursor &gt;gi|9797754|gb|AAF98572.1|AC013427_15 Contains similarity to a hypothetical protein F21B7.16 gi|7485908 from Arabidopsis thaliana BAC F21B7 gb|AC002560 and con…
MSTRG.2118.2	1[-]9163337-9165903	AT1G26520.1	j	GO:0005634	-	virNOG12384;virNOG01969	HR	sp|Q99MB4|CBWD1_RAT COBW domain-containing protein 1 OS=Rattus norvegicus GN=Cbwd1 PE=2 SV=2	gi|145336129|ref|NP_173974.3| Cobalamin biosynthesis CobW-like protein [Arabidopsis thaliana] &gt;gi|63147374|gb|AAY34160.1| At1g26520 [Arabidopsis thaliana] &gt;gi|332192579|gb|AEE30700.1| Cobalamin biosynthesis CobW-like protein [Arabidopsis thaliana] &gt;gi|1032298478|gb|OAP12803.1| hypothetical protein AXX17_AT1G26880 [Arabidopsis thaliana]
MSTRG.2122.2	1[+]9178388-9181844	AT1G26560.1	j	GO:0008422;GO:0048046;GO:1901657;GO:0009507	K01188	virNOG11338	G	sp|Q9FZE0|BGL40_ARATH Beta-glucosidase 40 OS=Arabidopsis thaliana GN=BGLU40 PE=2 SV=1	gi|21537259|gb|AAM61600.1| beta-glucosidase, putative [Arabidopsis thaliana]
MSTRG.2127.2	1[-]9207393-9209923	AT1G26640.1	j	GO:0016310;GO:0005524;GO:0102043;GO:0005829;GO:0016301;GO:0016114	-	virNOG08577	R	sp|O26153|IPK_METTH Isopentenyl phosphate kinase OS=Methanothermobacter thermautotrophicus (strain ATCC 29096 / DSM 1053 / JCM 10044 / NBRC 100330 / Delta H) GN=MTH_47 PE=1 SV=1	gi|17528974|gb|AAL38697.1| unknown protein [Arabidopsis thaliana]
MSTRG.2133.3	1[+]9241264-9244142	AT1G26730.1	j	GO:0006817;GO:0016021;GO:0005886	-	virNOG05436;COG5409;virNOG33202	TP	sp|Q6R8G3|PHO17_ARATH Phosphate transporter PHO1 homolog 7 OS=Arabidopsis thaliana GN=PHO1-H7 PE=2 SV=1	gi|15223330|ref|NP_173995.1| phosphate transporter PHO1-7 [Arabidopsis thaliana] &gt;gi|75127837|sp|Q6R8G3.1|PHO17_ARATH RecName: Full=Phosphate transporter PHO1 homolog 7; AltName: Full=Protein PHO1 homolog 7; Short=AtPHO1;H7 &gt;gi|41079282|gb|AAR99489.1| PHO1-like protein [Arabidopsis thaliana] &gt;gi|332192604|gb|AEE30725.1| phosphate transporter PHO1-7 [Arabidopsis thaliana] &gt;gi|103230012…
MSTRG.2139.2	1[+]9259613-9261177	AT1G26770.1	j	GO:0005199;GO:0009826;GO:0009831;GO:0009505;GO:0009828;GO:0016021;GO:0005576;GO:0006949	-	strNOG05828;virNOG07797	R	sp|Q9LDR9|EXP10_ARATH Expansin-A10 OS=Arabidopsis thaliana GN=EXPA10 PE=2 SV=1	gi|21553381|gb|AAM62474.1| alpha-expansin 10 precursor (At-EXP10) (AtEx10) (Ath-ExpAlpha-1.1) [Arabidopsis thaliana]
MSTRG.2143.2	1[+]9295721-9298009	AT1G26830.1	j	GO:0005634;GO:0061630;GO:0031625;GO:0042787;GO:0009911;GO:0019005;GO:0005829;GO:0009960;GO:0009793;GO:0009639	K03869	virNOG02508	O	sp|Q9ZVH4|CUL3A_ARATH Cullin-3A OS=Arabidopsis thaliana GN=CUL3A PE=1 SV=1	gi|15223361|ref|NP_174005.1| cullin 3 [Arabidopsis thaliana] &gt;gi|75315944|sp|Q9ZVH4.1|CUL3A_ARATH RecName: Full=Cullin-3A; Short=AtCUL3a &gt;gi|9295728|gb|AAF87034.1|AC006535_12 T24P13.25 [Arabidopsis thaliana] &gt;gi|4262186|gb|AAD14503.1| Highly similar to cullin 3 [Arabidopsis thaliana] &gt;gi|34364502|emb|CAC87120.1| cullin 3a [Arabidopsis thaliana] &gt;gi|332192626|gb|AEE30747.1| cullin 3…
MSTRG.2159.2	1[+]9381680-9383905	AT1G27030.1	j	-	-	virNOG31602	S	-	gi|18396149|ref|NP_564270.1| uncharacterized protein [Arabidopsis thaliana] &gt;gi|8778854|gb|AAF79853.1|AC000348_6 T7N9.9 [Arabidopsis thaliana] &gt;gi|14517458|gb|AAK62619.1| At1g27030/T7N9_9 [Arabidopsis thaliana] &gt;gi|21360451|gb|AAM47341.1| At1g27030/T7N9_9 [Arabidopsis thaliana] &gt;gi|332192649|gb|AEE30770.1| uncharacterized protein AT1G27030 [Arabidopsis thaliana] &gt;gi|1032298786|gb|O…
MSTRG.2162.2	1[-]9396723-9399433	AT1G27070.1	j	GO:0016310;GO:0016301	-	virNOG01044	G	sp|Q9LFY0|PTST2_ARATH Protein PTST homolog 2, chloroplastic OS=Arabidopsis thaliana GN=PTST2 PE=1 SV=1	gi|30689754|ref|NP_174027.3| 5&apos;-AMP-activated protein kinase-like protein [Arabidopsis thaliana] &gt;gi|8778877|gb|AAF79876.1|AC000348_29 T7N9.13 [Arabidopsis thaliana] &gt;gi|332192655|gb|AEE30776.1| 5&apos;-AMP-activated protein kinase-like protein [Arabidopsis thaliana]
MSTRG.2166.1	1[-]9409621-9410033	AT1G27100.1	i	-	-	-	-	-	-
MSTRG.2170.1	1[+]9429001-9432190	AT1G27150.1	j	GO:0005634	-	virNOG04246;KOG2610	S	sp|A2VD82|TTC38_XENLA Tetratricopeptide repeat protein 38 OS=Xenopus laevis GN=ttc38 PE=2 SV=1	gi|18396209|ref|NP_564271.1| StaR-like protein domain-containing protein [Arabidopsis thaliana] &gt;gi|8778861|gb|AAF79860.1|AC000348_13 T7N9.21 [Arabidopsis thaliana] &gt;gi|332192666|gb|AEE30787.1| StaR-like protein domain-containing protein [Arabidopsis thaliana]
MSTRG.2177.2	1[+]9481521-9484368	AT1G27290.2	j	GO:0005768;GO:0005634;GO:0005515;GO:0016021;GO:0005739;GO:0005802	-	braNOG14574;virNOG25761;virNOG22297	S	-	gi|18396284|ref|NP_564275.1| uncharacterized protein [Arabidopsis thaliana] &gt;gi|9802527|gb|AAF99729.1|AC004557_8 F17L21.9 [Arabidopsis thaliana] &gt;gi|15450914|gb|AAK96728.1| Unknown protein [Arabidopsis thaliana] &gt;gi|17978743|gb|AAL47365.1| unknown protein [Arabidopsis thaliana] &gt;gi|332192683|gb|AEE30804.1| uncharacterized protein AT1G27300 [Arabidopsis thaliana] &gt;gi|1032298379|gb|O…
MSTRG.2181.2	1[+]9492967-9494230	AT1G27330.1	j	GO:0005783;GO:0016021	-	virNOG23548	S	-	gi|674868239|emb|CDY66149.1| BnaAnng21710D [Brassica napus]
MSTRG.2181.3	1[+]9493026-9494230	AT1G27330.1	j	GO:0006979;GO:0005783;GO:0016021;GO:0005739	-	virNOG23548	S	sp|Q3T073|SERP2_BOVIN Stress-associated endoplasmic reticulum protein 2 OS=Bos taurus GN=SERP2 PE=3 SV=1	gi|923683755|ref|XP_013654422.1| PREDICTED: stress-associated endoplasmic reticulum protein 2-like, partial [Brassica napus]
MSTRG.2183.2	1[-]9498157-9499426	AT1G27350.1	j	GO:0006979;GO:0005783;GO:0016021;GO:0005739	-	virNOG23548	S	sp|Q3T073|SERP2_BOVIN Stress-associated endoplasmic reticulum protein 2 OS=Bos taurus GN=SERP2 PE=3 SV=1	gi|923683755|ref|XP_013654422.1| PREDICTED: stress-associated endoplasmic reticulum protein 2-like, partial [Brassica napus]
MSTRG.2195.4	1[+]9531916-9534094	AT1G27450.1	j	GO:0005887;GO:0005829;GO:0007623;GO:0016036;GO:0009690;GO:0055085;GO:0015114;GO:0044209;GO:0005351;GO:0009505;GO:0003999;GO:0046686;GO:0006817;GO:0005315;GO:0006168;GO:0005794;GO:0009570	K00759	virNOG11521	F	sp|P31166|APT1_ARATH Adenine phosphoribosyltransferase 1, chloroplastic OS=Arabidopsis thaliana GN=APT1 PE=1 SV=2	gi|18396344|ref|NP_564284.1| adenine phosphoribosyl transferase 1 [Arabidopsis thaliana] &gt;gi|38503396|sp|P31166.2|APT1_ARATH RecName: Full=Adenine phosphoribosyltransferase 1, chloroplastic; Short=APRT 1; Short=AtAPT1; Flags: Precursor &gt;gi|21536559|gb|AAM60891.1| adenine phosphoribosyltransferase 1, APRT [Arabidopsis thaliana] &gt;gi|332192710|gb|AEE30831.1| adenine phosphoribosyl transfera…
MSTRG.2197.2	1[-]9540358-9544275	AT1G27470.1	j	GO:0005634;GO:0000166	K14548	KOG2048;NOG03832;virNOG06065	R	sp|Q8R2N2|UTP4_MOUSE U3 small nucleolar RNA-associated protein 4 homolog OS=Mus musculus GN=Utp4 PE=2 SV=3	gi|22329818|ref|NP_174067.2| transducin family protein / WD-40 repeat family protein [Arabidopsis thaliana] &gt;gi|17979117|gb|AAL49816.1| unknown protein [Arabidopsis thaliana] &gt;gi|23297582|gb|AAN12900.1| unknown protein [Arabidopsis thaliana] &gt;gi|332192715|gb|AEE30836.1| transducin family protein / WD-40 repeat family protein [Arabidopsis thaliana]
MSTRG.2200.2	1[-]9557537-9558351	AT1G27510.1	j	GO:0010343;GO:0009507;GO:0042651	-	virNOG08974	S	sp|Q94AT5|EXEC2_ARATH Protein EXECUTER 2, chloroplastic OS=Arabidopsis thaliana GN=EX2 PE=2 SV=1	gi|20466272|gb|AAM20453.1| unknown protein [Arabidopsis thaliana]
MSTRG.2201.5	1[+]9558617-9562328	AT1G27520.1	j	GO:0030433;GO:0006491;GO:0097466;GO:0005509;GO:0004571;GO:0016021;GO:0005789;GO:0030968	K10084	virNOG16095;KOG2429	G	sp|Q9SXC9|MNS5_ARATH Alpha-mannosidase I MNS5 OS=Arabidopsis thaliana GN=MNS5 PE=1 SV=1	gi|18396373|ref|NP_564288.1| putative alpha-mannosidase I MNS5 [Arabidopsis thaliana] &gt;gi|75213218|sp|Q9SXC9.1|MNS5_ARATH RecName: Full=Alpha-mannosidase I MNS5 &gt;gi|5668763|gb|AAD45990.1|AC005916_2 Similar to gb|U04299 mannosyl-oligosaccharide alpha-1,2-mannosidase from Mus musculus. ESTs gb|R84145 and gb|AA394707 come from this gene [Arabidopsis thaliana] &gt;gi|15912209|gb|AAL08238.1| At1…
MSTRG.2201.2	1[+]9558617-9562542	AT1G27520.1	j	GO:0030433;GO:0006491;GO:0097466;GO:0005509;GO:0004571;GO:0016021;GO:0005789;GO:0030968	K10084	virNOG16095;KOG2429	G	sp|Q9SXC9|MNS5_ARATH Alpha-mannosidase I MNS5 OS=Arabidopsis thaliana GN=MNS5 PE=1 SV=1	gi|1032301466|gb|OAP15791.1| hypothetical protein AXX17_AT1G27960 [Arabidopsis thaliana]
MSTRG.2201.3	1[+]9558617-9562542	AT1G27520.1	j	GO:0016020;GO:0005783;GO:0006487;GO:0030433;GO:0004559	K10084	virNOG16095;KOG2429	G	sp|Q9SXC9|MNS5_ARATH Alpha-mannosidase I MNS5 OS=Arabidopsis thaliana GN=MNS5 PE=1 SV=1	gi|18396373|ref|NP_564288.1| putative alpha-mannosidase I MNS5 [Arabidopsis thaliana] &gt;gi|75213218|sp|Q9SXC9.1|MNS5_ARATH RecName: Full=Alpha-mannosidase I MNS5 &gt;gi|5668763|gb|AAD45990.1|AC005916_2 Similar to gb|U04299 mannosyl-oligosaccharide alpha-1,2-mannosidase from Mus musculus. ESTs gb|R84145 and gb|AA394707 come from this gene [Arabidopsis thaliana] &gt;gi|15912209|gb|AAL08238.1| At1…
MSTRG.2201.4	1[+]9558617-9562542	AT1G27520.1	j	GO:0030433;GO:0006491;GO:0097466;GO:0005509;GO:0004571;GO:0016021;GO:0005789;GO:0030968	K10084	virNOG16095;KOG2429	G	sp|Q9SXC9|MNS5_ARATH Alpha-mannosidase I MNS5 OS=Arabidopsis thaliana GN=MNS5 PE=1 SV=1	gi|18396373|ref|NP_564288.1| putative alpha-mannosidase I MNS5 [Arabidopsis thaliana] &gt;gi|75213218|sp|Q9SXC9.1|MNS5_ARATH RecName: Full=Alpha-mannosidase I MNS5 &gt;gi|5668763|gb|AAD45990.1|AC005916_2 Similar to gb|U04299 mannosyl-oligosaccharide alpha-1,2-mannosidase from Mus musculus. ESTs gb|R84145 and gb|AA394707 come from this gene [Arabidopsis thaliana] &gt;gi|15912209|gb|AAL08238.1| At1…
MSTRG.2201.6	1[+]9558647-9562542	AT1G27520.1	j	GO:0016020;GO:0005783;GO:0004571;GO:0030433;GO:0030968;GO:0006491;GO:0097466	K10084	virNOG16095	G	sp|Q9SXC9|MNS5_ARATH Alpha-mannosidase I MNS5 OS=Arabidopsis thaliana GN=MNS5 PE=1 SV=1	gi|18396373|ref|NP_564288.1| putative alpha-mannosidase I MNS5 [Arabidopsis thaliana] &gt;gi|75213218|sp|Q9SXC9.1|MNS5_ARATH RecName: Full=Alpha-mannosidase I MNS5 &gt;gi|5668763|gb|AAD45990.1|AC005916_2 Similar to gb|U04299 mannosyl-oligosaccharide alpha-1,2-mannosidase from Mus musculus. ESTs gb|R84145 and gb|AA394707 come from this gene [Arabidopsis thaliana] &gt;gi|15912209|gb|AAL08238.1| At1…
MSTRG.2203.1	1[-]9565913-9571251	AT1G27540.2	j	GO:0005634;GO:0005739	-	-	-	sp|Q4PSE7|FB262_ARATH F-box protein At5g25290 OS=Arabidopsis thaliana GN=At5g25290 PE=2 SV=1	gi|15223540|ref|NP_174074.1| uncharacterized protein [Arabidopsis thaliana] &gt;gi|5668765|gb|AAD45992.1|AC005916_4 T17H3.4 [Arabidopsis thaliana] &gt;gi|332192722|gb|AEE30843.1| uncharacterized protein AT1G27540 [Arabidopsis thaliana]
MSTRG.2206.2	1[+]9592128-9603157	AT1G27595.1	j	-	K06100	virNOG13654	A	sp|Q7ZYV9|SYMPK_XENLA Symplekin OS=Xenopus laevis GN=sympk PE=1 SV=1	gi|1032303856|gb|OAP18181.1| hypothetical protein AXX17_AT1G27980 [Arabidopsis thaliana]
MSTRG.2210.3	1[+]9614592-9616467	AT1G27650.1	j	GO:0003677;GO:0089701;GO:0000398;GO:0016607;GO:0030628;GO:0048573;GO:0046872;GO:0005681;GO:0000166	K12836	virNOG03760	A	sp|Q9S709|U2AFA_ARATH Splicing factor U2af small subunit A OS=Arabidopsis thaliana GN=U2AF35A PE=1 SV=1	gi|15217666|ref|NP_174086.1| splicing factor U2af small subunit A [Arabidopsis thaliana] &gt;gi|75336807|sp|Q9S709.1|U2AFA_ARATH RecName: Full=Splicing factor U2af small subunit A; AltName: Full=U2 auxiliary factor 35 kDa subunit A; AltName: Full=U2 small nuclear ribonucleoprotein auxiliary factor small subunit A; Short=U2 snRNP auxiliary factor small subunit A; AltName: Full=Zinc finger CCCH dom…
MSTRG.2215.2	1[-]9640079-9641441	AT1G27700.1	j	GO:0005634;GO:0048193;GO:0005794;GO:0016021	-	virNOG09088	S	-	gi|227204253|dbj|BAH56978.1| AT1G27700 [Arabidopsis thaliana]
MSTRG.2215.3	1[-]9640079-9641441	AT1G27700.1	j	GO:0005634;GO:0048193;GO:0005794;GO:0016021	-	virNOG09088	S	-	gi|18396454|ref|NP_564292.1| Syntaxin/t-SNARE family protein [Arabidopsis thaliana] &gt;gi|15450633|gb|AAK96588.1| At1g27700/T22C5_14 [Arabidopsis thaliana] &gt;gi|20466097|gb|AAM19970.1| At1g27700/T22C5_14 [Arabidopsis thaliana] &gt;gi|332192745|gb|AEE30866.1| Syntaxin/t-SNARE family protein [Arabidopsis thaliana] &gt;gi|1032304210|gb|OAP18535.1| hypothetical protein AXX17_AT1G28090 [Arabidopsis…
MSTRG.2217.10	1[-]9644114-9644580	AT1G27720.4	j	GO:0003677;GO:0009506;GO:0046982;GO:0005669;GO:0003713;GO:0045944;GO:0001075;GO:0008134	K03129	virNOG08624	K	sp|Q6SJR1|TAF4_ARATH Transcription initiation factor TFIID subunit 4 OS=Arabidopsis thaliana GN=TAF4 PE=1 SV=1	gi|6693034|gb|AAF24960.1|AC012375_23 T22C5.17 [Arabidopsis thaliana]
MSTRG.2219.1	1[+]9648266-9648699	AT1G27730.1	x	GO:0009414;GO:0010200;GO:0043565;GO:0008270;GO:0009651;GO:0010117;GO:0003700;GO:0009611;GO:0009644;GO:0045892;GO:0005634;GO:0009409;GO:0044212;GO:0035264;GO:0009737;GO:0006979;GO:0015979	-	virNOG20639;virNOG19434;virNOG16076	KR	sp|Q96289|ZAT10_ARATH Zinc finger protein ZAT10 OS=Arabidopsis thaliana GN=ZAT10 PE=2 SV=1	gi|1418323|emb|CAA67229.1| zinc finger protein [Arabidopsis thaliana] &gt;gi|1418333|emb|CAA67228.1| zinc finger protein [Arabidopsis thaliana]
MSTRG.2220.2	1[+]9657364-9661784	AT1G27750.1	j	GO:0005634;GO:0000166;GO:0003676	K18667	virNOG06125;virNOG04674	KR	sp|Q8LPQ9|FPA_ARATH Flowering time control protein FPA OS=Arabidopsis thaliana GN=FPA PE=1 SV=2	gi|145336181|ref|NP_174096.3| nucleic acid binding protein [Arabidopsis thaliana] &gt;gi|20259447|gb|AAM13844.1| unknown protein [Arabidopsis thaliana] &gt;gi|332192751|gb|AEE30872.1| nucleic acid binding protein [Arabidopsis thaliana]
MSTRG.2222.3	1[+]9668601-9671758	AT1G27760.3	j	GO:0005634;GO:0009651;GO:0005737	-	virNOG01813	Z	sp|Q5S1U6|IFRD1_PIG Interferon-related developmental regulator 1 OS=Sus scrofa GN=IFRD1 PE=2 SV=1	gi|42571665|ref|NP_973923.1| protein salt tolerance 32 [Arabidopsis thaliana] &gt;gi|332192754|gb|AEE30875.1| protein salt tolerance 32 [Arabidopsis thaliana] &gt;gi|1032300140|gb|OAP14465.1| SAT32 [Arabidopsis thaliana]
MSTRG.2225.4	1[-]9693086-9696381	AT1G27840.1	j	GO:0080008;GO:0005634;GO:0006281;GO:0000166;GO:0005834;GO:0005739;GO:0010224	K10570	virNOG08139	KL	sp|Q5BIM8|ERCC8_BOVIN DNA excision repair protein ERCC-8 OS=Bos taurus GN=ERCC8 PE=2 SV=1	gi|22329825|ref|NP_174105.2| DDB1a interacting protein ATCSA-1 [Arabidopsis thaliana] &gt;gi|15982897|gb|AAL09795.1| At1g27840/F28L5_15 [Arabidopsis thaliana] &gt;gi|18377624|gb|AAL66962.1| unknown protein [Arabidopsis thaliana] &gt;gi|20465583|gb|AAM20274.1| unknown protein [Arabidopsis thaliana] &gt;gi|332192760|gb|AEE30881.1| DDB1a interacting protein ATCSA-1 [Arabidopsis thaliana] &gt;gi|1032…
MSTRG.2226.2	1[+]9698955-9703889	AT1G27850.1	j	GO:0005886	-	virNOG03641;euNOG09154	S	-	gi|15217747|ref|NP_174106.1| uncharacterized protein [Arabidopsis thaliana] &gt;gi|12320884|gb|AAG50575.1|AC079280_6 transposon protein, putative [Arabidopsis thaliana] &gt;gi|332192763|gb|AEE30884.1| uncharacterized protein AT1G27850 [Arabidopsis thaliana]
MSTRG.2230.2	1[-]9721094-9724627	AT1G27910.1	j	GO:0005634;GO:0016567;GO:0070696;GO:0004842;GO:0016874	-	virNOG01636;NOG02865	SO	sp|Q9C7G1|PUB45_ARATH U-box domain-containing protein 45 OS=Arabidopsis thaliana GN=PUB45 PE=1 SV=1	gi|15217772|ref|NP_174112.1| U-box domain-containing protein 45 [Arabidopsis thaliana] &gt;gi|75169304|sp|Q9C7G1.1|PUB45_ARATH RecName: Full=U-box domain-containing protein 45; AltName: Full=Plant U-box protein 45 &gt;gi|12322984|gb|AAG51474.1|AC069471_5 unknown protein [Arabidopsis thaliana] &gt;gi|20453195|gb|AAM19837.1| At1g27910/F13K9_2 [Arabidopsis thaliana] &gt;gi|27363436|gb|AAO11637.1| At…
MSTRG.2231.1	1[-]9726607-9730646	AT1G27921.3	j	GO:0005819;GO:0005737	K16732	virNOG02235	Z	sp|Q9C7G0|MA658_ARATH 65-kDa microtubule-associated protein 8 OS=Arabidopsis thaliana GN=MAP65-8 PE=1 SV=2	gi|334182911|ref|NP_174113.2| microtubule-associated protein 65-8 [Arabidopsis thaliana] &gt;gi|300681234|sp|Q9C7G0.2|MA658_ARATH RecName: Full=65-kDa microtubule-associated protein 8; Short=AtMAP65-8 &gt;gi|332192770|gb|AEE30891.1| microtubule-associated protein 65-8 [Arabidopsis thaliana]
MSTRG.2242.2	1[+]9779003-9783967	AT1G28060.1	j	GO:0000398;GO:0046540	K12843	KOG2769;virNOG14374	A	sp|Q9C7E7|RDM16_ARATH Protein RDM16 OS=Arabidopsis thaliana GN=RDM16 PE=2 SV=1	gi|15217815|ref|NP_174127.1| Pre-mRNA-splicing factor 3 [Arabidopsis thaliana] &gt;gi|12323002|gb|AAG51492.1|AC069471_23 hypothetical protein [Arabidopsis thaliana] &gt;gi|22022524|gb|AAM83220.1| At1g28060/F13K9_16 [Arabidopsis thaliana] &gt;gi|332192786|gb|AEE30907.1| Pre-mRNA-splicing factor 3 [Arabidopsis thaliana]
MSTRG.2242.4	1[+]9779019-9783967	AT1G28060.1	j	GO:0000398;GO:0046540	K12843	KOG2769;virNOG14374	A	sp|Q9C7E7|RDM16_ARATH Protein RDM16 OS=Arabidopsis thaliana GN=RDM16 PE=2 SV=1	gi|15217815|ref|NP_174127.1| Pre-mRNA-splicing factor 3 [Arabidopsis thaliana] &gt;gi|12323002|gb|AAG51492.1|AC069471_23 hypothetical protein [Arabidopsis thaliana] &gt;gi|22022524|gb|AAM83220.1| At1g28060/F13K9_16 [Arabidopsis thaliana] &gt;gi|332192786|gb|AEE30907.1| Pre-mRNA-splicing factor 3 [Arabidopsis thaliana]
MSTRG.2242.7	1[+]9779140-9783967	AT1G28060.1	j	GO:0000398;GO:0046540	K12843	KOG2769;virNOG14374	A	sp|Q9C7E7|RDM16_ARATH Protein RDM16 OS=Arabidopsis thaliana GN=RDM16 PE=2 SV=1	gi|15217815|ref|NP_174127.1| Pre-mRNA-splicing factor 3 [Arabidopsis thaliana] &gt;gi|12323002|gb|AAG51492.1|AC069471_23 hypothetical protein [Arabidopsis thaliana] &gt;gi|22022524|gb|AAM83220.1| At1g28060/F13K9_16 [Arabidopsis thaliana] &gt;gi|332192786|gb|AEE30907.1| Pre-mRNA-splicing factor 3 [Arabidopsis thaliana]
MSTRG.2242.6	1[+]9779140-9784091	AT1G28060.1	j	GO:0000398;GO:0046540	K12843	KOG2769;virNOG14374	A	sp|Q9C7E7|RDM16_ARATH Protein RDM16 OS=Arabidopsis thaliana GN=RDM16 PE=2 SV=1	gi|15217815|ref|NP_174127.1| Pre-mRNA-splicing factor 3 [Arabidopsis thaliana] &gt;gi|12323002|gb|AAG51492.1|AC069471_23 hypothetical protein [Arabidopsis thaliana] &gt;gi|22022524|gb|AAM83220.1| At1g28060/F13K9_16 [Arabidopsis thaliana] &gt;gi|332192786|gb|AEE30907.1| Pre-mRNA-splicing factor 3 [Arabidopsis thaliana]
MSTRG.2245.2	1[-]9803769-9806896	AT1G28110.2	j	GO:0009505;GO:0051603;GO:0009506;GO:0004185;GO:0005576;GO:0016747;GO:0019748	K16297	virNOG00958	O	sp|Q93Y09|SCP45_ARATH Serine carboxypeptidase-like 45 OS=Arabidopsis thaliana GN=SCPL45 PE=2 SV=1	gi|18396647|ref|NP_564298.1| serine carboxypeptidase-like 45 [Arabidopsis thaliana] &gt;gi|42571671|ref|NP_973926.1| serine carboxypeptidase-like 45 [Arabidopsis thaliana] &gt;gi|75331738|sp|Q93Y09.1|SCP45_ARATH RecName: Full=Serine carboxypeptidase-like 45; Flags: Precursor &gt;gi|16648969|gb|AAL24336.1| serine carboxypeptidase II, putative [Arabidopsis thaliana] &gt;gi|31376397|gb|AAP49525.1| A…
MSTRG.2252.2	1[-]9863668-9864559	AT1G28230.1	j	GO:0006863;GO:0016036;GO:0005345;GO:0010184;GO:0005887;GO:0015211;GO:0009507	-	virNOG10208;euNOG36041	G	sp|Q9FZ96|PUP1_ARATH Purine permease 1 OS=Arabidopsis thaliana GN=PUP1 PE=1 SV=1	gi|15217873|ref|NP_174144.1| purine permease 1 [Arabidopsis thaliana] &gt;gi|75173386|sp|Q9FZ96.1|PUP1_ARATH RecName: Full=Purine permease 1; Short=AtPUP1 &gt;gi|9795614|gb|AAF98432.1|AC021044_11 purine permease [Arabidopsis thaliana] &gt;gi|26450405|dbj|BAC42317.1| putative purine permease [Arabidopsis thaliana] &gt;gi|28973199|gb|AAO63924.1| putative purine permease [Arabidopsis thaliana] &gt;g…
MSTRG.2253.2	1[-]9868583-9872174	AT1G28240.1	j	GO:0016757;GO:0016021	-	euNOG04976;virNOG03437	S	-	gi|15217874|ref|NP_174145.1| uncharacterized protein [Arabidopsis thaliana] &gt;gi|9795613|gb|AAF98431.1|AC021044_10 Unknown protein [Arabidopsis thaliana] &gt;gi|332192814|gb|AEE30935.1| uncharacterized protein AT1G28240 [Arabidopsis thaliana]
MSTRG.2253.3	1[-]9868583-9872174	AT1G28240.1	j	GO:0016757;GO:0016021	-	euNOG04976;virNOG03437	S	-	gi|15217874|ref|NP_174145.1| uncharacterized protein [Arabidopsis thaliana] &gt;gi|9795613|gb|AAF98431.1|AC021044_10 Unknown protein [Arabidopsis thaliana] &gt;gi|332192814|gb|AEE30935.1| uncharacterized protein AT1G28240 [Arabidopsis thaliana]
MSTRG.2255.1	1[-]9875478-9879183	AT1G28260.2	j	GO:0005634	-	NOG20943;virNOG14846	SA	sp|Q9FZ99|SMG7L_ARATH Protein SMG7L OS=Arabidopsis thaliana GN=SMG7L PE=2 SV=1	gi|15217876|ref|NP_174147.1| Telomerase activating protein Est1 [Arabidopsis thaliana] &gt;gi|42571673|ref|NP_973927.1| Telomerase activating protein Est1 [Arabidopsis thaliana] &gt;gi|75173389|sp|Q9FZ99.1|SMG7L_ARATH RecName: Full=Protein SMG7L; AltName: Full=Protetin SMG7-like &gt;gi|9795611|gb|AAF98429.1|AC021044_8 Hypothetical protein [Arabidopsis thaliana] &gt;gi|332192816|gb|AEE30937.1| Tel…
MSTRG.2259.2	1[-]9920675-9924911	AT1G28320.1	j	GO:0004252;GO:0016485;GO:0005777	-	virNOG11559	O	sp|Q8VZD4|DEG15_ARATH Glyoxysomal processing protease, glyoxysomal OS=Arabidopsis thaliana GN=DEG15 PE=1 SV=2	gi|18086453|gb|AAL57680.1| At1g28320/F3H9_2 [Arabidopsis thaliana]
MSTRG.2259.3	1[-]9920675-9924911	AT1G28320.1	j	GO:0004252;GO:0016485;GO:0005777	-	virNOG11559	O	sp|Q8VZD4|DEG15_ARATH Glyoxysomal processing protease, glyoxysomal OS=Arabidopsis thaliana GN=DEG15 PE=1 SV=2	gi|18086453|gb|AAL57680.1| At1g28320/F3H9_2 [Arabidopsis thaliana]
MSTRG.2259.4	1[-]9920675-9924911	AT1G28320.1	j	GO:0004252;GO:0016485;GO:0005777	-	virNOG11559	O	sp|Q8VZD4|DEG15_ARATH Glyoxysomal processing protease, glyoxysomal OS=Arabidopsis thaliana GN=DEG15 PE=1 SV=2	gi|18086453|gb|AAL57680.1| At1g28320/F3H9_2 [Arabidopsis thaliana]
MSTRG.2262.3	1[+]9943906-9946904	AT1G28350.1	j	GO:0005524;GO:0006418;GO:0004831;GO:0005737	K01866	COG0162;virNOG02935	J	sp|F4HWL4|SYYC2_ARATH Tyrosine--tRNA ligase 2, cytoplasmic OS=Arabidopsis thaliana GN=At1g28350 PE=1 SV=1	gi|6560759|gb|AAF16759.1|AC010155_12 F3M18.22 [Arabidopsis thaliana]
MSTRG.2262.4	1[+]9943907-9949778	AT1G28350.1	j	GO:0005524;GO:0006418;GO:0004831;GO:0005737	K01866	COG0162;virNOG02935	J	sp|F4HWL4|SYYC2_ARATH Tyrosine--tRNA ligase 2, cytoplasmic OS=Arabidopsis thaliana GN=At1g28350 PE=1 SV=1	gi|334182915|ref|NP_174157.4| probably tyrosine-tRNA synthetase [Arabidopsis thaliana] &gt;gi|902951519|sp|F4HWL4.1|SYYC2_ARATH RecName: Full=Tyrosine--tRNA ligase 2, cytoplasmic; AltName: Full=Tyrosyl-tRNA synthetase; Short=TyrRS &gt;gi|332192840|gb|AEE30961.1| probably tyrosine-tRNA synthetase [Arabidopsis thaliana]
MSTRG.2266.2	1[+]9963586-9966188	AT1G28380.1	j	GO:0005634;GO:0009626;GO:0009651;GO:0052542;GO:0010337	-	virNOG11963;euNOG07077	S	sp|Q9SGN6|NSL1_ARATH MACPF domain-containing protein NSL1 OS=Arabidopsis thaliana GN=NSL1 PE=2 SV=1	gi|18396768|ref|NP_564307.1| protein necrotic spotted lesions 1 [Arabidopsis thaliana] &gt;gi|75204910|sp|Q9SGN6.1|NSL1_ARATH RecName: Full=MACPF domain-containing protein NSL1; AltName: Full=Protein NECROTIC SPOTTED LESIONS 1; Short=Protein NSL1 &gt;gi|6560762|gb|AAF16762.1|AC010155_15 F3M18.18 [Arabidopsis thaliana] &gt;gi|16604599|gb|AAL24092.1| unknown protein [Arabidopsis thaliana] &gt;gi|20…
MSTRG.2266.3	1[+]9963586-9966188	AT1G28380.1	j	GO:0009626;GO:0052542;GO:0010337	-	virNOG11963;euNOG07077	S	sp|Q9SGN6|NSL1_ARATH MACPF domain-containing protein NSL1 OS=Arabidopsis thaliana GN=NSL1 PE=2 SV=1	gi|18396768|ref|NP_564307.1| protein necrotic spotted lesions 1 [Arabidopsis thaliana] &gt;gi|75204910|sp|Q9SGN6.1|NSL1_ARATH RecName: Full=MACPF domain-containing protein NSL1; AltName: Full=Protein NECROTIC SPOTTED LESIONS 1; Short=Protein NSL1 &gt;gi|6560762|gb|AAF16762.1|AC010155_15 F3M18.18 [Arabidopsis thaliana] &gt;gi|16604599|gb|AAL24092.1| unknown protein [Arabidopsis thaliana] &gt;gi|20…
MSTRG.2266.4	1[+]9963586-9966188	AT1G28380.1	j	GO:0005634;GO:0009626;GO:0009651;GO:0052542;GO:0010337	-	virNOG11963;euNOG07077	S	sp|Q9SGN6|NSL1_ARATH MACPF domain-containing protein NSL1 OS=Arabidopsis thaliana GN=NSL1 PE=2 SV=1	gi|18396768|ref|NP_564307.1| protein necrotic spotted lesions 1 [Arabidopsis thaliana] &gt;gi|75204910|sp|Q9SGN6.1|NSL1_ARATH RecName: Full=MACPF domain-containing protein NSL1; AltName: Full=Protein NECROTIC SPOTTED LESIONS 1; Short=Protein NSL1 &gt;gi|6560762|gb|AAF16762.1|AC010155_15 F3M18.18 [Arabidopsis thaliana] &gt;gi|16604599|gb|AAL24092.1| unknown protein [Arabidopsis thaliana] &gt;gi|20…
MSTRG.2271.3	1[-]9976190-9979721	AT1G28410.1	j	GO:0016021;GO:0009507	-	virNOG15522	S	-	gi|79354936|ref|NP_174163.2| uncharacterized protein [Arabidopsis thaliana] &gt;gi|332192853|gb|AEE30974.1| uncharacterized protein AT1G28410 [Arabidopsis thaliana] &gt;gi|1032299153|gb|OAP13478.1| hypothetical protein AXX17_AT1G28880 [Arabidopsis thaliana]
MSTRG.2272.2	1[+]9979554-9987709	AT1G28420.1	j	GO:0045892;GO:0001558;GO:0005634;GO:0009637;GO:0042803;GO:0009965;GO:0010228;GO:0045893;GO:0009908;GO:0048510;GO:0009651;GO:0043565;GO:0003700	-	NOG25311;strNOG02496;virNOG02467	KR	sp|F4HY56|RLT1_ARATH Homeobox-DDT domain protein RLT1 OS=Arabidopsis thaliana GN=RLT1 PE=1 SV=1	gi|6560763|gb|AAF16763.1|AC010155_16 F3M18.14 [Arabidopsis thaliana]
[truncated: 6,604 more rows]
