# Supplementary material for: Endophytic Bacillus altitudinis Strain Uses Different Novelty Molecular Pathways to Enhance Plant Growth
Source: Front Microbiol. 2021 Jun 25;12:692313. doi: 10.3389/fmicb.2021.692313 (PMC8268155; doi:10.3389/fmicb.2021.692313)
Supplement: Supplementary Table 5 — KEGG enrichment Arabidopsis–B. altitudinis interaction. [file Table_5.XLSX]

## Sheet: up-regulated genes
id	baseMean	baseMean_Control	baseMean_SB001	foldChange(SB001/Control)(SB001/Control)	log2FoldChange	pval	padj	Chromosome	Start Site	End Site	Direction	Length	Name	GO	KEGG	EC	eggNOG Class	eggNOG	Description	NCBI_GI	UniProtID
ATCG00340	694663	25.9309	1.3893e+06	53577.1	15.7093	8.90821e-08	0.000796106	Pt	37375	39579	-	2205	PSAB	GO:0000287;GO:0000287;GO:0009055;GO:0009055;GO:0009507;GO:0009507;GO:0009507;GO:0009522;GO:0009522;GO:0009522;GO:0009534;GO:0009534;GO:0009535;GO:0009535;GO:0009535;GO:0009536;GO:0009579;GO:0009579;GO:0009579;GO:0009579;GO:0009941;GO:0009941;GO:0010287;GO:0010287;GO:0015979;GO:0015979;GO:0015979;GO:0016020;GO:0016020;GO:0016020;GO:0016021;GO:0016021;GO:0016021;GO:0016168;GO:0016168;GO:0016491;GO:…	-	-	NOG04867	-	Photosystem I P700 chlorophyll a apoprotein A2[Source:UniProtKB/TrEMBL;Acc:A0A1B1W4U2]	-	-
ATCG00560	19030.9	0	38061.8	Inf	Inf	9.33421e-08	0.000796106	Pt	63804	63920	-	117	PSBL	GO:0009507;GO:0009523;GO:0009523;GO:0009523;GO:0009534;GO:0009534;GO:0009535;GO:0009535;GO:0009535;GO:0009536;GO:0009539;GO:0009539;GO:0009579;GO:0009579;GO:0009579;GO:0015979;GO:0015979;GO:0015979;GO:0016020;GO:0016020;GO:0016020;GO:0016021;GO:0016021;	-	-	NOG09652	-	Photosystem II reaction center protein L[Source:UniProtKB/Swiss-Prot;Acc:P60129]	-	-
ATCG00020	6.42049e+06	290.877	1.28407e+07	44144.8	15.43	1.17936e-07	0.000796106	Pt	383	1444	-	1062	PSBA	GO:0005506;GO:0005506;GO:0005515;GO:0005515;GO:0009055;GO:0009055;GO:0009055;GO:0009507;GO:0009507;GO:0009507;GO:0009523;GO:0009523;GO:0009534;GO:0009534;GO:0009535;GO:0009535;GO:0009535;GO:0009535;GO:0009536;GO:0009579;GO:0009579;GO:0009579;GO:0009635;GO:0009635;GO:0009772;GO:0009772;GO:0010287;GO:0010287;GO:0015979;GO:0016020;GO:0016020;GO:0016020;GO:0016021;GO:0016021;GO:0016168;GO:0016168;GO:…	-	-	NOG04871	D	Photosystem II protein D1 [Source:UniProtKB/Swiss-Prot;Acc:P83755]	-	-
ATCG00350	662198	33.8229	1.32436e+06	39155.8	15.2569	1.49419e-07	0.000796106	Pt	39605	41857	-	2253	PSAA	GO:0000287;GO:0000287;GO:0009055;GO:0009055;GO:0009507;GO:0009507;GO:0009507;GO:0009522;GO:0009522;GO:0009522;GO:0009534;GO:0009534;GO:0009535;GO:0009535;GO:0009535;GO:0009536;GO:0009579;GO:0009579;GO:0009579;GO:0009579;GO:0009941;GO:0009941;GO:0010287;GO:0010287;GO:0015979;GO:0015979;GO:0015979;GO:0015979;GO:0016020;GO:0016020;GO:0016020;GO:0016021;GO:0016021;GO:0016021;GO:0016168;GO:0016168;GO:…	-	-	NOG05023	S	Photosystem I P700 chlorophyll a apoprotein A1[Source:UniProtKB/Swiss-Prot;Acc:P56766]	-	-
ATCG00490	1.11207e+06	79.4837	2.22406e+06	27981.4	14.7722	2.5744e-07	0.000932365	Pt	54958	56397	+	1440	RBCL	GO:0000287;GO:0000287;GO:0000287;GO:0004497;GO:0004497;GO:0005618;GO:0005618;GO:0009507;GO:0009507;GO:0009507;GO:0009535;GO:0009535;GO:0009536;GO:0009570;GO:0009570;GO:0009579;GO:0009579;GO:0009737;GO:0009737;GO:0009853;GO:0009853;GO:0009941;GO:0009941;GO:0010287;GO:0010287;GO:0015977;GO:0015977;GO:0015977;GO:0015979;GO:0016020;GO:0016020;GO:0016491;GO:0016829;GO:0016984;GO:0016984;GO:0016984;GO:…	-	-	COG1850	G	Ribulose bisphosphate carboxylase large chain[Source:UniProtKB/Swiss-Prot;Acc:O03042]	-	-
ATCG00720	265755	18.6026	531491	28570.8	14.8023	2.6249e-07	0.000932365	Pt	74841	76292	+	648	PETB	GO:0005506;GO:0005506;GO:0009055;GO:0009055;GO:0009507;GO:0009507;GO:0009507;GO:0009534;GO:0009534;GO:0009535;GO:0009535;GO:0009535;GO:0009536;GO:0009579;GO:0009579;GO:0009579;GO:0015979;GO:0015979;GO:0016020;GO:0016020;GO:0016020;GO:0016020;GO:0016021;GO:0016021;GO:0016021;GO:0016491;GO:0016491;GO:0020037;GO:0020037;GO:0022900;GO:0022900;GO:0022904;GO:0022904;GO:0045158;GO:0045158;GO:0045158;GO:…	-	-	COG1290	C	Cytochrome b6 [Source:UniProtKB/Swiss-Prot;Acc:P56773]	-	-
ATCG00730	122728	11.838	245443	20733.5	14.3397	4.69816e-07	0.00143039	Pt	76481	77672	+	483	PETD	GO:0009055;GO:0009055;GO:0009507;GO:0009507;GO:0009507;GO:0009534;GO:0009534;GO:0009535;GO:0009535;GO:0009535;GO:0009536;GO:0009579;GO:0009579;GO:0009579;GO:0009767;GO:0009767;GO:0015979;GO:0016020;GO:0016020;GO:0016020;GO:0016021;GO:0016021;GO:0016491;GO:0016491;GO:0042651;GO:0042651;GO:0045156;GO:0045156;GO:0045158;GO:0045158;GO:0055114;	-	-	COG1290	C	Cytochrome b6-f complex subunit 4[Source:UniProtKB/Swiss-Prot;Acc:P56774]	-	-
ATCG00270	330166	43.9697	660288	15016.9	13.8743	7.45741e-07	0.0018434	Pt	32711	33772	+	1062	PSBD	GO:0005506;GO:0005506;GO:0005515;GO:0009055;GO:0009507;GO:0009507;GO:0009507;GO:0009523;GO:0009523;GO:0009523;GO:0009534;GO:0009534;GO:0009535;GO:0009535;GO:0009535;GO:0009536;GO:0009579;GO:0009579;GO:0009579;GO:0009772;GO:0009772;GO:0010287;GO:0010287;GO:0015979;GO:0015979;GO:0015979;GO:0016020;GO:0016020;GO:0016020;GO:0016020;GO:0016021;GO:0016021;GO:0016168;GO:0016168;GO:0016491;GO:0018298;GO:…	-	-	NOG05026	D	Photosystem II D2 protein [Source:UniProtKB/Swiss-Prot;Acc:P56761]	-	-
ATCG01090	14067.1	1.12743	28133	24953.3	14.6069	7.78462e-07	0.0018434	Pt	119244	119762	-	519	NDHI	GO:0003959;GO:0003959;GO:0005506;GO:0005506;GO:0008137;GO:0008137;GO:0009507;GO:0009507;GO:0009507;GO:0009535;GO:0009535;GO:0009535;GO:0009536;GO:0009579;GO:0015979;GO:0015979;GO:0016020;GO:0016020;GO:0016020;GO:0016491;GO:0016651;GO:0016651;GO:0016655;GO:0019684;GO:0019684;GO:0046872;GO:0048038;GO:0048038;GO:0051536;GO:0051539;GO:0051539;GO:0051539;GO:0055114;GO:0055114;GO:0055114;	-	-	COG1143	C	NAD(P)H-quinone oxidoreductase subunit I,chloroplastic [Source:UniProtKB/Swiss-Prot;Acc:P56755]	-	-
ATCG01070	20867.2	2.25486	41732.1	18507.7	14.1758	8.67125e-07	0.00184802	Pt	117804	118109	-	306	NDHE	GO:0003959;GO:0003959;GO:0006744;GO:0006744;GO:0008137;GO:0008137;GO:0009507;GO:0009507;GO:0009507;GO:0009534;GO:0009534;GO:0009535;GO:0009535;GO:0009535;GO:0009536;GO:0009579;GO:0016020;GO:0016021;GO:0016021;GO:0016491;GO:0016651;GO:0016651;GO:0016655;GO:0016655;GO:0019684;GO:0019684;GO:0030964;GO:0030964;GO:0042773;GO:0042773;GO:0045272;GO:0045272;GO:0048038;GO:0048038;GO:0055114;GO:0055114;GO:…	-	-	COG0713	C	NAD(P)H-quinone oxidoreductase subunit 4L,chloroplastic [Source:UniProtKB/Swiss-Prot;Acc:P26289]	-	-
ATCG00690	15435.1	1.69114	30868.5	18253	14.1558	1.03153e-06	0.00199854	Pt	74082	74183	+	102	PSBT	GO:0009507;GO:0009523;GO:0009523;GO:0009523;GO:0009535;GO:0009535;GO:0009535;GO:0009536;GO:0009539;GO:0009539;GO:0009579;GO:0015979;GO:0015979;GO:0015979;GO:0016020;GO:0016020;GO:0016020;GO:0016021;GO:0016021;	-	-	NOG292686	-	Photosystem II reaction center protein T[Source:UniProtKB/Swiss-Prot;Acc:P61839]	-	-
ATCG00130	183725	31.568	367418	11639	13.5067	1.16128e-06	0.00206244	Pt	11529	12798	-	555	ATPF	GO:0000166;GO:0005524;GO:0005524;GO:0006754;GO:0006811;GO:0009507;GO:0009507;GO:0009507;GO:0009534;GO:0009534;GO:0009535;GO:0009535;GO:0009535;GO:0009536;GO:0009579;GO:0009579;GO:0009579;GO:0009735;GO:0009735;GO:0015078;GO:0015078;GO:0015986;GO:0015986;GO:0015986;GO:0015992;GO:0016020;GO:0016021;GO:0016021;GO:0045263;GO:0045263;GO:0045263;GO:0046933;GO:0046933;GO:0099132;	-	-	COG0711	C	ATP synthase subunit b, chloroplastic[Source:UniProtKB/Swiss-Prot;Acc:P56759]	-	-
ATCG00280	323375	64.2634	646686	10063	13.2968	1.45042e-06	0.00207835	Pt	33720	35141	+	1422	PSBC	GO:0005515;GO:0009507;GO:0009507;GO:0009507;GO:0009521;GO:0009521;GO:0009523;GO:0009523;GO:0009523;GO:0009533;GO:0009533;GO:0009534;GO:0009534;GO:0009535;GO:0009535;GO:0009535;GO:0009536;GO:0009539;GO:0009539;GO:0009579;GO:0009579;GO:0009579;GO:0009767;GO:0009767;GO:0009772;GO:0009772;GO:0010287;GO:0010287;GO:0015979;GO:0015979;GO:0015979;GO:0016020;GO:0016020;GO:0016020;GO:0016020;GO:0016021;GO:…	-	-	NOG05025	R	Photosystem II CP43 reaction center protein[Source:UniProtKB/TrEMBL;Acc:A0A1B1W4T4]	-	-
AT1G66760	4109.35	0	8218.7	Inf	Inf	1.47395e-06	0.00207835	1	24901882	24904443	+	2187	DTX9	GO:0006855;GO:0006855;GO:0006855;GO:0009611;GO:0009611;GO:0015238;GO:0015238;GO:0015238;GO:0015297;GO:0015297;GO:0016020;GO:0016020;GO:0016020;GO:0016021;GO:0016021;GO:0055085;GO:0055085;GO:0006855;GO:0006855;GO:0015238;GO:0015238;GO:0015297;GO:0015297;GO:0016020;GO:0016020;GO:0016020;GO:0016021;GO:0016021;GO:0055085;GO:0055085;GO:0006855;GO:0006855;GO:0015238;GO:0015238;GO:0015297;GO:0015297;GO:…	K03327	-	-	-	Protein DETOXIFICATION 9 [Source:UniProtKB/Swiss-Prot;Acc:Q9C9M8]	842994	Q9C9M8
ATCG01110	4067.66	0	8135.33	Inf	Inf	1.50262e-06	0.00207835	Pt	122011	123192	-	1182	NDHH	GO:0003959;GO:0003959;GO:0009507;GO:0009507;GO:0009507;GO:0009534;GO:0009534;GO:0009535;GO:0009535;GO:0009535;GO:0009536;GO:0009570;GO:0009570;GO:0009579;GO:0016020;GO:0016491;GO:0016651;GO:0016651;GO:0016655;GO:0016655;GO:0019684;GO:0019684;GO:0048038;GO:0048038;GO:0048038;GO:0051287;GO:0051287;GO:0055114;GO:0055114;GO:0055114;	-	-	COG0649	C	NAD(P)H-quinone oxidoreductase subunit H,chloroplastic [Source:UniProtKB/Swiss-Prot;Acc:P56753]	-	-
ATCG01050	52436.8	10.1469	104863	10334.6	13.3352	1.56033e-06	0.00207835	Pt	115665	117185	-	1521	NDHD	GO:0008137;GO:0008137;GO:0009507;GO:0009535;GO:0009536;GO:0009579;GO:0016020;GO:0016021;GO:0016491;GO:0016655;GO:0016655;GO:0016655;GO:0042773;GO:0042773;GO:0048038;GO:0055114;GO:0055114;GO:0055114;	-	-	COG1008	C	NADH-Ubiquinone/plastoquinone (complex I) protein[Source:TAIR;Acc:ATCG01050]	-	-
AT2G31141	3766.09	0	7532.18	Inf	Inf	1.73894e-06	0.00214744	2	13271726	13272534	-	673	-	-	-	-	-	-	unknown protein; Has 30201 Blast hits to 17322proteins in 780 species: Archae - 12; Bacteria - 1396;Metazoa - 17338; Fungi - 3422; Plants - 5037; Viruses - 0;Other Eukaryotes - 2996 (source: NCBI BLink).[Source:TAIR;Acc:AT2G31141]	6240467	F4IPX8
ATCG00710	23478.7	4.50971	46952.9	10411.5	13.3459	1.81371e-06	0.00214744	Pt	74485	74706	+	222	PSBH	GO:0009507;GO:0009507;GO:0009507;GO:0009523;GO:0009523;GO:0009523;GO:0009534;GO:0009534;GO:0009535;GO:0009535;GO:0009535;GO:0009536;GO:0009579;GO:0009579;GO:0009579;GO:0009654;GO:0009654;GO:0015979;GO:0015979;GO:0015979;GO:0016020;GO:0016020;GO:0016020;GO:0016020;GO:0016021;GO:0016021;GO:0042301;GO:0042301;GO:0050821;GO:0050821;	-	-	NOG08122	S	Photosystem II reaction center protein H[Source:UniProtKB/Swiss-Prot;Acc:P56780]	-	-
ATCG01060	7219.65	1.12743	14438.2	12806.3	13.6446	2.54184e-06	0.00285114	Pt	117318	117563	-	246	PSAC	GO:0009055;GO:0009055;GO:0009055;GO:0009507;GO:0009507;GO:0009507;GO:0009522;GO:0009522;GO:0009522;GO:0009522;GO:0009533;GO:0009533;GO:0009534;GO:0009534;GO:0009534;GO:0009535;GO:0009535;GO:0009535;GO:0009536;GO:0009579;GO:0009773;GO:0009773;GO:0015979;GO:0015979;GO:0015979;GO:0015979;GO:0015979;GO:0016020;GO:0016020;GO:0016020;GO:0016491;GO:0042651;GO:0042651;GO:0046872;GO:0046872;GO:0051536;GO:…	-	-	COG1145	C	Photosystem I iron-sulfur center[Source:UniProtKB/Swiss-Prot;Acc:P62090]	-	-
ATCG00040	47071.1	12.9654	94129.2	7260.02	12.8258	2.76075e-06	0.00294185	Pt	2056	3636	-	1581	MATK	GO:0003723;GO:0006397;GO:0006397;GO:0006397;GO:0008033;GO:0008380;GO:0009507;GO:0009507;GO:0009507;GO:0009536;GO:0016020;GO:0016021;	-	-	NOG282935	-	maturase K [Source:TAIR;Acc:ATCG00040]"	-	-
ATCG00140	32420.8	9.01943	64832.5	7188.09	12.8114	2.94956e-06	0.00295906	Pt	13262	13507	-	246	ATPH	GO:0006754;GO:0006811;GO:0008289;GO:0008289;GO:0009507;GO:0009534;GO:0009534;GO:0009535;GO:0009535;GO:0009535;GO:0009535;GO:0009536;GO:0009579;GO:0015078;GO:0015078;GO:0015986;GO:0015986;GO:0015986;GO:0015991;GO:0015991;GO:0015992;GO:0016020;GO:0016021;GO:0016021;GO:0033177;GO:0033177;GO:0045263;GO:0045263;GO:0045263;GO:0045263;GO:0046933;GO:0046933;GO:0046933;	-	-	COG0636	C	ATP synthase subunit c, chloroplastic[Source:UniProtKB/TrEMBL;Acc:A0A1B1W4S3]	-	-
ATCG01100	31054.8	9.01943	62100.6	6885.2	12.7493	3.17505e-06	0.00295906	Pt	119847	122009	-	1083	NDHA	GO:0003954;GO:0005739;GO:0005743;GO:0005747;GO:0005886;GO:0005887;GO:0005887;GO:0008137;GO:0009060;GO:0009060;GO:0009507;GO:0009507;GO:0009507;GO:0009535;GO:0009535;GO:0009536;GO:0009579;GO:0015979;GO:0015979;GO:0016020;GO:0016020;GO:0016020;GO:0016020;GO:0016021;GO:0016491;GO:0016651;GO:0016651;GO:0016655;GO:0016655;GO:0019684;GO:0019684;GO:0030964;GO:0030964;GO:0045272;GO:0045272;GO:0045333;GO:…	-	-	COG1005	C	NAD(P)H-quinone oxidoreductase subunit 1,chloroplastic [Source:UniProtKB/Swiss-Prot;Acc:Q37165]	-	-
AT5G24780	2749.62	0	5499.24	Inf	Inf	3.19344e-06	0.00295906	5	8507590	8509201	-	1338	VSP1	GO:0003993;GO:0003993;GO:0003993;GO:0005773;GO:0005773;GO:0006952;GO:0006952;GO:0008134;GO:0008134;GO:0009753;GO:0009753;GO:0016311;GO:0045735;GO:0045735;	-	-	euNOG18944	-	Vegetative storage protein 1[Source:UniProtKB/Swiss-Prot;Acc:O49195]	832547	O49195
ATCG00520	23000	6.76457	45993.2	6799.12	12.7311	3.42115e-06	0.00303798	Pt	59772	60326	+	555	YCF4	GO:0009507;GO:0009507;GO:0009507;GO:0009522;GO:0009522;GO:0009535;GO:0009535;GO:0009536;GO:0009579;GO:0009579;GO:0009579;GO:0015979;GO:0015979;GO:0015979;GO:0016020;GO:0016021;GO:0016021;GO:0016021;GO:0048564;GO:0048564;GO:0051082;GO:0051082;	-	-	NOG06447	-	Photosystem I assembly protein Ycf4[Source:UniProtKB/Swiss-Prot;Acc:P56788]	-	-
ATCG00540	73809.5	26.4946	147593	5570.67	12.4436	4.07749e-06	0.00347598	Pt	61657	62619	+	963	PETA	GO:0005506;GO:0005506;GO:0009055;GO:0009055;GO:0009055;GO:0009507;GO:0009507;GO:0009507;GO:0009507;GO:0009512;GO:0009512;GO:0009534;GO:0009534;GO:0009535;GO:0009535;GO:0009535;GO:0009536;GO:0009579;GO:0009579;GO:0009579;GO:0009767;GO:0009767;GO:0015979;GO:0015979;GO:0015979;GO:0016020;GO:0016020;GO:0016020;GO:0016021;GO:0020037;GO:0020037;GO:0022900;GO:0031361;GO:0031361;GO:0046872;GO:0055114;	-	-	NOG04227	S	Cytochrome f [Source:UniProtKB/Swiss-Prot;Acc:P56771]	-	-
ATCG00680	228013	90.758	455935	5023.63	12.2945	4.65134e-06	0.00381267	Pt	72371	73897	+	1527	PSBB	GO:0005515;GO:0009507;GO:0009507;GO:0009507;GO:0009521;GO:0009521;GO:0009523;GO:0009523;GO:0009523;GO:0009534;GO:0009534;GO:0009535;GO:0009535;GO:0009535;GO:0009536;GO:0009579;GO:0009579;GO:0009579;GO:0009767;GO:0009767;GO:0009772;GO:0009772;GO:0010207;GO:0010207;GO:0010287;GO:0010287;GO:0015979;GO:0015979;GO:0015979;GO:0016020;GO:0016020;GO:0016020;GO:0016020;GO:0016021;GO:0016021;GO:0016168;GO:…	-	-	NOG05024	R	Photosystem II CP47 reaction center protein[Source:UniProtKB/TrEMBL;Acc:A0A1B1W4X0]	-	-
ATCG00050	4970.28	1.12743	9939.43	8816.02	13.1059	5.01482e-06	0.00395837	Pt	5084	6188	-	240	RPS16	GO:0003735;GO:0003735;GO:0003735;GO:0005622;GO:0005622;GO:0005840;GO:0005840;GO:0005840;GO:0006412;GO:0006412;GO:0006412;GO:0009507;GO:0009507;GO:0009536;GO:0030529;	-	-	COG0228	J	30S ribosomal protein S16, chloroplastic[Source:UniProtKB/Swiss-Prot;Acc:P56806]	-	-
ATCG00510	12873.4	5.07343	25741.8	5073.84	12.3089	6.097e-06	0.00464069	Pt	59247	59360	+	114	PSAI	GO:0009507;GO:0009522;GO:0009522;GO:0009522;GO:0009535;GO:0009535;GO:0009536;GO:0009579;GO:0015979;GO:0015979;GO:0015979;GO:0016020;GO:0016021;GO:0016021;	-	-	NOG315722	-	Photosystem I reaction center subunit VIII[Source:UniProtKB/TrEMBL;Acc:A0A1B1W4U9]	-	-
ATCG00300	6648.11	2.25486	13294	5895.7	12.5254	6.4931e-06	0.00477176	Pt	35751	35939	+	189	PSBZ	GO:0003674;GO:0009507;GO:0009523;GO:0009523;GO:0009523;GO:0009535;GO:0009535;GO:0009535;GO:0009535;GO:0009536;GO:0009539;GO:0009539;GO:0009579;GO:0015979;GO:0015979;GO:0015979;GO:0016020;GO:0016021;GO:0016021;GO:0042549;GO:0042549;	-	-	NOG42352	-	Photosystem II reaction center protein Z[Source:UniProtKB/TrEMBL;Acc:A0A1B1W4U3]	-	-
ATCG00065	6188.66	2.25486	12375.1	5488.18	12.4221	7.38853e-06	0.00506083	Pt	69611	69724	-	114	RPS12A	GO:0005840;GO:0005840;GO:0009507;GO:0009507;GO:0009536;	-	-	COG0048	J	ribosomal protein S12A [Source:TAIR;Acc:ATCG00065]"	-	-
ATCG00360	7202.75	2.81857	14402.7	5109.92	12.3191	7.49479e-06	0.00506083	Pt	42584	43751	-	381	YCF3	GO:0005515;GO:0005515;GO:0009507;GO:0009535;GO:0009536;GO:0009579;GO:0015979;GO:0016020;	-	-	NOG322293	-	Tetratricopeptide repeat (TPR)-like superfamilyprotein [Source:TAIR;Acc:ATCG00360]	-	-
ATCG00600	1788.14	0	3576.28	Inf	Inf	7.59885e-06	0.00506083	Pt	65998	66111	+	114	PETG	GO:0009507;GO:0009512;GO:0009512;GO:0009535;GO:0009535;GO:0009536;GO:0009579;GO:0015979;GO:0015979;GO:0016020;GO:0016021;GO:0016021;GO:0017004;GO:0017004;GO:0022900;GO:0045158;GO:0045158;GO:0055114;	-	-	NOG09641	L	Cytochrome b6-f complex subunit 5[Source:UniProtKB/Swiss-Prot;Acc:P56775]	-	-
ATCG00640	18535.5	9.58314	37061.3	3867.35	11.9171	8.46775e-06	0.00546863	Pt	67488	67688	+	201	RPL33	GO:0003735;GO:0003735;GO:0005622;GO:0005622;GO:0005840;GO:0005840;GO:0005840;GO:0006412;GO:0006412;GO:0006412;GO:0009507;GO:0009507;GO:0009507;GO:0009536;GO:0030529;	-	-	COG0267	J	50S ribosomal protein L33, chloroplastic[Source:UniProtKB/Swiss-Prot;Acc:P56796]	-	-
ATCG00440	28198.3	16.9114	56379.6	3333.82	11.703	1.01234e-05	0.0063456	Pt	50001	50363	-	363	NDHC	GO:0003954;GO:0003954;GO:0008137;GO:0008137;GO:0008137;GO:0009507;GO:0009507;GO:0009507;GO:0009535;GO:0009535;GO:0009536;GO:0009579;GO:0015979;GO:0015979;GO:0016020;GO:0016021;GO:0016021;GO:0016491;GO:0016651;GO:0016651;GO:0016655;GO:0019684;GO:0019684;GO:0030964;GO:0030964;GO:0048038;GO:0048038;GO:0055114;GO:0055114;GO:0055114;	-	-	COG0838	C	NAD(P)H-quinone oxidoreductase subunit 3,chloroplastic [Source:UniProtKB/TrEMBL;Acc:A0A1B1W4V1]	-	-
AT1G49500	1450.2	0	2900.41	Inf	Inf	1.17998e-05	0.00718506	1	18320490	18322505	-	1428	-	GO:0003743;GO:0003743;GO:0006413;GO:0003743;GO:0003743;GO:0006413;	-	-	-	-	At1g49500/F13F21_6[Source:UniProtKB/TrEMBL;Acc:Q9XIB7]	841374	Q9XIB7;A0A384LDR8
AT2G07687	2837.11	1.12743	5673.09	5031.88	12.2969	1.43995e-05	0.00852452	2	3311654	3312651	-	998	-	GO:0004129;GO:0004129;GO:0004129;GO:0005739;GO:0005739;GO:0005743;GO:0015002;GO:0015002;GO:0015078;GO:0015986;GO:0015991;GO:0016020;GO:0016020;GO:0016020;GO:0016021;GO:0016021;GO:0016491;GO:0019646;GO:0019646;GO:0022904;GO:0022904;GO:0033177;GO:0045263;GO:0055114;GO:1902600;	K02262	-	COG1845	C	Cytochrome c oxidase, subunit III[Source:TAIR;Acc:AT2G07687]	815364	P92514;A0A2P2CLH8
ATCG01080	9645.96	7.32829	19284.6	2631.53	11.3617	1.74732e-05	0.0100334	Pt	118377	118907	-	531	NDHG	GO:0008137;GO:0008137;GO:0008137;GO:0008137;GO:0009507;GO:0009535;GO:0009535;GO:0009536;GO:0009579;GO:0015979;GO:0015979;GO:0016020;GO:0016021;GO:0016021;GO:0016491;GO:0048038;GO:0048038;GO:0055114;GO:0055114;GO:0055114;	-	-	COG0839	C	NAD(P)H-quinone oxidoreductase subunit 6,chloroplastic [Source:UniProtKB/Swiss-Prot;Acc:Q95695]	-	-
ATCG00210	7623.7	5.63714	15241.8	2703.81	11.4008	1.78899e-05	0.0100334	Pt	28089	28178	+	90	PETN	GO:0009055;GO:0009507;GO:0009512;GO:0009512;GO:0009535;GO:0009535;GO:0009536;GO:0009579;GO:0015979;GO:0015979;GO:0016020;GO:0016021;GO:0016021;GO:0017004;GO:0017004;GO:0017004;GO:0022900;GO:0045158;GO:0045158;GO:0055114;	-	-	NOG268317	-	Cytochrome b6-f complex subunit 8[Source:UniProtKB/Swiss-Prot;Acc:P61039]	-	-
ATMG00510	13634.9	11.2743	27258.5	2417.76	11.2395	1.85688e-05	0.0101472	Mt	132071	138153	+	1185	NAD7	GO:0003954;GO:0005739;GO:0005739;GO:0008137;GO:0016491;GO:0016651;GO:0016651;GO:0048038;GO:0048038;GO:0051287;GO:0051287;GO:0055114;GO:0055114;GO:0055114;GO:0070469;	-	-	COG0649	C	NADH dehydrogenase subunit 7[Source:UniProtKB/TrEMBL;Acc:G1C2X4]	-	-
ATCG01010	13102.1	11.838	26192.3	2212.57	11.1115	2.14845e-05	0.0113238	Pt	110398	112638	-	2241	NDHF	GO:0008137;GO:0008137;GO:0009507;GO:0009507;GO:0009507;GO:0009535;GO:0009535;GO:0009536;GO:0009579;GO:0016020;GO:0016021;GO:0016021;GO:0016491;GO:0042773;GO:0042773;GO:0048038;GO:0048038;GO:0055114;GO:0055114;GO:0055114;	-	-	COG1009	C	NAD(P)H-quinone oxidoreductase subunit 5,chloroplastic [Source:UniProtKB/Swiss-Prot;Acc:P56752]	-	-
ATCG00890	1094.53	0	2189.05	Inf	Inf	2.17847e-05	0.0113238	Pt	94941	96795	-	1170	NDHB.1	GO:0008137;GO:0008137;GO:0009507;GO:0009535;GO:0009536;GO:0009579;GO:0016020;GO:0016021;GO:0016491;GO:0016655;GO:0019684;GO:0042773;GO:0042773;GO:0048038;GO:0055114;GO:0055114;GO:0055114;	-	-	-	-	NADH-Ubiquinone/plastoquinone (complex I) protein[Source:TAIR;Acc:ATCG00890]	-	-
AT1G09500	1011.15	0	2022.3	Inf	Inf	2.60187e-05	0.0131269	1	3066674	3068796	+	1931	-	GO:0003824;GO:0003824;GO:0004022;GO:0004022;GO:0016491;GO:0016491;GO:0016616;GO:0016616;GO:0050662;GO:0050662;GO:0055114;GO:0003824;GO:0003824;GO:0050662;GO:0050662;GO:0003824;GO:0003824;GO:0050662;GO:0050662;	-	-	COG0451	M	At1g09500/F14J9_16[Source:UniProtKB/TrEMBL;Acc:O80533]	837475	B9DG15
ATCG00170	12063.7	12.4017	24115.1	1944.49	10.9252	2.66846e-05	0.0131269	Pt	15938	20068	-	4131	RPOC2	GO:0000428;GO:0003677;GO:0003677;GO:0003677;GO:0003899;GO:0003899;GO:0003899;GO:0003899;GO:0006351;GO:0006351;GO:0006351;GO:0009295;GO:0009295;GO:0009507;GO:0009507;GO:0009507;GO:0009536;GO:0009570;GO:0009570;GO:0016740;GO:0016779;	-	-	COG0086	K	DNA-directed RNA polymerase subunit beta''[Source:UniProtKB/Swiss-Prot;Acc:P56764]	-	-
ATCG00420	22784.6	24.8034	45544.3	1836.21	10.8425	2.71012e-05	0.0131269	Pt	48677	49153	-	477	NDHJ	GO:0008137;GO:0008137;GO:0009507;GO:0009507;GO:0009507;GO:0009535;GO:0009535;GO:0009536;GO:0009579;GO:0009970;GO:0009970;GO:0016020;GO:0016491;GO:0016651;GO:0016651;GO:0016655;GO:0019684;GO:0019684;GO:0045333;GO:0048038;GO:0048038;GO:0055114;GO:0055114;GO:0055114;	-	-	COG0852	C	NAD(P)H-quinone oxidoreductase subunit J,chloroplastic [Source:UniProtKB/Swiss-Prot;Acc:P56754]	-	-
ATCG00580	13626.8	14.6566	27239	1858.48	10.8599	2.8141e-05	0.0132948	Pt	64071	64322	-	252	PSBE	GO:0005506;GO:0005506;GO:0009055;GO:0009055;GO:0009507;GO:0009523;GO:0009523;GO:0009523;GO:0009535;GO:0009535;GO:0009536;GO:0009539;GO:0009539;GO:0009579;GO:0009767;GO:0009767;GO:0015979;GO:0015979;GO:0015979;GO:0016020;GO:0016021;GO:0016021;GO:0016021;GO:0019684;GO:0019684;GO:0020037;GO:0020037;GO:0046872;GO:0046872;GO:0046872;GO:0055114;	-	-	NOG07088	-	Cytochrome b559 subunit alpha[Source:UniProtKB/TrEMBL;Acc:A0A1B1W4W2]	-	-
ATMG01360	92883.3	108.797	185658	1706.46	10.7368	2.86956e-05	0.0132948	Mt	349830	351413	-	1584	COX1	GO:0004129;GO:0004129;GO:0004129;GO:0004129;GO:0005506;GO:0005507;GO:0005739;GO:0005743;GO:0005743;GO:0005751;GO:0005751;GO:0005886;GO:0005886;GO:0006119;GO:0006119;GO:0006123;GO:0006123;GO:0006810;GO:0009055;GO:0009060;GO:0009060;GO:0009060;GO:0015990;GO:0015990;GO:0015990;GO:0016020;GO:0016021;GO:0016021;GO:0016021;GO:0016491;GO:0020037;GO:0020037;GO:0022900;GO:0022900;GO:0045277;GO:0045277;GO:…	-	-	COG0843	C	Cytochrome c oxidase subunit 1[Source:UniProtKB/Swiss-Prot;Acc:P60620]	-	-
ATCG01250	894.957	0	1789.91	Inf	Inf	3.43632e-05	0.0153442	Pt	141854	143708	+	1170	NDHB.2	GO:0008137;GO:0008137;GO:0009507;GO:0009535;GO:0009536;GO:0009579;GO:0016020;GO:0016021;GO:0016491;GO:0016655;GO:0019684;GO:0042773;GO:0042773;GO:0048038;GO:0055114;GO:0055114;GO:0055114;	-	-	-	-	NADH-Ubiquinone/plastoquinone (complex I) protein[Source:TAIR;Acc:ATCG01250]	-	-
ATCG00120	98960.7	129.654	197792	1525.53	10.5751	3.45591e-05	0.0153442	Pt	9938	11461	-	1524	ATPA	GO:0000166;GO:0005524;GO:0005524;GO:0005524;GO:0005739;GO:0005739;GO:0006754;GO:0006811;GO:0008270;GO:0008270;GO:0009409;GO:0009409;GO:0009507;GO:0009507;GO:0009507;GO:0009534;GO:0009534;GO:0009535;GO:0009535;GO:0009535;GO:0009536;GO:0009579;GO:0009579;GO:0009579;GO:0010287;GO:0010287;GO:0010319;GO:0010319;GO:0015986;GO:0015986;GO:0015986;GO:0015992;GO:0015992;GO:0016020;GO:0016020;GO:0016020;GO:…	-	-	COG0056	C	ATP synthase subunit alpha, chloroplastic[Source:UniProtKB/TrEMBL;Acc:A0A1B1W4S8]	-	-
ATMG00516	4659.15	5.07343	9313.23	1835.69	10.8421	3.71638e-05	0.015589	Mt	143219	147048	-	318	NAD1C	GO:0003954;GO:0005739;GO:0005739;GO:0005747;GO:0005747;GO:0005886;GO:0008137;GO:0009060;GO:0009853;GO:0016020;GO:0016020;GO:0016020;GO:0016020;GO:0016021;GO:0016491;GO:0031966;GO:0045271;GO:0055114;GO:0055114;GO:0055114;	-	-	COG1005	C	NADH dehydrogenase 1C [Source:TAIR;Acc:ATMG00516]"	-	-
ATCG00650	7894.43	9.58314	15779.3	1646.57	10.6852	3.74925e-05	0.015589	Pt	67917	68222	+	306	RPS18	GO:0003723;GO:0003735;GO:0003735;GO:0003735;GO:0005622;GO:0005622;GO:0005763;GO:0005763;GO:0005840;GO:0005840;GO:0005840;GO:0006412;GO:0006412;GO:0006412;GO:0009507;GO:0009507;GO:0009507;GO:0009536;GO:0009570;GO:0009570;GO:0009941;GO:0009941;GO:0019843;GO:0019843;GO:0022627;GO:0030529;GO:0070181;GO:0070181;	-	-	COG0238	J	30S ribosomal protein S18, chloroplastic[Source:UniProtKB/Swiss-Prot;Acc:P56807]	-	-
ATMG01130	5005.35	5.63714	10005.1	1774.85	10.7935	3.8029e-05	0.015589	Mt	289197	289517	-	321	ORF106F	GO:0003674;GO:0005739;GO:0005739;GO:0008150;	-	-	-	-	Uncharacterized mitochondrial protein AtMg01130[Source:UniProtKB/Swiss-Prot;Acc:P92544]	-	-
ATCG00530	31168.1	42.2786	62294	1473.42	10.525	3.80362e-05	0.015589	Pt	60741	61430	+	690	CEMA	GO:0006811;GO:0009507;GO:0009528;GO:0009536;GO:0009706;GO:0009706;GO:0015078;GO:0015078;GO:0015992;GO:0016020;GO:0016021;GO:0016021;GO:0016021;GO:1902600;GO:1902600;	-	-	NOG06592	U	envelope membrane protein, chloroplastic[Source:UniProtKB/TrEMBL;Acc:A0A1B1W4V5]	-	-
AT2G07689	848.834	0	1697.67	Inf	Inf	3.8835e-05	0.0156161	2	3336109	3336753	+	645	-	GO:0005739;GO:0005739;GO:0005743;GO:0008137;GO:0008137;GO:0016020;GO:0016020;GO:0016020;GO:0016021;GO:0016021;GO:0016491;GO:0042773;GO:0055114;GO:0055114;GO:0070469;	K03879	EC:7.1.1.2	COG1007	C	NADH-Ubiquinone/plastoquinone (Complex I) protein[Source:UniProtKB/TrEMBL;Acc:Q3EC49]	815366	A0A178U7R7;Q3EC49
ATCG00430	28964.9	40.5874	57889.3	1426.29	10.478	4.02942e-05	0.0159028	Pt	49257	49934	-	678	NDHK	GO:0003954;GO:0005506;GO:0005506;GO:0008137;GO:0008137;GO:0008137;GO:0009060;GO:0009060;GO:0009507;GO:0009507;GO:0009507;GO:0009535;GO:0009535;GO:0009536;GO:0009579;GO:0015990;GO:0015990;GO:0016020;GO:0016491;GO:0016655;GO:0019684;GO:0019684;GO:0045272;GO:0045272;GO:0046872;GO:0048038;GO:0048038;GO:0048038;GO:0051536;GO:0051536;GO:0051536;GO:0051539;GO:0051539;GO:0051539;GO:0055114;GO:0055114;GO:…	-	-	COG0377	C	NAD(P)H-quinone oxidoreductase subunit K,chloroplastic [Source:UniProtKB/TrEMBL;Acc:A0A1B1W4U5]	-	-
ATMG00070	13991.5	21.9849	27961	1271.83	10.3127	5.15399e-05	0.0199712	Mt	23663	24235	-	573	NAD9	GO:0003954;GO:0005739;GO:0005743;GO:0008137;GO:0008137;GO:0008137;GO:0008137;GO:0016020;GO:0016491;GO:0016651;GO:0016651;GO:0055114;GO:0055114;GO:0055114;GO:0070469;	-	-	COG0852	C	NADH dehydrogenase subunit 9[Source:TAIR;Acc:ATMG00070]	-	-
ATCG00080	26840.5	45.6609	53635.3	1174.65	10.198	5.57149e-05	0.0212035	Pt	7583	7693	+	111	PSBI	GO:0009507;GO:0009523;GO:0009523;GO:0009523;GO:0009535;GO:0009535;GO:0009536;GO:0009539;GO:0009539;GO:0009579;GO:0015979;GO:0015979;GO:0015979;GO:0016020;GO:0016020;GO:0016020;GO:0016021;GO:0016021;	-	-	NOG09650	R	Photosystem II reaction center protein I[Source:UniProtKB/TrEMBL;Acc:A0A1B1W4S2]	-	-
ATCG01040	3625.83	5.07343	7246.58	1428.34	10.4801	5.88552e-05	0.0220056	Pt	114461	115447	+	987	CCSA	GO:0009507;GO:0009535;GO:0009535;GO:0009536;GO:0009579;GO:0015886;GO:0015886;GO:0016020;GO:0016021;GO:0016021;GO:0017004;GO:0017004;GO:0017004;GO:0020037;GO:0020037;GO:0055114;	-	-	COG0755	O	Cytochrome c biogenesis protein CcsA[Source:UniProtKB/Swiss-Prot;Acc:P56770]	-	-
ATCG00330	5182.38	8.45571	10356.3	1224.77	10.2583	6.54603e-05	0.0239068	Pt	36938	37240	-	303	RPS14	GO:0003723;GO:0003735;GO:0003735;GO:0005622;GO:0005622;GO:0005840;GO:0005840;GO:0005840;GO:0006412;GO:0006412;GO:0006412;GO:0009507;GO:0009507;GO:0009536;GO:0019843;GO:0019843;GO:0030529;	-	-	COG0199	J	30S ribosomal protein S14, chloroplastic[Source:UniProtKB/TrEMBL;Acc:A0A1B1W4T5]	-	-
AT1G14250	677.648	0	1355.3	Inf	Inf	6.61835e-05	0.0239068	1	4868346	4871488	+	1952	APY5	GO:0000166;GO:0005524;GO:0005524;GO:0005773;GO:0005773;GO:0016020;GO:0016021;GO:0016021;GO:0016787;GO:0016787;GO:0016787;GO:0102485;GO:0102485;GO:0102486;GO:0102486;GO:0102487;GO:0102487;GO:0102488;GO:0102488;GO:0102489;GO:0102489;GO:0102490;GO:0102490;GO:0102491;GO:0102491;	K01510	EC:3.6.1.5	COG5371	GO	Probable apyrase 5 [Source:UniProtKB/Swiss-Prot;Acc:Q6NQA8]	837986	Q6NQA8
ATCG00820	641.282	0	1282.56	Inf	Inf	7.56486e-05	0.0268365	Pt	84005	84283	-	279	RPS19	GO:0000028;GO:0003723;GO:0003723;GO:0003723;GO:0003735;GO:0003735;GO:0005840;GO:0005840;GO:0005840;GO:0006412;GO:0006412;GO:0006412;GO:0009507;GO:0009536;GO:0015935;GO:0015935;GO:0019843;GO:0022627;GO:0030529;	-	-	COG0185	J	ribosomal protein S19 [Source:TAIR;Acc:ATCG00820]"	-	-
ATCG00150	18128.8	37.2051	36220.5	973.534	9.92709	7.77977e-05	0.0268365	Pt	14021	14770	-	750	ATPI	GO:0005886;GO:0005886;GO:0006754;GO:0006811;GO:0009507;GO:0009507;GO:0009507;GO:0009534;GO:0009534;GO:0009535;GO:0009535;GO:0009535;GO:0009536;GO:0009579;GO:0015078;GO:0015078;GO:0015986;GO:0015986;GO:0015986;GO:0015992;GO:0016020;GO:0016021;GO:0016021;GO:0042777;GO:0042777;GO:0045263;GO:0045263;GO:0045263;GO:0045263;GO:0046933;GO:0046933;GO:0046933;GO:0099132;	-	-	COG0356	C	ATP synthase subunit a, chloroplastic[Source:UniProtKB/TrEMBL;Acc:A0A1B1W4S9]	-	-
AT2G07727	3114.04	5.07343	6223.01	1226.59	10.2604	7.80717e-05	0.0268365	2	3449534	3452776	+	3243	-	GO:0005739;GO:0005743;GO:0005743;GO:0006122;GO:0006122;GO:0008121;GO:0008121;GO:0009055;GO:0009055;GO:0016020;GO:0016020;GO:0016020;GO:0016021;GO:0016021;GO:0016491;GO:0016491;GO:0022904;GO:0022904;GO:0045275;GO:0045275;GO:0046872;GO:0046872;GO:0055114;GO:0070469;GO:1902600;	K00412	-	COG1290	C	Di-haem cytochrome, transmembrane;Cytochrome b/b6,C-terminal [Source:TAIR;Acc:AT2G07727]	815400	P42792;A0A2P2CLG2
ATCG00550	2625.04	4.50971	5245.57	1163.17	10.1838	9.10989e-05	0.0308174	Pt	63538	63660	-	123	PSBJ	GO:0009507;GO:0009523;GO:0009523;GO:0009523;GO:0009535;GO:0009535;GO:0009536;GO:0009539;GO:0009539;GO:0009579;GO:0015979;GO:0015979;GO:0015979;GO:0016020;GO:0016020;GO:0016020;GO:0016021;GO:0016021;	-	-	NOG300576	-	Photosystem II reaction center protein J[Source:UniProtKB/Swiss-Prot;Acc:P56781]	-	-
ATMG00513	2588.67	4.50971	5172.83	1147.04	10.1637	9.35402e-05	0.0311489	Mt	140724	142998	-	1446	NAD5A	GO:0005739;GO:0005743;GO:0008137;GO:0008137;GO:0008137;GO:0016020;GO:0016021;GO:0016491;GO:0042773;GO:0042773;GO:0055114;GO:0055114;GO:0055114;GO:0070469;	-	-	COG1009	C	NADH dehydrogenase 5A [Source:TAIR;Acc:ATMG00513]"	-	-
ATCG00180	16783.5	41.1511	33525.8	814.7	9.67013	0.000104772	0.0343522	Pt	20251	23084	-	2043	RPOC1	GO:0003677;GO:0003677;GO:0003677;GO:0003899;GO:0003899;GO:0003899;GO:0003899;GO:0006351;GO:0006351;GO:0006351;GO:0009295;GO:0009295;GO:0009507;GO:0009507;GO:0009507;GO:0009536;GO:0016740;GO:0016779;	-	-	COG0086	K	DNA-directed RNA polymerase subunit beta'[Source:UniProtKB/Swiss-Prot;Acc:P56763]	-	-
ATCG00480	131443	356.831	262530	735.727	9.52303	0.000116606	0.0371542	Pt	52660	54156	-	1497	ATPB	GO:0000166;GO:0005524;GO:0005524;GO:0005524;GO:0005618;GO:0005618;GO:0006754;GO:0006811;GO:0008270;GO:0008270;GO:0009409;GO:0009409;GO:0009507;GO:0009507;GO:0009507;GO:0009534;GO:0009534;GO:0009535;GO:0009535;GO:0009535;GO:0009536;GO:0009544;GO:0009544;GO:0009570;GO:0009570;GO:0009579;GO:0009579;GO:0009579;GO:0009817;GO:0009817;GO:0010287;GO:0010287;GO:0010319;GO:0010319;GO:0015986;GO:0015986;GO:…	-	-	COG0055	C	ATP synthase subunit beta, chloroplastic[Source:UniProtKB/Swiss-Prot;Acc:P19366]	-	-
ATMG00640	14307.8	37.2051	28578.3	768.128	9.5852	0.000116804	0.0371542	Mt	188084	188662	-	579	ORF25	GO:0000276;GO:0000276;GO:0005739;GO:0006754;GO:0006811;GO:0015078;GO:0015078;GO:0015986;GO:0015986;GO:0015992;GO:0016020;GO:0016021;GO:0031966;GO:0045263;	-	-	NOG242284	-	hydrogen ion transporting ATP synthases, rotationalmechanism;zinc ion binding [Source:TAIR;Acc:ATMG00640]	-	-
ATCG01130	9025.23	25.3671	18025.1	710.568	9.47283	0.000138911	0.0435362	Pt	123884	129244	-	5361	YCF1.2	GO:0008565;GO:0009507;GO:0009528;GO:0009536;GO:0009706;GO:0015031;GO:0016020;GO:0016021;GO:0016021;GO:0016021;	-	-	NOG279554	-	Ycf1 protein [Source:TAIR;Acc:ATCG01130]"	-	-
AT5G24770	28976.8	87.3757	57866.2	662.269	9.37127	0.000143242	0.0442432	5	8500468	8502224	-	1516	VSP2	GO:0002213;GO:0002213;GO:0003993;GO:0003993;GO:0003993;GO:0005773;GO:0005773;GO:0006979;GO:0006979;GO:0009611;GO:0009611;GO:0009625;GO:0009625;GO:0009753;GO:0009753;GO:0016311;GO:0022626;GO:0022626;GO:0045735;GO:0045735;GO:0046688;GO:0046688;	K20728	-	NOG319097	-	Vegetative storage protein 2[Source:UniProtKB/Swiss-Prot;Acc:O82122]	832546	O82122
ATCG00470	8531.71	28.1857	17035.2	604.392	9.23934	0.000181678	0.0553133	Pt	52265	52663	-	399	ATPE	GO:0005524;GO:0005524;GO:0006754;GO:0006811;GO:0009507;GO:0009507;GO:0009507;GO:0009534;GO:0009534;GO:0009535;GO:0009535;GO:0009535;GO:0009536;GO:0009579;GO:0009579;GO:0009579;GO:0009941;GO:0009941;GO:0015986;GO:0015986;GO:0015986;GO:0015986;GO:0015992;GO:0016020;GO:0045261;GO:0045261;GO:0045261;GO:0046933;GO:0046933;GO:0046933;GO:0046933;GO:0099132;	-	-	COG0355	C	ATP synthase epsilon chain, chloroplastic[Source:UniProtKB/Swiss-Prot;Acc:P09468]	-	-
ATMG00580	4169.94	12.9654	8326.91	642.24	9.32697	0.000187093	0.0561595	Mt	161693	169674	+	1488	NAD4	GO:0005739;GO:0005739;GO:0005743;GO:0008137;GO:0008137;GO:0008137;GO:0016020;GO:0016021;GO:0016021;GO:0016491;GO:0031966;GO:0042773;GO:0042773;GO:0055114;GO:0055114;GO:0055114;GO:0070469;	-	-	COG1008	C	NADH-ubiquinone oxidoreductase chain 4[Source:UniProtKB/TrEMBL;Acc:G1C2U9]	-	-
AT4G37540	624.712	0.563714	1248.86	2215.41	11.1134	0.000200518	0.0590846	4	17639393	17640925	-	1395	LBD39	GO:0005575;GO:0008150;	-	-	NOG304806	-	LOB domain-containing protein 39[Source:UniProtKB/Swiss-Prot;Acc:Q9SZE8]	829909	Q9SZE8;A0A178V3Q3
ATMG00160	10699.2	38.3326	21360.1	557.231	9.12213	0.000202383	0.0590846	Mt	40502	42628	-	783	COX2	GO:0004129;GO:0004129;GO:0004129;GO:0005507;GO:0005507;GO:0005739;GO:0005743;GO:0005743;GO:0016020;GO:0016020;GO:0016020;GO:0016021;GO:0016021;GO:0016021;GO:0016491;GO:0016491;GO:0016491;GO:0022900;GO:0022900;GO:0022900;GO:0042773;GO:0046872;GO:0055114;GO:0070469;GO:0070469;GO:1902600;	-	-	COG1622	C	Cytochrome c oxidase subunit 2[Source:UniProtKB/TrEMBL;Acc:G1C2Q7]	-	-
ATCG00670	23626.2	88.5031	47164	532.907	9.05774	0.000207004	0.0591734	Pt	69910	71882	-	591	CLPP1	GO:0004252;GO:0004252;GO:0004252;GO:0006508;GO:0006508;GO:0006508;GO:0008233;GO:0008236;GO:0009507;GO:0009536;GO:0009570;GO:0016787;	-	-	COG0740	O	plastid-encoded CLP P [Source:TAIR;Acc:ATCG00670]"	-	-
ATCG00500	3193.75	10.1469	6377.34	628.504	9.29578	0.00020824	0.0591734	Pt	57075	58541	+	1467	ACCD	GO:0000166;GO:0003989;GO:0003989;GO:0003989;GO:0005524;GO:0005524;GO:0006629;GO:0006631;GO:0006633;GO:0006633;GO:0006633;GO:0008270;GO:0008270;GO:0009317;GO:0009317;GO:0009507;GO:0009536;GO:0009570;GO:0009570;GO:0016020;GO:0016740;GO:0016743;GO:0016743;GO:0016874;GO:0031969;GO:0046872;GO:2001295;GO:2001295;	-	-	COG0777	I	Acetyl-coenzyme A carboxylase carboxyl transferasesubunit beta, chloroplastic[Source:UniProtKB/TrEMBL;Acc:A0A1B1W4V3]	-	-
AT4G28040	2576.45	8.45571	5144.45	608.399	9.24887	0.000235303	0.065984	4	13940307	13942436	+	1889	-	GO:0005886;GO:0005886;GO:0006810;GO:0016020;GO:0016020;GO:0016020;GO:0016021;GO:0016021;GO:0016021;GO:0022857;GO:0022857;GO:0022857;GO:0055085;GO:0005886;GO:0005886;GO:0006810;GO:0016020;GO:0016020;GO:0016020;GO:0016021;GO:0016021;GO:0016021;GO:0022857;GO:0022857;GO:0022857;GO:0055085;GO:0005886;GO:0005886;GO:0006810;GO:0016020;GO:0016020;GO:0016020;GO:0016021;GO:0016021;GO:0016021;GO:0022857;GO:…	-	-	NOG280511	-	WAT1-related protein At4g28040[Source:UniProtKB/Swiss-Prot;Acc:Q9SUD5]	828919	Q9SUD5
AT2G37770	990.104	2.25486	1977.95	877.196	9.77676	0.000260758	0.0721724	2	15834766	15837001	+	1485	AKR4C9	GO:0004032;GO:0004032;GO:0004033;GO:0004033;GO:0005829;GO:0008106;GO:0008106;GO:0008106;GO:0009409;GO:0009409;GO:0009409;GO:0009414;GO:0009414;GO:0009414;GO:0009507;GO:0009507;GO:0009507;GO:0009536;GO:0009636;GO:0009636;GO:0009651;GO:0009651;GO:0009651;GO:0016229;GO:0016229;GO:0016491;GO:0016491;GO:0016491;GO:0016491;GO:0055114;GO:0055114;GO:0055114;GO:0055114;GO:0070401;GO:0070401;GO:0016491;GO:…	-	-	COG0656	R	NADPH-dependent aldo-keto reductase, chloroplastic[Source:UniProtKB/Swiss-Prot;Acc:Q0PGJ6]	818354	Q0PGJ6;A0A178W0X3
AT4G17470	1111.01	2.81857	2219.21	787.353	9.62087	0.000268183	0.0732759	4	9742350	9744867	-	1670	-	GO:0016787;GO:0016790;GO:0043231;GO:0098599;GO:0098599;GO:0098734;GO:0016787;GO:0016790;GO:0043231;GO:0098599;GO:0098599;GO:0098734;GO:0016787;GO:0016790;GO:0043231;GO:0098599;GO:0098599;GO:0098734;GO:0016787;GO:0016790;GO:0043231;GO:0098599;GO:0098599;GO:0098734;	K01074	EC:3.1.2.22	COG1075	R	Alpha/beta-Hydrolases superfamily protein[Source:UniProtKB/TrEMBL;Acc:Q501G7]	827458	Q501G7
AT5G09730	2381.32	8.45571	4754.18	562.245	9.13505	0.000272714	0.0735707	5	3014894	3018342	-	2863	BXL3	GO:0004553;GO:0004553;GO:0005576;GO:0005576;GO:0005578;GO:0005975;GO:0005975;GO:0008152;GO:0009044;GO:0009044;GO:0009505;GO:0009505;GO:0016787;GO:0016798;GO:0031222;GO:0031222;GO:0031222;GO:0045493;GO:0045493;GO:0046556;GO:0046556;GO:0046556;GO:0046556;	K15920	EC:3.2.1.37	COG1472	G	Beta-D-xylosidase 3 [Source:UniProtKB/Swiss-Prot;Acc:Q9LXD6]	830833	Q9LXD6
ATCG00780	7611.51	32.6954	15190.3	464.601	8.85985	0.000281906	0.0750998	Pt	80696	81064	-	369	RPL14	GO:0003723;GO:0003735;GO:0003735;GO:0003735;GO:0005762;GO:0005762;GO:0005840;GO:0005840;GO:0005840;GO:0006412;GO:0006412;GO:0006412;GO:0009507;GO:0009507;GO:0009507;GO:0009534;GO:0009534;GO:0009536;GO:0009570;GO:0009570;GO:0009735;GO:0009735;GO:0015934;GO:0015934;GO:0019843;GO:0019843;GO:0030529;GO:0070180;GO:0070180;	-	-	COG0093	J	50S ribosomal protein L14, chloroplastic[Source:UniProtKB/Swiss-Prot;Acc:P56792]	-	-
AT3G48360	473.926	0.563714	947.288	1680.44	10.7146	0.000391552	0.103022	3	17907767	17910738	-	2623	BT2	GO:0003712;GO:0003712;GO:0004402;GO:0004402;GO:0005515;GO:0005634;GO:0005634;GO:0006355;GO:0006355;GO:0008270;GO:0008270;GO:0016573;GO:0003712;GO:0003712;GO:0004402;GO:0004402;GO:0005515;GO:0005515;GO:0005515;GO:0005515;GO:0005516;GO:0005516;GO:0005634;GO:0005634;GO:0005634;GO:0005634;GO:0005634;GO:0005737;GO:0005737;GO:0005737;GO:0006355;GO:0006355;GO:0006355;GO:0007623;GO:0007623;GO:0008270;GO:…	-	-	NOG287613	-	BTB/POZ and TAZ domain-containing protein 2[Source:UniProtKB/Swiss-Prot;Acc:Q94BN0]	823994	Q94BN0
AT1G73325	335.276	0	670.552	Inf	Inf	0.000398998	0.103701	1	27567419	27568281	-	863	-	GO:0004866;GO:0004866;GO:0006508;GO:0008233;GO:0008233;GO:0010951;	-	-	NOG309674	-	Kunitz family trypsin and protease inhibitorprotein [Source:UniProtKB/TrEMBL;Acc:Q9FX28]	843667	Q9FX28;A0A178WBD0
ATMG00285	459.734	0.563714	918.905	1630.09	10.6707	0.000422143	0.108394	Mt	79740	81297	-	578	NAD2A	GO:0005739;GO:0005743;GO:0008137;GO:0008137;GO:0016020;GO:0016021;GO:0016491;GO:0042773;GO:0055114;GO:0055114;GO:0070469;	-	-	COG1007	C	NADH dehydrogenase 2A [Source:TAIR;Acc:ATMG00285]"	-	-
AT3G11480	326.406	0	652.813	Inf	Inf	0.000428833	0.108801	3	3614421	3617342	+	1468	BSMT1	GO:0006952;GO:0006952;GO:0006952;GO:0008168;GO:0008168;GO:0008168;GO:0008757;GO:0008757;GO:0009611;GO:0009611;GO:0016740;GO:0032259;GO:0032259;GO:0046872;GO:0046872;GO:0051707;GO:0051707;GO:0052624;GO:0052624;GO:0080150;GO:0080150;	K21484	-	NOG132018	S	Salicylate/benzoate carboxyl methyltransferase[Source:UniProtKB/Swiss-Prot;Acc:Q6XMI3]	820321	Q6XMI3
ATCG00380	3024.49	15.784	6033.2	382.235	8.57832	0.000454963	0.113612	Pt	45223	45828	-	606	RPS4	GO:0003723;GO:0003723;GO:0003723;GO:0003735;GO:0003735;GO:0003735;GO:0005622;GO:0005622;GO:0005840;GO:0006412;GO:0006412;GO:0006412;GO:0009507;GO:0009507;GO:0009507;GO:0009536;GO:0009570;GO:0009570;GO:0015935;GO:0015935;GO:0016020;GO:0016020;GO:0019843;GO:0019843;GO:0019843;GO:0019843;GO:0030529;GO:0045903;GO:0045903;	-	-	COG0522	J	30S ribosomal protein S4, chloroplastic[Source:UniProtKB/TrEMBL;Acc:A0A1B1W4U6]	-	-
ATCG01120	318.424	0	636.847	Inf	Inf	0.000458457	0.113612	Pt	123296	123562	-	267	RPS15	GO:0003735;GO:0003735;GO:0005622;GO:0005622;GO:0005840;GO:0005840;GO:0005840;GO:0006412;GO:0006412;GO:0006412;GO:0009507;GO:0009507;GO:0009507;GO:0009536;GO:0009570;GO:0009570;GO:0030529;	-	-	COG0184	J	30S ribosomal protein S15, chloroplastic[Source:UniProtKB/Swiss-Prot;Acc:P56805]	-	-
AT2G07629	5883.32	35.514	11731.1	330.324	8.36774	0.000505242	0.12267	2	3312873	3313502	-	568	-	-	-	-	-	-	-	28717815	A0A1P8AZD4
ATMG00650	3803.69	21.9849	7585.4	345.029	8.43057	0.000506522	0.12267	Mt	188929	189231	-	303	NAD4L	GO:0005739;GO:0005739;GO:0008137;GO:0008137;GO:0016020;GO:0016021;GO:0016021;GO:0016491;GO:0016651;GO:0016651;GO:0031966;GO:0042773;GO:0042773;GO:0055114;GO:0055114;GO:0055114;GO:0070469;	-	-	NOG322467	-	NADH dehydrogenase subunit 4L[Source:UniProtKB/TrEMBL;Acc:G1C2W6]	-	-
ATCG00700	298.023	0	596.047	Inf	Inf	0.000548625	0.131374	Pt	74249	74380	-	132	PSBN	GO:0009507;GO:0009523;GO:0009523;GO:0009535;GO:0009535;GO:0009536;GO:0009539;GO:0009539;GO:0009579;GO:0015979;GO:0015979;GO:0016020;GO:0016020;GO:0016020;GO:0016021;GO:0016021;	-	-	NOG09654	R	Protein PsbN [Source:UniProtKB/Swiss-Prot;Acc:P62113]	-	-
ATCG00160	1210.88	5.63714	2416.12	428.607	8.74351	0.000563553	0.133449	Pt	15013	15723	-	711	RPS2	GO:0003735;GO:0003735;GO:0003735;GO:0005622;GO:0005622;GO:0005763;GO:0005763;GO:0005840;GO:0005840;GO:0005840;GO:0006412;GO:0006412;GO:0006412;GO:0009507;GO:0009507;GO:0009507;GO:0009536;GO:0009570;GO:0009570;GO:0015935;GO:0015935;GO:0016020;GO:0016020;GO:0030529;	-	-	COG0052	J	30S ribosomal protein S2, chloroplastic[Source:UniProtKB/Swiss-Prot;Acc:P56797]	-	-
AT3G45140	67633.4	478.593	134788	281.634	8.13768	0.000582727	0.136473	3	16525245	16529352	+	3252	LOX2	GO:0005515;GO:0005515;GO:0005737;GO:0005737;GO:0006629;GO:0006631;GO:0006633;GO:0009507;GO:0009507;GO:0009507;GO:0009535;GO:0009535;GO:0009536;GO:0009570;GO:0009570;GO:0009611;GO:0009611;GO:0009617;GO:0009617;GO:0009620;GO:0009620;GO:0009695;GO:0009695;GO:0009753;GO:0009753;GO:0009941;GO:0009941;GO:0010597;GO:0010597;GO:0016165;GO:0016165;GO:0016165;GO:0016491;GO:0016491;GO:0016491;GO:0016702;GO:…	K00454	EC:1.13.11.12	NOG69653	-	Lipoxygenase 2, chloroplastic[Source:UniProtKB/Swiss-Prot;Acc:P38418]	823650	P38418
ATCG01280	289.154	0	578.307	Inf	Inf	0.00059572	0.13795	Pt	145291	152175	-	6885	ycf2-B	GO:0000166;GO:0005515;GO:0005524;GO:0005524;GO:0005524;GO:0009507;GO:0009507;GO:0009507;GO:0009507;GO:0009536;GO:0009570;GO:0009570;GO:0009941;GO:0009941;GO:0016020;GO:0016020;GO:0045037;GO:0045037;	-	-	NOG275957	-	Protein Ycf2[Source:UniProtKB/TrEMBL;Acc:A0A1B1W513]	-	-
AT4G16590	1171.85	5.63714	2338.06	414.76	8.69613	0.000601976	0.13795	4	9345150	9349258	+	1843	ATCSLA01	GO:0000139;GO:0005794;GO:0016020;GO:0016021;GO:0016740;GO:0016757;GO:0047259;GO:0071555;GO:0097502;	-	-	COG1215	M	cellulose synthase-like A01[Source:TAIR;Acc:AT4G16590]	827360	-
AT4G15210	1673.19	9.58314	3336.8	348.194	8.44375	0.000641845	0.145521	4	8666334	8669526	-	2642	BAM5	GO:0000272;GO:0000272;GO:0000272;GO:0005737;GO:0005829;GO:0005829;GO:0005975;GO:0005983;GO:0005983;GO:0008152;GO:0016161;GO:0016161;GO:0016161;GO:0016161;GO:0016787;GO:0016798;GO:0080027;GO:0080027;GO:0102229;GO:0102229;GO:0000272;GO:0000272;GO:0000272;GO:0005975;GO:0008152;GO:0016161;GO:0016161;GO:0016161;GO:0016787;GO:0016798;GO:0102229;GO:0102229;GO:0000272;GO:0000272;GO:0000272;GO:0005975;GO:…	K01177	EC:3.2.1.2	NOG322510	-	Beta-amylase 5 [Source:UniProtKB/Swiss-Prot;Acc:P25853]	827185	P25853
ATCG00860	272.301	0	544.602	Inf	Inf	0.000702177	0.157524	Pt	86474	93358	+	6885	ycf2-B	GO:0000166;GO:0005515;GO:0005524;GO:0005524;GO:0005524;GO:0009507;GO:0009507;GO:0009507;GO:0009507;GO:0009536;GO:0009570;GO:0009570;GO:0009941;GO:0009941;GO:0016020;GO:0016020;GO:0045037;GO:0045037;	-	-	NOG275957	-	Protein Ycf2[Source:UniProtKB/TrEMBL;Acc:A0A1B1W513]	-	-
AT1G52400	21315.7	170.242	42461.2	249.417	7.96242	0.000729513	0.161952	1	19514989	19518411	+	2333	BGLU18	GO:0004553;GO:0004553;GO:0005634;GO:0005634;GO:0005773;GO:0005773;GO:0005777;GO:0005777;GO:0005783;GO:0005783;GO:0005783;GO:0005788;GO:0005788;GO:0005975;GO:0005975;GO:0008152;GO:0008422;GO:0008422;GO:0008422;GO:0009414;GO:0009414;GO:0009506;GO:0009506;GO:0009507;GO:0009507;GO:0009625;GO:0009625;GO:0009651;GO:0009651;GO:0009651;GO:0009687;GO:0009687;GO:0009737;GO:0009737;GO:0009738;GO:0009738;GO:…	K15748	EC:3.2.1.175	COG2723	G	Beta-D-glucopyranosyl abscisate beta-glucosidase[Source:UniProtKB/Swiss-Prot;Acc:Q9SE50]	841670	Q9SE50
ATCG00800	2454.73	16.9114	4892.55	289.304	8.17644	0.000741894	0.163003	Pt	82826	83482	-	657	RPS3	GO:0002181;GO:0003723;GO:0003723;GO:0003723;GO:0003735;GO:0003735;GO:0003735;GO:0005840;GO:0005840;GO:0005840;GO:0006412;GO:0006412;GO:0006412;GO:0009295;GO:0009295;GO:0009507;GO:0009507;GO:0009507;GO:0009536;GO:0009570;GO:0009570;GO:0009941;GO:0009941;GO:0015935;GO:0015935;GO:0016020;GO:0016020;GO:0019843;GO:0019843;GO:0022627;GO:0022627;GO:0030529;	-	-	COG0092	J	30S ribosomal protein S3, chloroplastic[Source:UniProtKB/Swiss-Prot;Acc:P56798]	-	-
ATCG00750	1429.88	9.01943	2850.73	316.066	8.30408	0.000794832	0.172852	Pt	78960	79376	-	417	RPS11	GO:0000028;GO:0000028;GO:0000462;GO:0000462;GO:0003723;GO:0003735;GO:0003735;GO:0003735;GO:0005622;GO:0005622;GO:0005763;GO:0005763;GO:0005840;GO:0005840;GO:0005840;GO:0006412;GO:0006412;GO:0006412;GO:0006412;GO:0009507;GO:0009507;GO:0009507;GO:0009536;GO:0009570;GO:0009570;GO:0019843;GO:0019843;GO:0030529;GO:0048027;GO:0048027;GO:0070181;GO:0070181;	-	-	COG0100	J	30S ribosomal protein S11, chloroplastic[Source:UniProtKB/TrEMBL;Acc:A0A1B1W4X8]	-	-
AT2G07725	948.051	5.07343	1891.03	372.732	8.54199	0.000802972	0.172858	2	3447398	3449059	+	1662	-	GO:0000027;GO:0000027;GO:0003723;GO:0003735;GO:0003735;GO:0003735;GO:0003735;GO:0005739;GO:0005739;GO:0005840;GO:0005840;GO:0005840;GO:0006412;GO:0006412;GO:0006412;GO:0022625;GO:0022625;GO:0030529;	-	-	NOG280418	-	At2g07725 [Source:UniProtKB/TrEMBL;Acc:Q6NMS1]"	815398	P42793;Q6NMS1;A0A2P2CLF8;A0A178U5R7
ATCG00760	935.915	5.63714	1866.19	331.053	8.37092	0.000951539	0.200784	Pt	79489	79602	-	114	RPL36	GO:0003735;GO:0003735;GO:0005622;GO:0005622;GO:0005840;GO:0005840;GO:0005840;GO:0006412;GO:0006412;GO:0006412;GO:0009507;GO:0009507;GO:0009507;GO:0009536;GO:0009570;GO:0009570;GO:0009941;GO:0009941;GO:0030529;	-	-	NOG130225	S	50S ribosomal protein L36, chloroplastic[Source:UniProtKB/TrEMBL;Acc:A0A1B1W4X9]	-	-
ATMG01200	4702.27	43.406	9361.13	215.664	7.75264	0.00103411	0.216068	Mt	303836	304720	-	885	ORF294	GO:0005739;GO:0016020;GO:0016021;GO:0016021;GO:0031966;GO:0031966;	-	-	COG0056	C	Uncharacterized mitochondrial protein AtMg01200[Source:UniProtKB/Swiss-Prot;Acc:P92550]	-	-
AT2G07641	961.314	6.76457	1915.86	283.22	8.14578	0.00115861	0.237427	2	3389612	3390726	-	801	-	GO:0005739;	-	-	-	-	-	28717823	A0A1P8B011
AT2G39030	1504.58	12.9654	2996.2	231.091	7.85232	0.00123438	0.250544	2	16298110	16299205	+	1096	NATA1	GO:0006591;GO:0006591;GO:0006591;GO:0006952;GO:0006952;GO:0008080;GO:0008080;GO:0008080;GO:0008080;GO:0009507;GO:0009753;GO:0009753;GO:0016740;GO:0016746;GO:0016747;GO:0016747;	K22883	EC:2.3.1.-	-	-	L-ornithine N5-acetyltransferase NATA1[Source:UniProtKB/Swiss-Prot;Acc:Q9ZV05]	818489	Q9ZV05
ATCG00660	1192.73	10.1469	2375.32	234.094	7.87094	0.00134464	0.270349	Pt	68512	68865	-	354	RPL20	GO:0000027;GO:0000027;GO:0000027;GO:0003723;GO:0003735;GO:0003735;GO:0003735;GO:0005622;GO:0005622;GO:0005840;GO:0005840;GO:0005840;GO:0006412;GO:0006412;GO:0009507;GO:0009507;GO:0009507;GO:0009536;GO:0009570;GO:0009570;GO:0009941;GO:0009941;GO:0019843;GO:0019843;GO:0019843;GO:0030529;	-	-	COG0292	J	50S ribosomal protein L20, chloroplastic[Source:UniProtKB/Swiss-Prot;Acc:P56794]	-	-
AT3G28220	833.308	6.20086	1660.42	267.772	8.06486	0.00137706	0.274279	3	10524181	10526733	+	1588	-	GO:0005515;GO:0005773;GO:0005773;GO:0009941;GO:0009941;GO:0016020;GO:0016021;GO:0016021;	-	-	NOG295405	-	AT3g28220/T19D11_3[Source:UniProtKB/TrEMBL;Acc:Q9LHA6]	822448	Q9LHA6
ATMG01120	2394.21	25.3671	4763.05	187.765	7.55278	0.0014611	0.288323	Mt	287917	289083	-	273	NAD1B	GO:0003954;GO:0005739;GO:0005739;GO:0005747;GO:0005747;GO:0005886;GO:0008137;GO:0009060;GO:0009853;GO:0016020;GO:0016020;GO:0016020;GO:0016020;GO:0016021;GO:0016491;GO:0031966;GO:0045271;GO:0055114;GO:0055114;GO:0055114;	-	-	COG1005	C	NADH dehydrogenase 1B [Source:TAIR;Acc:ATMG01120]"	-	-
AT3G55970	551.615	3.38229	1099.85	325.179	8.34509	0.00152359	0.297896	3	20766735	20769410	-	2172	JRG21	GO:0009813;GO:0009813;GO:0016491;GO:0016491;GO:0016491;GO:0046872;GO:0046872;GO:0051213;GO:0051213;GO:0051213;GO:0055114;GO:0055114;GO:0055114;GO:0120091;GO:0120091;GO:0120091;GO:2000022;GO:2000022;GO:2000022;GO:0016491;GO:0016491;GO:0016491;GO:0046872;GO:0046872;GO:0055114;GO:0055114;GO:0055114;	-	-	COG3491	R	JRG21 [Source:UniProtKB/TrEMBL;Acc:A0A178V764]"	824763	Q9LY48;A0A178V764
AT4G37990	204.891	0	409.782	Inf	Inf	0.00154571	0.299473	4	17855637	17857878	+	1897	CAD8	GO:0008270;GO:0008270;GO:0009617;GO:0009617;GO:0009699;GO:0009809;GO:0009809;GO:0016491;GO:0016491;GO:0016491;GO:0045551;GO:0045551;GO:0046872;GO:0047681;GO:0047681;GO:0052747;GO:0052747;GO:0055114;GO:0055114;GO:0055114;	K00083	EC:1.1.1.195	COG1064	C	Cinnamyl alcohol dehydrogenase 8[Source:UniProtKB/Swiss-Prot;Acc:Q02972]	829955	Q02972;A0A178UVK9
AT3G15450	3521.7	43.406	7000	161.268	7.33332	0.00171766	0.32979	3	5212984	5214124	+	1051	-	-	-	-	NOG307076	-	AT3g15450/MJK13_11[Source:UniProtKB/TrEMBL;Acc:Q9LE80]	820784	B9DG40
ATCG00740	2865.83	35.514	5696.15	160.392	7.32545	0.00179745	0.342029	Pt	77901	78890	-	990	RPOA	GO:0003677;GO:0003677;GO:0003677;GO:0003899;GO:0003899;GO:0003899;GO:0005737;GO:0005737;GO:0006351;GO:0006351;GO:0006351;GO:0009295;GO:0009295;GO:0009507;GO:0009507;GO:0009507;GO:0009534;GO:0009534;GO:0009536;GO:0009570;GO:0009570;GO:0016740;GO:0016779;GO:0046983;GO:0046983;	-	-	COG0202	K	DNA-directed RNA polymerase subunit alpha[Source:UniProtKB/Swiss-Prot;Acc:P56762]	-	-
AT3G47340	626.967	5.07343	1248.86	246.157	7.94343	0.00191726	0.361599	3	17437840	17441431	-	2746	ASN1	GO:0000166;GO:0004066;GO:0004066;GO:0004066;GO:0004066;GO:0004066;GO:0005524;GO:0005524;GO:0005829;GO:0005829;GO:0006529;GO:0006529;GO:0006529;GO:0006529;GO:0006541;GO:0006541;GO:0008652;GO:0009063;GO:0009063;GO:0009646;GO:0009646;GO:0009744;GO:0009744;GO:0009749;GO:0009749;GO:0009750;GO:0009750;GO:0016874;GO:0042803;GO:0042803;GO:0043617;GO:0043617;GO:0070981;GO:0070981;GO:0000166;GO:0004066;GO:…	K01953	EC:6.3.5.4	COG0367	E	DIN6 [Source:UniProtKB/TrEMBL;Acc:A0A178VBT4]"	823888	P49078;A0A178VBT4
AT4G36850	1651.65	19.73	3283.58	166.426	7.37873	0.00195652	0.365767	4	17353291	17356037	-	1728	-	GO:0015174;GO:0015174;GO:0016020;GO:0016021;GO:0016021;GO:0016021;GO:1990822;GO:0016020;GO:0016021;GO:0016021;GO:0016020;GO:0016021;GO:0016021;GO:0016020;GO:0016021;GO:0016021;	-	-	-	-	PQ-loop repeat family protein / transmembranefamily protein [Source:UniProtKB/TrEMBL;Acc:Q94AH7]	829838	A0A1P8B7M8
AT3G44300	2332	30.4406	4633.55	152.216	7.24998	0.00203894	0.374602	3	15983199	15985535	+	1535	NIT2	GO:0000257;GO:0000257;GO:0000257;GO:0000257;GO:0005829;GO:0005829;GO:0005886;GO:0005886;GO:0006807;GO:0006807;GO:0009684;GO:0009684;GO:0016020;GO:0016787;GO:0016810;GO:0016810;GO:0019499;GO:0019499;GO:0019500;GO:0019500;GO:0046686;GO:0046686;GO:0080061;GO:0080061;GO:0080109;GO:0080109;GO:0080109;	K01501	EC:3.5.5.1	COG0388	R	NIT2 [Source:UniProtKB/TrEMBL;Acc:A0A384LD03]"	823555	P32962;Q1LYZ1;A0A384LD03
AT5G59310	182.717	0	365.433	Inf	Inf	0.00212986	0.387961	5	23924990	23925957	-	830	LTP4	GO:0006869;GO:0006869;GO:0006869;GO:0008289;GO:0008289;GO:0008289;GO:0009414;GO:0009414;GO:0009651;GO:0009651;GO:0009737;GO:0009737;GO:0016020;	-	-	NOG246791	-	Non-specific lipid-transfer protein 4[Source:UniProtKB/Swiss-Prot;Acc:Q9LLR6]	836050	Q9LLR6;A0A178URL2
AT2G45220	295.039	1.12743	588.951	522.384	9.02897	0.00216001	0.39012	2	18644061	18646606	-	1968	PME17	GO:0004857;GO:0004857;GO:0005576;GO:0005576;GO:0005618;GO:0005618;GO:0005618;GO:0009617;GO:0009617;GO:0009620;GO:0009620;GO:0016020;GO:0016020;GO:0016787;GO:0030599;GO:0030599;GO:0030599;GO:0030599;GO:0042545;GO:0042545;GO:0042545;GO:0043086;GO:0045330;GO:0045330;GO:0045490;GO:0045490;GO:0046910;GO:0046910;GO:0050829;GO:0050829;GO:0071555;GO:0071944;	K01051	EC:3.1.1.11	COG4677	G	Probable pectinesterase/pectinesterase inhibitor 17[Source:UniProtKB/Swiss-Prot;Acc:O22149]	819130	O22149
AT1G24070	399.661	2.81857	796.503	282.591	8.14257	0.00255919	0.451598	1	8516166	8519984	-	2607	CSLA10	GO:0000139;GO:0000139;GO:0005794;GO:0016020;GO:0016021;GO:0016021;GO:0016740;GO:0016740;GO:0016757;GO:0047259;GO:0047259;GO:0071555;GO:0071555;GO:0097502;GO:0016020;GO:0016021;GO:0016021;	-	-	COG1215	M	Probable glucomannan 4-beta-mannosyltransferase 10[Source:UniProtKB/Swiss-Prot;Acc:Q9LR87]	839019	Q9LR87;A0A068FJK1
ATCG00630	9414.32	157.84	18670.8	118.289	6.88618	0.00256397	0.451598	Pt	66929	67063	+	135	PSAJ	GO:0003674;GO:0009507;GO:0009522;GO:0009522;GO:0009522;GO:0009535;GO:0009535;GO:0009535;GO:0009536;GO:0009579;GO:0015979;GO:0015979;GO:0015979;GO:0016020;GO:0016021;GO:0016021;	-	-	NOG241918	-	Photosystem I reaction center subunit IX[Source:UniProtKB/TrEMBL;Acc:A0A1B1W4W1]	-	-
AT2G34430	883.46	10.7106	1756.21	163.97	7.35729	0.0026277	0.459029	2	14524607	14525918	+	1312	LHB1B1	GO:0009416;GO:0009416;GO:0009507;GO:0009507;GO:0009507;GO:0009522;GO:0009522;GO:0009523;GO:0009523;GO:0009534;GO:0009534;GO:0009535;GO:0009535;GO:0009535;GO:0009536;GO:0009579;GO:0009579;GO:0009579;GO:0009765;GO:0009765;GO:0009768;GO:0009768;GO:0009941;GO:0009941;GO:0010287;GO:0010287;GO:0015979;GO:0016020;GO:0016020;GO:0016020;GO:0016020;GO:0016021;GO:0016021;GO:0016168;GO:0016168;GO:0018298;GO:…	K08912	-	-	-	Chlorophyll a-b binding protein, chloroplastic[Source:UniProtKB/TrEMBL;Acc:Q39142]	818006	Q39142
ATMG00670	2596.35	41.1511	5151.55	125.186	6.96793	0.00270441	0.464809	Mt	191055	191882	-	828	ORF275	GO:0003674;GO:0005739;GO:0008150;GO:0016020;GO:0016021;GO:0016021;GO:0031966;GO:0031966;	-	-	-	-	Uncharacterized mitochondrial protein AtMg00670[Source:UniProtKB/Swiss-Prot;Acc:P93319]	-	-
ATMG00080	1907.46	29.3131	3785.61	129.144	7.01283	0.00276424	0.467551	Mt	25076	25615	-	540	RPL16	GO:0003735;GO:0003735;GO:0005622;GO:0005622;GO:0005739;GO:0005739;GO:0005840;GO:0005840;GO:0005840;GO:0006412;GO:0006412;GO:0019843;GO:0019843;GO:0019843;GO:0030529;GO:0032543;	-	-	COG0197	J	Ribosomal protein L16[Source:UniProtKB/TrEMBL;Acc:G1C2Q4]	-	-
AT3G59930	164.09	0	328.18	Inf	Inf	0.00287807	0.482972	3	22139492	22140320	-	716	-	GO:0005576;GO:0005576;GO:0006952;GO:0031640;GO:0031640;GO:0050832;GO:0050832;	-	-	NOG327231	-	Defensin-like protein 206 [Source:UniProtKB/Swiss-Prot;Acc:Q94JR6]	825163	Q94JR6;A0A178VK81
AT4G37390	262.221	1.12743	523.315	464.167	8.8585	0.00290689	0.483998	4	17579618	17582022	+	2170	YDK1	GO:0009733;GO:0010252;GO:0010279;GO:0016874;	K14487	-	NOG86848	S	Auxin-responsive GH3 family protein[Source:TAIR;Acc:AT4G37390]	829893	Q9SZT9
AT3G28740	212.269	0.563714	423.974	752.107	9.55479	0.00309419	0.509035	3	10788698	10790553	-	1597	CYP81D11	GO:0002213;GO:0002213;GO:0004497;GO:0005506;GO:0005506;GO:0016020;GO:0016020;GO:0016020;GO:0016021;GO:0016021;GO:0016491;GO:0016705;GO:0016705;GO:0016709;GO:0016709;GO:0020037;GO:0020037;GO:0042343;GO:0042343;GO:0044550;GO:0046872;GO:0055114;GO:0055114;GO:0055114;GO:0098542;	-	-	COG2124	Q	Cytochrome P450 81D11 [Source:UniProtKB/Swiss-Prot;Acc:Q9LHA1]	822506	Q9LHA1
AT2G07698	5855.81	108.233	11603.4	107.207	6.74426	0.00310504	0.509035	2	3361463	3364127	+	2444	-	GO:0000166;GO:0000275;GO:0000275;GO:0005524;GO:0005524;GO:0005524;GO:0005524;GO:0005730;GO:0005730;GO:0005739;GO:0005739;GO:0005739;GO:0005773;GO:0005773;GO:0005774;GO:0005774;GO:0006754;GO:0006754;GO:0006754;GO:0006811;GO:0006979;GO:0006979;GO:0008266;GO:0008266;GO:0008270;GO:0008270;GO:0009507;GO:0009507;GO:0009735;GO:0009735;GO:0009941;GO:0009941;GO:0015986;GO:0015986;GO:0015986;GO:0015992;GO:…	K02132	-	-	-	ATPase, F1 complex, alpha subunit protein[Source:UniProtKB/TrEMBL;Acc:F4IMB5]	815374	P92550;F4IMB5
AT5G59320	291.773	1.69114	581.855	344.06	8.42652	0.00318798	0.518642	5	23928954	23929816	+	769	LTP3	GO:0005618;GO:0005618;GO:0006869;GO:0006869;GO:0006869;GO:0008289;GO:0008289;GO:0008289;GO:0009414;GO:0009414;GO:0009737;GO:0009737;GO:0016020;GO:0048046;GO:0048046;	-	-	NOG292196	-	Non-specific lipid-transfer protein 3[Source:UniProtKB/Swiss-Prot;Acc:Q9LLR7]	836051	Q9LLR7;A0A178UNU9
AT2G07678	361.521	2.81857	720.223	255.528	7.99734	0.00322925	0.521377	2	3281097	3283129	+	2033	-	GO:0008150;	-	-	-	-	Putative uncharacterized protein[Source:UniProtKB/TrEMBL;Acc:Q27GM2]	815354	P92529;Q27GM2
AT5G19120	3045.39	55.8077	6034.97	108.139	6.75674	0.00330883	0.528442	5	6414488	6415907	+	1420	-	GO:0004190;GO:0004190;GO:0004190;GO:0006508;GO:0006508;GO:0006508;GO:0006508;GO:0008233;GO:0030163;GO:0030163;	-	-	-	-	AT5g19120/T24G5_20[Source:UniProtKB/TrEMBL;Acc:Q93VG3]	832032	Q93VG3
AT2G07835	547.703	6.20086	1089.2	175.654	7.45659	0.0033226	0.528442	2	3501553	3502294	-	648	-	-	-	-	-	-	unknown protein; BEST Arabidopsis thaliana proteinmatch is: unknown protein (TAIR:ATMG00400.1); Has 30201Blast hits to 17322 proteins in 780 species: Archae - 12;Bacteria - 1396; Metazoa - 17338; Fungi - 3422; Plants -5037; Viruses - 0; Other Eu /.../es - 2996 (source: NCBIBLink). [Source:TAIR;Acc:AT2G07835]	6240645	F4INF6
AT5G50915	203.399	0.563714	406.234	720.638	9.49313	0.00346285	0.546669	5	20710103	20712473	-	1861	BHLH137	GO:0003677;GO:0003700;GO:0003700;GO:0003700;GO:0005515;GO:0005634;GO:0005634;GO:0005634;GO:0006351;GO:0006355;GO:0006355;GO:0006355;GO:0006355;GO:0009739;GO:0009739;GO:0043565;GO:0043565;GO:0046983;GO:0046983;GO:0003677;GO:0003700;GO:0003700;GO:0003700;GO:0005515;GO:0005634;GO:0005634;GO:0005634;GO:0006351;GO:0006355;GO:0006355;GO:0006355;GO:0006355;GO:0009739;GO:0009739;GO:0043565;GO:0043565;GO:…	-	-	NOG262059	-	Transcription factor bHLH137[Source:UniProtKB/Swiss-Prot;Acc:Q93W88]	835164	Q93W88;A0A178URH5
ATCG00190	5175.83	107.106	10244.6	95.649	6.57968	0.00376766	0.590414	Pt	23111	26329	-	3219	RPOB	GO:0000428;GO:0003677;GO:0003677;GO:0003677;GO:0003899;GO:0003899;GO:0003899;GO:0003899;GO:0003899;GO:0005515;GO:0006351;GO:0006351;GO:0006351;GO:0006354;GO:0006354;GO:0009295;GO:0009295;GO:0009507;GO:0009507;GO:0009507;GO:0009536;GO:0016740;GO:0016779;GO:0032549;GO:0032549;	-	-	COG0085	K	DNA-directed RNA polymerase subunit beta[Source:UniProtKB/TrEMBL;Acc:A0A1B1W4T9]	-	-
ATCG00070	4439.69	93.0129	8786.37	94.464	6.56169	0.00390159	0.603225	Pt	7017	7202	+	186	PSBK	GO:0003674;GO:0009507;GO:0009523;GO:0009523;GO:0009523;GO:0009535;GO:0009535;GO:0009536;GO:0009539;GO:0009539;GO:0009579;GO:0015979;GO:0015979;GO:0015979;GO:0016020;GO:0016021;GO:0016021;	-	-	NOG09651	S	Photosystem II reaction center protein K[Source:UniProtKB/Swiss-Prot;Acc:P56782]	-	-
AT3G49940	362.69	3.38229	721.997	213.464	7.73785	0.00393146	0.603225	3	18514266	18516131	+	1772	LBD38	GO:0005515;GO:0008150;	-	-	NOG303187	-	LOB domain-containing protein 38[Source:UniProtKB/Swiss-Prot;Acc:Q9SN23]	824156	Q9SN23;A0A178VKG2
AT2G07732	146.351	0	292.701	Inf	Inf	0.00396126	0.603225	2	3468160	3468899	-	740	-	GO:0000287;GO:0000287;GO:0000312;GO:0009570;	-	-	-	-	Ribulose bisphosphate carboxylase large chain,catalytic domain-containing protein[Source:UniProtKB/TrEMBL;Acc:F4INE2]	3768663	F4INE2
AT2G38240	143.69	0	287.38	Inf	Inf	0.0041688	0.625672	2	16012535	16014991	-	1575	ANS	GO:0005829;GO:0005829;GO:0009813;GO:0009813;GO:0016491;GO:0016491;GO:0016491;GO:0046872;GO:0046872;GO:0051213;GO:0051213;GO:0051213;GO:0055114;GO:0055114;GO:0055114;GO:0120091;GO:0120091;GO:0120091;GO:2000022;GO:2000022;GO:2000022;	-	-	COG3491	R	Probable 2-oxoglutarate-dependent dioxygenase ANS[Source:UniProtKB/Swiss-Prot;Acc:O80449]	818403	O80449
ATCG01230	142.803	0	285.606	Inf	Inf	0.0042412	0.632088	Pt	139856	140650	+	258	RPS12B	GO:0003735;GO:0003735;GO:0005622;GO:0005840;GO:0005840;GO:0005840;GO:0006412;GO:0006412;GO:0009507;GO:0015935;GO:0015935;	-	-	COG0048	J	ribosomal protein S12B [Source:TAIR;Acc:ATCG01230]"	-	-
ATMG00200	254.52	1.69114	507.349	300.004	8.22884	0.00445456	0.65534	Mt	55767	56090	-	324	ORF107B	GO:0003674;GO:0005739;GO:0005739;GO:0008150;	-	-	-	-	Uncharacterized protein orf107b[Source:UniProtKB/TrEMBL;Acc:Q6DR91]	-	-
AT4G22755	450.741	5.63714	895.844	158.918	7.31214	0.00446935	0.65534	4	11951830	11953731	-	1187	SMO1-3	GO:0000254;GO:0004497;GO:0004497;GO:0005506;GO:0005506;GO:0005783;GO:0005789;GO:0005789;GO:0005789;GO:0006629;GO:0006694;GO:0008202;GO:0008610;GO:0008610;GO:0016020;GO:0016021;GO:0016021;GO:0016126;GO:0016126;GO:0016126;GO:0016491;GO:0016491;GO:0016491;GO:0055114;GO:0055114;GO:0055114;	-	-	-	-	SMO1-3 [Source:UniProtKB/TrEMBL;Acc:A0A178V2R2]"	28720173	F4JLZ6;A0A178V2R2
ATMG00520	941.553	16.9114	1866.19	110.351	6.78596	0.00448948	0.65534	Mt	144294	146312	-	2019	MATR	GO:0003964;GO:0005739;GO:0005739;GO:0006278;GO:0006315;GO:0006397;GO:0006397;GO:0090615;	-	-	-	-	Maturase (Fragment)[Source:UniProtKB/TrEMBL;Acc:P93307]	-	-
AT5G37300	139.255	0	278.51	Inf	Inf	0.00454823	0.6594	5	14767426	14770396	+	2060	WSD1	GO:0004144;GO:0004144;GO:0016020;GO:0016021;GO:0016021;GO:0016740;GO:0016746;GO:0045017;GO:0045017;GO:0004144;GO:0004144;GO:0016020;GO:0016021;GO:0016021;GO:0016740;GO:0016746;GO:0045017;GO:0045017;GO:0004144;GO:0004144;GO:0016020;GO:0016021;GO:0016021;GO:0016740;GO:0016746;GO:0045017;GO:0045017;GO:0004144;GO:0004144;GO:0004144;GO:0004144;GO:0004144;GO:0005783;GO:0005783;GO:0005783;GO:0005789;GO:…	K15406	-	NOG316170	-	O-acyltransferase (WSD1-like) family protein[Source:TAIR;Acc:AT5G37300]	833704	Q93ZR6
ATCG00810	670.868	11.2743	1330.46	118.008	6.88275	0.00489458	0.695422	Pt	83467	83949	-	483	RPL22	GO:0003723;GO:0003735;GO:0003735;GO:0003735;GO:0005622;GO:0005622;GO:0005762;GO:0005840;GO:0005840;GO:0005840;GO:0006412;GO:0006412;GO:0006412;GO:0009507;GO:0009507;GO:0009507;GO:0009536;GO:0009570;GO:0009570;GO:0009941;GO:0009941;GO:0015934;GO:0015934;GO:0015934;GO:0019843;GO:0019843;GO:0030529;GO:0042255;GO:0042255;	-	-	COG0091	J	50S ribosomal protein L22, chloroplastic[Source:UniProtKB/Swiss-Prot;Acc:P56795]	-	-
ATMG00665	497.709	7.32829	988.089	134.832	7.07502	0.0050591	0.711842	Mt	190740	190761	-	22	NAD5B	-	-	-	COG1009	C	NADH dehydrogenase 5B [Source:TAIR;Acc:ATMG00665]"	-	-
AT2G46880	175.903	0.563714	351.242	623.085	9.28328	0.00507695	0.711842	2	19264573	19266456	-	1659	PAP14	GO:0003993;GO:0003993;GO:0005576;GO:0005576;GO:0009506;GO:0009506;GO:0016311;GO:0016787;GO:0016787;GO:0016788;GO:0046872;GO:0046872;GO:0016787;	-	-	COG1409	R	Probable inactive purple acid phosphatase 14[Source:UniProtKB/Swiss-Prot;Acc:Q84LR6]	819301	Q84LR6
ATMG01020	239.442	1.69114	477.192	282.171	8.14043	0.00517441	0.713409	Mt	261617	262078	-	462	ORF153B	GO:0003674;GO:0005739;GO:0008150;GO:0016020;GO:0016021;GO:0016021;GO:0031966;GO:0031966;	-	-	NOG285860	-	Uncharacterized mitochondrial protein AtMg01020[Source:UniProtKB/Swiss-Prot;Acc:P92536]	-	-
AT1G73260	420.583	5.63714	835.53	148.219	7.21158	0.00519381	0.713409	1	27547098	27548282	-	1185	KTI1	GO:0002237;GO:0002237;GO:0002238;GO:0002238;GO:0004866;GO:0004866;GO:0004866;GO:0004867;GO:0005739;GO:0005739;GO:0006952;GO:0009611;GO:0009611;GO:0009624;GO:0009624;GO:0009625;GO:0009625;GO:0009651;GO:0009651;GO:0009751;GO:0009751;GO:0010466;GO:0010951;GO:0012501;GO:0012501;GO:0015066;GO:0030414;GO:0042542;GO:0042542;GO:0042742;GO:0042742;GO:0043086;	-	-	-	-	Kunitz trypsin inhibitor 1 [Source:UniProtKB/Swiss-Prot;Acc:Q8RXD5]	843660	Q8RXD5
ATMG00090	4753.02	120.071	9385.96	78.17	6.28854	0.00523397	0.713409	Mt	25482	28733	-	1671	-	GO:0003723;GO:0003723;GO:0003735;GO:0003735;GO:0005739;GO:0005739;GO:0005840;GO:0005840;GO:0005840;GO:0006412;GO:0006412;GO:0030529;	-	-	COG0092	J	Rps3 [Source:UniProtKB/TrEMBL;Acc:G1C2T6]"	-	-
ATMG00480	509.521	7.892	1011.15	128.123	7.00139	0.00530634	0.713409	Mt	129909	130385	+	477	YMF19	GO:0000166;GO:0000276;GO:0000276;GO:0005524;GO:0005524;GO:0005739;GO:0005739;GO:0005739;GO:0005739;GO:0005739;GO:0005753;GO:0005753;GO:0005773;GO:0005773;GO:0006754;GO:0006754;GO:0006811;GO:0006811;GO:0009507;GO:0009507;GO:0015992;GO:0016020;GO:0016020;GO:0016020;GO:0016020;GO:0016021;GO:0016021;GO:0016021;GO:0016787;GO:0016787;GO:0031966;GO:0045263;GO:0050897;GO:0050897;	-	-	NOG266108	-	ATPase subunit 8[Source:UniProtKB/TrEMBL;Acc:G1C2R4]	-	-
AT5G44050	236.781	1.69114	471.87	279.024	8.12425	0.00531822	0.713409	5	17722402	17726543	+	1892	DTX28	GO:0006855;GO:0006855;GO:0006855;GO:0015238;GO:0015238;GO:0015238;GO:0015297;GO:0015297;GO:0016020;GO:0016020;GO:0016020;GO:0016021;GO:0016021;GO:0055085;GO:0055085;	K03327	-	-	-	Protein DETOXIFICATION 28 [Source:UniProtKB/Swiss-Prot;Acc:Q9FNC1]	834428	Q9FNC1
AT2G10940	729.649	13.5291	1445.77	106.863	6.73962	0.0053476	0.713409	2	4310321	4312162	-	1842	-	GO:0009506;GO:0009506;GO:0009507;GO:0009507;GO:0009535;GO:0009535;GO:0016020;GO:0016020;GO:0048046;GO:0048046;GO:0009506;GO:0009506;GO:0009507;GO:0009507;GO:0009535;GO:0009535;GO:0016020;GO:0016020;GO:0048046;GO:0048046;	-	-	NOG297826	-	At2g10940/F15K19.1[Source:UniProtKB/TrEMBL;Acc:Q9SKI0]	815558	Q9SKI0
AT2G07708	131.272	0	262.544	Inf	Inf	0.00535593	0.713409	2	3386851	3388160	+	1310	-	GO:0003674;GO:0005739;GO:0005739;GO:0008150;	-	-	-	-	Uncharacterized mitochondrial protein AtMg00500[Source:UniProtKB/Swiss-Prot;Acc:P93305]	815383	P93305;Q6DR80
AT2G01021	203.681	1.12743	406.234	360.319	8.49313	0.00550725	0.726391	2	6571	6672	+	102	-	-	-	-	-	-	unknown protein; Has 30201 Blast hits to 17322proteins in 780 species: Archae - 12; Bacteria - 1396;Metazoa - 17338; Fungi - 3422; Plants - 5037; Viruses - 0;Other Eukaryotes - 2996 (source: NCBI BLink).[Source:TAIR;Acc:AT2G01021]	6241266	B3H4D4
AT1G02205	454.852	6.76457	902.94	133.481	7.06049	0.00552155	0.726391	1	418416	422579	+	3593	CER1	GO:0000170;GO:0000170;GO:0005506;GO:0005506;GO:0005783;GO:0005789;GO:0005789;GO:0005789;GO:0006629;GO:0008610;GO:0008610;GO:0009414;GO:0009414;GO:0009924;GO:0010025;GO:0010025;GO:0016020;GO:0016021;GO:0016021;GO:0016491;GO:0016491;GO:0016491;GO:0016829;GO:0030148;GO:0030148;GO:0042742;GO:0042742;GO:0043447;GO:0043447;GO:0050832;GO:0050832;GO:0055114;GO:0055114;GO:1990465;GO:0005506;GO:0005506;GO:…	K15404	EC:4.1.99.5	NOG247082	-	Fatty acid hydroxylase superfamily[Source:TAIR;Acc:AT1G02205]	837602	F4HVY0;A0A178WGN0
AT1G01480	258.35	2.25486	514.445	228.15	7.83384	0.00565347	0.739182	1	175706	178406	+	2068	ACS2	GO:0003824;GO:0003824;GO:0005515;GO:0009058;GO:0009058;GO:0009693;GO:0009693;GO:0009693;GO:0009835;GO:0009835;GO:0016829;GO:0016847;GO:0016847;GO:0016847;GO:0030170;GO:0030170;GO:0042218;GO:0003824;GO:0009058;GO:0030170;	K20772	EC:4.4.1.14	COG0436	E	1-aminocyclopropane-1-carboxylate synthase 2[Source:UniProtKB/Swiss-Prot;Acc:Q06402]	837082	Q06402;A0A178WMN2
AT3G03530	577.172	10.1469	1144.2	112.764	6.81716	0.0057395	0.745855	3	842499	845096	-	1930	NPC4	GO:0003824;GO:0003824;GO:0003993;GO:0003993;GO:0004629;GO:0004629;GO:0004629;GO:0005886;GO:0005886;GO:0005886;GO:0008152;GO:0009395;GO:0009395;GO:0009395;GO:0016020;GO:0016311;GO:0016787;GO:0016788;GO:0016788;GO:0034480;GO:0034480;	K01114	EC:3.1.4.3	COG3511	M	Non-specific phospholipase C4[Source:UniProtKB/Swiss-Prot;Acc:Q9SRQ7]	821243	Q9SRQ7
ATMG01110	164.372	0.563714	328.18	582.175	9.18531	0.00606584	0.781028	Mt	283034	283789	-	756	ORF251	GO:0003674;GO:0005739;GO:0005739;GO:0008150;	-	-	NOG280753	-	Uncharacterized mitochondrial protein AtMg01110[Source:UniProtKB/Swiss-Prot;Acc:P92543]	-	-
AT5G49360	21124.9	611.63	41638.1	68.0773	6.0891	0.00608346	0.781028	5	20011812	20016857	-	2890	BXL1	GO:0004553;GO:0004553;GO:0005576;GO:0005578;GO:0005975;GO:0005975;GO:0008152;GO:0009044;GO:0009044;GO:0009505;GO:0009505;GO:0009505;GO:0010214;GO:0010214;GO:0016787;GO:0016798;GO:0031222;GO:0031222;GO:0045493;GO:0045493;GO:0046556;GO:0046556;GO:0046556;GO:0046556;GO:0048046;GO:0048046;	-	-	COG1472	G	Beta-D-xylosidase 1 [Source:UniProtKB/Swiss-Prot;Acc:Q9FGY1]	834996	Q9FGY1
ATCG00770	931.39	21.4211	1841.36	85.9599	6.42559	0.0064754	0.821451	Pt	80068	80472	-	405	RPS8	GO:0003723;GO:0003735;GO:0003735;GO:0003735;GO:0005840;GO:0005840;GO:0005840;GO:0006412;GO:0006412;GO:0006412;GO:0009507;GO:0009507;GO:0009507;GO:0009536;GO:0009570;GO:0009570;GO:0009941;GO:0009941;GO:0016020;GO:0016020;GO:0019843;GO:0019843;GO:0022627;GO:0022627;GO:0030529;	-	-	COG0096	J	30S ribosomal protein S8, chloroplastic[Source:UniProtKB/Swiss-Prot;Acc:P56801]	-	-
ATMG00560	747.023	16.3477	1477.7	90.3918	6.49812	0.00667944	0.837366	Mt	154744	157345	+	1050	RPL2	GO:0003729;GO:0003729;GO:0003735;GO:0003735;GO:0003735;GO:0005622;GO:0005622;GO:0005739;GO:0005739;GO:0005739;GO:0005762;GO:0005762;GO:0005762;GO:0005840;GO:0005840;GO:0005840;GO:0006412;GO:0006412;GO:0030529;GO:0032543;GO:0032543;	-	-	COG0090	J	Ribosomal protein L2[Source:UniProtKB/TrEMBL;Acc:G1C2X5]	-	-
AT2G07674	347.57	5.07343	690.066	136.016	7.08763	0.00693631	0.863651	2	3268932	3269906	+	975	-	GO:0005739;GO:0008150;GO:0016020;GO:0016021;GO:0016021;GO:0005739;GO:0005739;GO:0008150;GO:0016021;GO:0016021;	-	-	NOG285860	-	Unknown conserved protein[Source:TAIR;Acc:AT2G07674]	815346	P92536;A0A1P8B2M8
AT3G07350	913.932	21.9849	1805.88	82.142	6.36005	0.00697016	0.863651	3	2347186	2348791	+	1606	-	GO:0005524;GO:0005524;	-	-	-	-	F21O3.6 protein[Source:UniProtKB/TrEMBL;Acc:Q9SRT1]	819923	Q9SRT1;A0A384KVM9
ATCG01240	117.968	0	235.935	Inf	Inf	0.00718321	0.884905	Pt	140704	141171	+	468	RPS7-A	GO:0000028;GO:0000028;GO:0003723;GO:0003723;GO:0003723;GO:0003729;GO:0003729;GO:0003735;GO:0003735;GO:0003735;GO:0005840;GO:0006412;GO:0006412;GO:0006412;GO:0006412;GO:0009507;GO:0009507;GO:0009507;GO:0009536;GO:0009579;GO:0009579;GO:0015935;GO:0015935;GO:0016020;GO:0016020;GO:0019843;GO:0019843;GO:0019843;GO:0030529;	-	-	COG0049	J	30S ribosomal protein S7, chloroplastic[Source:UniProtKB/TrEMBL;Acc:Q6KGZ1]	-	-
AT2G07721	181.506	1.12743	361.885	320.983	8.32635	0.00736575	0.902177	2	3434312	3435279	-	854	-	GO:0005739;GO:0005739;GO:0008150;	-	-	-	-	Uncharacterized protein At2g07721[Source:UniProtKB/TrEMBL;Acc:Q8S886]	815394	Q8S886;A0A178U998
AT4G13410	116.194	0	232.387	Inf	Inf	0.00748628	0.911701	4	7792016	7796041	-	2514	CSLA15	GO:0016020;GO:0016021;GO:0016021;GO:0016740;GO:0016740;GO:0000139;GO:0000139;GO:0005794;GO:0016020;GO:0016021;GO:0016021;GO:0016740;GO:0016740;GO:0016757;GO:0047259;GO:0047259;GO:0071555;GO:0071555;GO:0097502;GO:0016020;GO:0016021;GO:0016021;GO:0016740;GO:0016740;	-	-	COG1215	M	Probable glucomannan 4-beta-mannosyltransferase 15[Source:UniProtKB/Swiss-Prot;Acc:Q9T0L2]	826972	Q9T0L2;W8PV68
ATMG00960	177.959	1.12743	354.79	314.689	8.29778	0.00774061	0.937318	Mt	256865	257476	-	612	CCB203	GO:0003677;GO:0003677;GO:0005515;GO:0005515;GO:0005634;GO:0005634;GO:0005739;GO:0005739;GO:0005743;GO:0006351;GO:0006355;GO:0006355;GO:0009725;GO:0009734;GO:0015232;GO:0015232;GO:0015886;GO:0015886;GO:0016020;GO:0016020;GO:0016020;GO:0016021;GO:0016021;GO:0017004;GO:0017004;GO:0017004;GO:0020037;GO:0020037;	-	-	COG1138	O	Cytochrome C assembly protein[Source:TAIR;Acc:ATMG00960]	-	-
ATMG00150	201.302	1.69114	400.912	237.066	7.88914	0.00791455	0.94571	Mt	35782	36132	+	351	ORF116	GO:0003674;GO:0005739;GO:0008150;GO:0016020;GO:0016021;GO:0016021;GO:0031966;GO:0031966;	-	-	NOG303930	-	Uncharacterized mitochondrial protein AtMg00150[Source:UniProtKB/Swiss-Prot;Acc:P93284]	-	-
AT2G25900	1692.27	51.298	3333.25	64.9781	6.02188	0.00813453	0.963128	2	11041331	11043256	+	1834	ATCTH	GO:0003677;GO:0003677;GO:0003677;GO:0003677;GO:0003700;GO:0003700;GO:0003723;GO:0003723;GO:0003727;GO:0003727;GO:0003727;GO:0005515;GO:0005737;GO:0005737;GO:0006355;GO:0006355;GO:0046872;GO:0046872;GO:0046872;GO:0061157;GO:0061157;GO:0003677;GO:0003677;GO:0003677;GO:0003677;GO:0003700;GO:0003700;GO:0003723;GO:0003723;GO:0003727;GO:0003727;GO:0003727;GO:0005515;GO:0005737;GO:0005737;GO:0006355;GO:…	-	-	NOG69137	U	Zinc finger CCCH domain-containing protein 23[Source:UniProtKB/Swiss-Prot;Acc:O82307]	817131	O82307
ATMG01280	683.443	16.9114	1349.97	79.8262	6.31879	0.00832439	0.975194	Mt	318588	319463	-	876	ORF291	GO:0004129;GO:0005739;GO:0005751;GO:0005751;GO:0016020;GO:0016021;GO:0016021;GO:0016021;GO:0022900;GO:0022900;GO:0031966;GO:0042773;GO:0042773;GO:1902600;GO:1902600;	-	-	COG1622	C	Uncharacterized mitochondrial protein AtMg01280[Source:UniProtKB/Swiss-Prot;Acc:P92559]	-	-
AT3G16240	2491.02	80.6111	4901.42	60.8032	5.92608	0.00837635	0.975502	3	5505360	5507050	+	1189	TIP2-1	GO:0000326;GO:0000326;GO:0005618;GO:0005618;GO:0005773;GO:0005773;GO:0005773;GO:0005774;GO:0005774;GO:0005774;GO:0005794;GO:0005794;GO:0005886;GO:0005886;GO:0005887;GO:0006833;GO:0006833;GO:0009505;GO:0009505;GO:0009506;GO:0009506;GO:0009507;GO:0009507;GO:0009705;GO:0009705;GO:0009941;GO:0009941;GO:0015200;GO:0015200;GO:0015250;GO:0015250;GO:0015250;GO:0015267;GO:0015267;GO:0016020;GO:0016020;GO:…	K09873	-	COG0580	G	Aquaporin TIP2-1 [Source:UniProtKB/Swiss-Prot;Acc:Q41951]	820870	Q41951
AT1G80160	459.204	10.1469	908.262	89.5116	6.484	0.00915044	1	1	30150897	30152614	+	1493	-	GO:0016829;GO:0016829;GO:0016829;GO:0016829;GO:0016829;GO:0016829;	-	-	NOG242592	-	F18B13.24 protein[Source:UniProtKB/TrEMBL;Acc:Q9SSC3]	844356	A8MS67
AT4G23600	22394.5	851.772	43937.2	51.5832	5.68883	0.00945846	1	4	12310379	12313212	+	2310	CORI3	GO:0003824;GO:0003824;GO:0004121;GO:0004121;GO:0005773;GO:0005773;GO:0006520;GO:0006520;GO:0006520;GO:0008483;GO:0008483;GO:0008483;GO:0009058;GO:0009058;GO:0009611;GO:0009611;GO:0009737;GO:0009737;GO:0009753;GO:0009753;GO:0010188;GO:0010188;GO:0016829;GO:0030170;GO:0030170;GO:0042538;GO:0042538;GO:0048046;GO:0048046;GO:0003824;GO:0003824;GO:0006520;GO:0006520;GO:0008483;GO:0008483;GO:0009058;GO:…	K21623	EC:4.4.1.35	COG0436	E	Cystine lyase CORI3 [Source:UniProtKB/Swiss-Prot;Acc:Q9SUR6]	828460	Q9SUR6
ATMG00540	159.332	1.12743	317.537	281.647	8.13774	0.0102085	1	Mt	150783	151151	+	369	ORF102B	GO:0003674;GO:0005739;GO:0005739;GO:0008150;	-	-	NOG297458	-	Uncharacterized mitochondrial protein AtMg00540[Source:UniProtKB/Swiss-Prot;Acc:P93309]	-	-
ATMG00730	158.445	1.12743	315.763	280.073	8.12966	0.0103515	1	Mt	217631	219077	+	1447	COX3	GO:0004129;GO:0004129;GO:0005739;GO:0005739;GO:0015002;GO:0015002;GO:0015078;GO:0015986;GO:0015991;GO:0016020;GO:0016020;GO:0016020;GO:0016021;GO:0016021;GO:0019646;GO:0019646;GO:0022904;GO:0022904;GO:0033177;GO:0045263;GO:1902600;	-	-	COG1845	C	cytochrome c oxidase subunit 3[Source:TAIR;Acc:ATMG00730]	-	-
ATMG01090	1529.27	55.244	3003.29	54.3642	5.76458	0.0108846	1	Mt	279463	280251	+	789	ORF262	GO:0000276;GO:0000276;GO:0005739;GO:0015986;GO:0015986;GO:0016020;GO:0016021;GO:0016021;GO:0031966;GO:0045263;GO:0045263;GO:0046933;GO:0046933;GO:0099132;	-	-	-	-	Uncharacterized mitochondrial protein AtMg01090[Source:UniProtKB/Swiss-Prot;Acc:P92541]	-	-
ATMG00490	149.575	1.12743	298.023	264.339	8.04625	0.0119432	1	Mt	130817	131140	+	324	ORF107C	GO:0003674;GO:0005739;GO:0005739;GO:0008150;	-	-	-	-	Uncharacterized mitochondrial protein AtMg00490[Source:UniProtKB/Swiss-Prot;Acc:P93304]	-	-
ATCG01000	94.9062	0	189.812	Inf	Inf	0.0128836	1	Pt	109405	110436	+	1032	YCF1.1	GO:0016021;	-	-	-	-	Ycf1 protein [Source:TAIR;Acc:ATCG01000]"	-	-
AT1G54020	143.367	1.12743	285.606	253.325	7.98484	0.013261	1	1	20161555	20163750	-	1577	-	GO:0005576;GO:0005576;GO:0005773;GO:0005773;GO:0006629;GO:0016042;GO:0016042;GO:0016787;GO:0016788;GO:0016788;GO:0016788;GO:0016788;GO:0016787;GO:0016788;GO:0016788;GO:0016788;GO:0016788;	-	-	NOG299809	-	GDSL esterase/lipase At1g54020[Source:UniProtKB/Swiss-Prot;Acc:Q9C5N8]	841840	Q9C5N8
AT2G43620	269.798	5.63714	533.958	94.7215	6.56562	0.0136491	1	2	18093694	18095093	-	1180	-	GO:0000272;GO:0000272;GO:0004568;GO:0004568;GO:0004568;GO:0004568;GO:0005975;GO:0005975;GO:0005975;GO:0006032;GO:0006032;GO:0006032;GO:0006952;GO:0006952;GO:0008061;GO:0008061;GO:0008061;GO:0008152;GO:0016787;GO:0016798;GO:0016998;GO:0016998;GO:0030247;GO:0048046;GO:0048046;	K01183	EC:3.2.1.14	NOG314714	-	Endochitinase At2g43620 [Source:UniProtKB/Swiss-Prot;Acc:O22841]	818964	O22841;A0A178VXW7
AT2G07827	194.77	2.81857	386.721	137.205	7.10018	0.0136766	1	2	3474996	3476845	+	623	-	GO:0003674;GO:0008150;	-	-	-	-	unknown protein; FUNCTIONS IN: molecular_functionunknown; INVOLVED IN: biological_process unknown; LOCATEDIN: cellular_component unknown; Has 1 Blast hits to 1proteins in 1 species: Archae - 0; Bacteria - 0; Metazoa -0; Fungi - 0; Plants - 1; Vi /.../- 0; Other Eukaryotes -0 (source: NCBI BLink). [Source:TAIR;Acc:AT2G07827]	7922309	F4INE6
AT2G39800	11822.5	567.66	23077.3	40.6534	5.3453	0.0139432	1	2	16598072	16603319	-	2971	P5CSA	GO:0000166;GO:0003824;GO:0003824;GO:0003824;GO:0004349;GO:0004349;GO:0004349;GO:0004350;GO:0004350;GO:0004350;GO:0004350;GO:0005524;GO:0005524;GO:0005737;GO:0005737;GO:0005737;GO:0005737;GO:0006561;GO:0006561;GO:0006561;GO:0006561;GO:0006979;GO:0006979;GO:0008152;GO:0008152;GO:0008652;GO:0009414;GO:0009414;GO:0009507;GO:0009507;GO:0009555;GO:0009555;GO:0009651;GO:0009651;GO:0016020;GO:0016020;GO:…	K12657	-	COG0014	E	Delta-1-pyrroline-5-carboxylate synthase A[Source:UniProtKB/Swiss-Prot;Acc:P54887]	818566	P54887;A0A178VY37
AT1G03220	3284.85	153.33	6416.37	41.8467	5.38704	0.0143526	1	1	786832	788722	+	1891	-	GO:0004190;GO:0004190;GO:0004190;GO:0005618;GO:0005618;GO:0005794;GO:0005794;GO:0005886;GO:0005886;GO:0006508;GO:0006508;GO:0006508;GO:0006508;GO:0008233;GO:0009505;GO:0009505;GO:0009506;GO:0009506;GO:0009651;GO:0009651;GO:0016020;GO:0016020;GO:0030163;GO:0030163;	-	-	-	-	Eukaryotic aspartyl protease family protein[Source:UniProtKB/TrEMBL;Acc:Q9ZVS4]	838517	Q9ZVS4;A0A178W8S3
AT4G21680	190.335	2.81857	377.851	134.058	7.06671	0.0144234	1	4	11517353	11519805	-	2186	NPF7.2	GO:0005886;GO:0005886;GO:0005886;GO:0005886;GO:0010167;GO:0010167;GO:0010167;GO:0015112;GO:0015112;GO:0015112;GO:0015293;GO:0015293;GO:0015706;GO:0016020;GO:0016020;GO:0016020;GO:0016021;GO:0016021;GO:0016021;GO:0022857;GO:0022857;GO:0042128;GO:0042128;GO:0046686;GO:0046686;GO:0055085;GO:0055085;	-	-	COG3104	E	Protein NRT1/ PTR FAMILY 7.2[Source:UniProtKB/Swiss-Prot;Acc:Q8GXN2]	828255	Q8GXN2
AT2G43820	4847.84	244.088	9451.6	38.722	5.27508	0.0156495	1	2	18152078	18153908	+	1744	UGT74F2	GO:0005829;GO:0005829;GO:0008152;GO:0008194;GO:0008194;GO:0009696;GO:0009696;GO:0010030;GO:0010030;GO:0016740;GO:0016757;GO:0016758;GO:0016758;GO:0018874;GO:0018874;GO:0035251;GO:0035251;GO:0043231;GO:0043231;GO:0046482;GO:0046482;GO:0052639;GO:0052639;GO:0052640;GO:0052640;GO:0052641;GO:0052641;GO:0080002;GO:0080002;GO:0080043;GO:0080043;GO:0080044;GO:0080044;GO:0090704;GO:0090704;	K13691	EC:2.4.1.-	COG1819	CG	UDP-glycosyltransferase 74F2[Source:UniProtKB/Swiss-Prot;Acc:O22822]	818986	O22822;W8Q3A1;A0A384KK07
AT2G43590	277.457	6.76457	548.15	81.0325	6.34043	0.0158442	1	2	18081304	18082776	-	1110	-	GO:0000272;GO:0000272;GO:0004568;GO:0004568;GO:0004568;GO:0004568;GO:0005975;GO:0005975;GO:0005975;GO:0006032;GO:0006032;GO:0006032;GO:0006952;GO:0006952;GO:0008061;GO:0008061;GO:0008061;GO:0008152;GO:0016787;GO:0016798;GO:0016998;GO:0016998;GO:0030247;	K01183	EC:3.2.1.14	COG3979	G	Endochitinase At2g43590 [Source:UniProtKB/Swiss-Prot;Acc:O24658]	818961	O24658
ATMG00970	145.422	1.69114	289.154	170.981	7.41769	0.0173421	1	Mt	258045	258398	-	354	ORF117	GO:0003674;GO:0005739;GO:0005739;GO:0008150;	-	-	NOG236186	-	Uncharacterized mitochondrial protein AtMg00970[Source:UniProtKB/Swiss-Prot;Acc:P92531]	-	-
AT2G45570	357.766	11.2743	704.257	62.4658	5.965	0.0173799	1	2	18779321	18781973	-	2204	CYP76C2	GO:0004497;GO:0005506;GO:0005506;GO:0016020;GO:0016020;GO:0016020;GO:0016021;GO:0016021;GO:0016491;GO:0016705;GO:0016705;GO:0016709;GO:0016709;GO:0020037;GO:0020037;GO:0044550;GO:0046872;GO:0055114;GO:0055114;GO:0055114;	K20556	-	COG2124	Q	Cytochrome P450 76C2 [Source:UniProtKB/Swiss-Prot;Acc:O64637]	819165	O64637
AT3G04000	696.74	29.3131	1364.17	46.5377	5.54033	0.017459	1	3	1035238	1036672	+	1318	ChlADR2	GO:0005515;GO:0008106;GO:0008106;GO:0009507;GO:0009507;GO:0009507;GO:0009536;GO:0016491;GO:0055114;GO:0055114;GO:0055114;	K00059	EC:1.1.1.100	-	-	NADPH-dependent aldehyde reductase 2, chloroplastic[Source:UniProtKB/Swiss-Prot;Acc:Q9SQR2]	819555	Q9SQR2
AT1G52040	854.049	40.5874	1667.51	41.0844	5.36052	0.0192498	1	1	19350314	19352791	-	1751	MBP1	GO:0005634;GO:0005634;GO:0005773;GO:0005773;GO:0006952;GO:0006952;GO:0030246;GO:0030246;GO:0030246;	-	-	-	-	Myrosinase-binding protein 1[Source:UniProtKB/Swiss-Prot;Acc:Q9SAV0]	841633	Q9SAV0
AT4G01870	2316.57	129.091	4504.05	34.8907	5.12477	0.0196486	1	4	808376	810611	-	2236	-	GO:0006508;GO:0006508;GO:0006508;GO:0006508;	-	-	-	-	tolB protein-related [Source:TAIR;Acc:AT4G01870]"	828228	A0A1P8B8B4
AT1G76930	469.036	19.1663	918.905	47.9438	5.58327	0.0203599	1	1	28895301	28897120	-	1343	ATEXT4	-	-	-	-	-	extensin 4 [Source:TAIR;Acc:AT1G76930]"	844028	Q38913
ATMG00180	327.609	11.2743	643.943	57.1161	5.83583	0.0207344	1	Mt	51293	53611	-	1359	CCB452	GO:0005515;GO:0005739;GO:0005739;GO:0005743;GO:0016020;GO:0016021;GO:0016021;GO:0017004;	-	-	NOG320470	-	CcmFC [Source:UniProtKB/TrEMBL;Acc:G1C2X7]"	-	-
ATMG00690	1209.43	64.8271	2354.03	36.3124	5.18239	0.0207995	1	Mt	203588	204310	-	723	ORF240A	GO:0005739;GO:0005739;GO:0016020;GO:0016021;GO:0031966;	-	-	-	-	hypothetical protein [Source:TAIR;Acc:ATMG00690]"	-	-
AT5G20250	4414.01	272.274	8555.75	31.4233	4.97376	0.0216279	1	5	6833564	6836862	+	3120	DIN10	GO:0003824;GO:0003824;GO:0005975;GO:0010325;GO:0010325;GO:0016740;GO:0016757;GO:0047274;GO:0047274;GO:0003824;GO:0003824;GO:0005975;GO:0010325;GO:0010325;GO:0016740;GO:0016757;GO:0047274;GO:0047274;GO:0003824;GO:0003824;GO:0005975;GO:0010325;GO:0010325;GO:0016740;GO:0016757;GO:0047274;GO:0047274;GO:0003729;GO:0003729;GO:0003824;GO:0003824;GO:0006979;GO:0006979;GO:0009409;GO:0009409;GO:0009506;GO:…	K06617	EC:2.4.1.82	NOG06986	Q	Raffinose synthase family protein[Source:UniProtKB/TrEMBL;Acc:F4K470]	832147	Q8RX87
ATMG01190	158.404	2.81857	313.989	111.4	6.79961	0.0219358	1	Mt	302166	303689	-	1524	ATP1	GO:0000166;GO:0005524;GO:0005524;GO:0005524;GO:0005739;GO:0005739;GO:0005743;GO:0006754;GO:0006811;GO:0015986;GO:0015986;GO:0015992;GO:0015992;GO:0016020;GO:0032559;GO:0032559;GO:0045261;GO:0045261;GO:0045261;GO:0046034;GO:0046034;GO:0046933;GO:0046933;GO:0099132;GO:1902600;GO:1902600;	-	-	COG0056	C	ATP synthase subunit alpha[Source:UniProtKB/TrEMBL;Acc:G1C2Z0]	-	-
AT3G03480	384.574	15.2203	753.928	49.5344	5.63036	0.0220483	1	3	828235	829926	-	1593	CHAT	GO:0010327;GO:0010327;GO:0010597;GO:0010597;GO:0016740;GO:0016746;GO:0016747;GO:0016747;GO:0102165;GO:0102165;	K18858	EC:2.3.1.195	NOG323053	-	(Z)-3-hexen-1-ol acetyltransferase[Source:UniProtKB/Swiss-Prot;Acc:Q9SRQ2]	821249	Q9SRQ2
ATMG00140	224.844	6.20086	443.487	71.5203	6.16028	0.022425	1	Mt	34599	35102	+	504	ORF167	GO:0003674;GO:0005739;GO:0005739;GO:0008150;GO:0016020;GO:0016021;GO:0016021;GO:0031966;GO:0031966;	-	-	-	-	Uncharacterized mitochondrial protein AtMg00140[Source:UniProtKB/Swiss-Prot;Acc:P93283]	-	-
AT5G67480	1172.13	66.5183	2277.75	34.2425	5.09771	0.0227979	1	5	26930539	26933352	-	2491	BT4	GO:0003712;GO:0003712;GO:0004402;GO:0004402;GO:0005515;GO:0005515;GO:0005516;GO:0005516;GO:0005634;GO:0005634;GO:0005737;GO:0005737;GO:0005737;GO:0005774;GO:0005774;GO:0006355;GO:0006355;GO:0006355;GO:0008270;GO:0008270;GO:0009611;GO:0009611;GO:0009651;GO:0009651;GO:0009733;GO:0009733;GO:0009739;GO:0009739;GO:0009751;GO:0009751;GO:0009753;GO:0009753;GO:0016567;GO:0016567;GO:0016573;GO:0019005;GO:…	-	-	NOG290116	-	BTB and TAZ domain protein 4[Source:TAIR;Acc:AT5G67480]	836884	Q9FJX5
AT3G05640	230.448	6.76457	454.131	67.1337	6.06897	0.0234289	1	3	1640350	1643253	-	1780	-	GO:0003824;GO:0003824;GO:0004721;GO:0004722;GO:0004722;GO:0004722;GO:0004724;GO:0005515;GO:0005886;GO:0005886;GO:0006470;GO:0006470;GO:0006470;GO:0009414;GO:0009414;GO:0016787;GO:0045926;GO:0045926;GO:0046872;GO:0046872;GO:1904526;GO:1904526;GO:0003824;GO:0003824;GO:0004721;GO:0004722;GO:0004722;GO:0004722;GO:0004724;GO:0005515;GO:0005886;GO:0005886;GO:0006470;GO:0006470;GO:0006470;GO:0009414;GO:…	-	-	COG0631	T	Probable protein phosphatase 2C 34[Source:UniProtKB/Swiss-Prot;Acc:Q9M9W9]	819731	Q9M9W9
AT4G37150	230.448	6.76457	454.131	67.1337	6.06897	0.0234289	1	4	17492871	17494279	-	1107	MES9	GO:0002376;GO:0005515;GO:0006952;GO:0009627;GO:0009627;GO:0009694;GO:0009694;GO:0009694;GO:0009696;GO:0009696;GO:0009696;GO:0009817;GO:0009817;GO:0016787;GO:0016788;GO:0016788;GO:0045087;GO:0080030;GO:0080030;GO:0080030;GO:0080031;GO:0080031;GO:0080031;GO:0080032;GO:0080032;GO:0080032;	-	-	NOG119996	S	MES9 [Source:UniProtKB/TrEMBL;Acc:A0A178V387]"	829869	O23171;A0A178V387
AT5G40890	5635.03	370.924	10899.1	29.3838	4.87695	0.023587	1	5	16381314	16385424	-	3458	CLC-A	GO:0005216;GO:0005247;GO:0005247;GO:0005247;GO:0006811;GO:0006821;GO:0006821;GO:0016020;GO:0016020;GO:0016020;GO:0016021;GO:0016021;GO:0034220;GO:0055085;GO:0055085;GO:1902476;GO:0005216;GO:0005244;GO:0005247;GO:0005247;GO:0005247;GO:0005247;GO:0005254;GO:0005515;GO:0005515;GO:0005622;GO:0005622;GO:0006811;GO:0006821;GO:0006821;GO:0006821;GO:0006821;GO:0009671;GO:0009671;GO:0009705;GO:0009705;GO:…	K05016	-	COG0038	P	Chloride channel protein CLC-a[Source:UniProtKB/Swiss-Prot;Acc:P92941]	834090	P92941
AT3G09260	800.466	43.406	1557.53	35.8828	5.16522	0.0237701	1	3	2840477	2843781	-	1806	BGLU23	GO:0002020;GO:0002020;GO:0004553;GO:0004553;GO:0005507;GO:0005507;GO:0005515;GO:0005634;GO:0005634;GO:0005773;GO:0005773;GO:0005777;GO:0005777;GO:0005783;GO:0005783;GO:0005783;GO:0005788;GO:0005788;GO:0005975;GO:0005975;GO:0006970;GO:0006970;GO:0008152;GO:0008422;GO:0008422;GO:0008422;GO:0008422;GO:0009506;GO:0009506;GO:0009610;GO:0009610;GO:0009651;GO:0009651;GO:0009651;GO:0009735;GO:0009735;GO:…	K01188	EC:3.2.1.21	COG2723	G	PYK10 [Source:UniProtKB/TrEMBL;Acc:A0A178VCN3]"	820082	Q9SR37;A0A178VCN3
ATMG00810	112.322	1.12743	223.517	198.254	7.63121	0.0239143	1	Mt	227709	228431	-	723	ORF240B	GO:0000943;GO:0000943;GO:0003674;GO:0003676;GO:0005739;GO:0005739;GO:0008150;GO:0015074;	-	-	KOG0017	R	Uncharacterized mitochondrial protein AtMg00810[Source:UniProtKB/Swiss-Prot;Acc:P92519]	-	-
AT1G21310	406.384	18.0389	794.729	44.0565	5.46128	0.0246844	1	1	7453245	7455009	-	1654	EXT3	GO:0005199;GO:0005199;GO:0005199;GO:0005576;GO:0005576;GO:0005618;GO:0009530;GO:0009530;GO:0009664;GO:0009664;GO:0071555;	-	-	NOG150653	S	Extensin-3 [Source:UniProtKB/Swiss-Prot;Acc:Q9FS16]	838728	Q9FS16
AT1G78850	3334.6	222.667	6446.53	28.9514	4.85556	0.024966	1	1	29641860	29643535	-	1676	-	GO:0005539;GO:0005576;GO:0005618;GO:0005618;GO:0005618;GO:0005774;GO:0005774;GO:0005794;GO:0005794;GO:0005829;GO:0005829;GO:0009505;GO:0009505;GO:0030246;GO:0030246;GO:0048046;GO:0048046;GO:1904383;	-	-	euNOG17822	S	EP1-like glycoprotein 3 [Source:UniProtKB/Swiss-Prot;Acc:Q9ZVA4]	844222	Q9ZVA4;A0A178WJI0
AT2G07695	280.035	10.1469	549.924	54.1965	5.76013	0.0250009	1	2	3345929	3347826	+	1898	-	GO:0016021;GO:0022900;	-	-	-	-	Cytochrome C oxidase subunit II-like, transmembranedomain [Source:TAIR;Acc:AT2G07695]	815371	P92559
AT2G05790	760.552	43.406	1477.7	34.0437	5.08931	0.0260063	1	2	2199151	2201603	+	2028	-	GO:0004553;GO:0004553;GO:0004553;GO:0005975;GO:0005975;GO:0008152;GO:0016787;GO:0016798;GO:0030247;GO:0046658;GO:0046658;	-	-	-	-	O-Glycosyl hydrolases family 17 protein[Source:UniProtKB/TrEMBL;Acc:F4IHD3]	815130	F4IHD3
AT2G07741	71.8449	0	143.69	Inf	Inf	0.026204	1	2	3502319	3503476	+	1158	-	GO:0005739;GO:0005743;GO:0005743;GO:0006754;GO:0006811;GO:0015078;GO:0015078;GO:0015986;GO:0015986;GO:0015992;GO:0016020;GO:0016021;GO:0016021;GO:0045263;GO:0045263;GO:0045263;	K02126	-	COG0356	C	ATP synthase subunit a[Source:UniProtKB/TrEMBL;Acc:A0A178U7J2]	815413	P93298;A0A384KI37;A0A178U7J2
AT5G25980	11257.2	808.366	21706	26.8517	4.74694	0.0263404	1	5	9072708	9075777	+	1970	TGG2	GO:0002213;GO:0002213;GO:0004553;GO:0004553;GO:0005773;GO:0005773;GO:0005777;GO:0005777;GO:0005975;GO:0005975;GO:0006952;GO:0008152;GO:0008422;GO:0008422;GO:0009506;GO:0009506;GO:0009507;GO:0009507;GO:0009651;GO:0009651;GO:0009737;GO:0009737;GO:0009738;GO:0009738;GO:0010119;GO:0010119;GO:0016787;GO:0016798;GO:0019137;GO:0019137;GO:0019137;GO:0019762;GO:0019762;GO:0019762;GO:0022626;GO:0022626;GO:…	K01237	EC:3.2.1.147	COG2723	G	Myrosinase 2 [Source:UniProtKB/Swiss-Prot;Acc:Q9C5C2]	832667	Q9C5C2
AT5G61310	1658.89	110.488	3207.3	29.0285	4.8594	0.0270135	1	5	24653261	24654940	-	1680	-	GO:0005739;GO:0005743;GO:0005746;GO:0005746;GO:0005746;GO:0016020;GO:0016021;GO:0016021;GO:0005739;GO:0005743;GO:0005746;GO:0005746;GO:0005746;GO:0016020;GO:0016021;GO:0016021;GO:0005739;GO:0005743;GO:0005746;GO:0005746;GO:0005746;GO:0016020;GO:0016021;GO:0016021;GO:0005739;GO:0005743;GO:0005746;GO:0005746;GO:0005746;GO:0016020;GO:0016021;GO:0016021;GO:0005739;GO:0005743;GO:0005746;GO:0005746;GO:…	-	-	NOG296442	-	Cytochrome c oxidase subunit 5C[Source:UniProtKB/TrEMBL;Acc:A0A178UCG7]	836252	Q9FLK2;A0A384KTY6;A0A178UCG7
AT2G07775	213.595	6.76457	420.426	62.1511	5.95771	0.0274419	1	2	3483035	3484062	+	670	-	GO:0008150;	-	-	-	-	unknown protein; Has 30201 Blast hits to 17322proteins in 780 species: Archae - 12; Bacteria - 1396;Metazoa - 17338; Fungi - 3422; Plants - 5037; Viruses - 0;Other Eukaryotes - 2996 (source: NCBI BLink).[Source:TAIR;Acc:AT2G07775]	815410	F4INE9
AT2G07642	266.731	10.1469	523.315	51.5741	5.68857	0.0275592	1	2	3400797	3400838	+	42	-	-	-	-	-	-	-	31370868	-
AT3G52820	164.289	3.946	324.633	82.2688	6.36227	0.027649	1	3	19573916	19577141	-	1828	PAP22	GO:0003993;GO:0003993;GO:0003993;GO:0003993;GO:0005576;GO:0005576;GO:0016311;GO:0016787;GO:0016787;GO:0016787;GO:0046872;GO:0046872;GO:0046872;	K22390	-	COG1409	R	Purple acid phosphatase 22 [Source:UniProtKB/Swiss-Prot;Acc:Q8S340]	824448	Q8S340
AT5G20630	105.227	1.12743	209.326	185.667	7.53657	0.0278697	1	5	6975029	6976036	-	1008	GER3	GO:0005576;GO:0005618;GO:0005618;GO:0005618;GO:0005634;GO:0005634;GO:0009409;GO:0009409;GO:0009505;GO:0009505;GO:0009735;GO:0009735;GO:0030145;GO:0030145;GO:0031012;GO:0031012;GO:0045735;GO:0045735;GO:0046872;GO:0048046;GO:0048046;GO:0048046;GO:0055114;GO:0055114;	-	-	NOG117282	R	Germin-like protein subfamily 3 member 3[Source:UniProtKB/Swiss-Prot;Acc:P94072]	832185	P94072
ATMG00010	163.402	3.946	322.859	81.8192	6.35437	0.027975	1	Mt	273	734	-	462	ORF153A	GO:0003674;GO:0005739;GO:0005739;GO:0008150;	-	-	KOG0017	R	Uncharacterized mitochondrial protein AtMg00010[Source:UniProtKB/Swiss-Prot;Acc:P93275]	-	-
AT4G12420	2546.23	180.389	4912.06	27.2305	4.76715	0.0280301	1	4	7349187	7353135	-	2652	SKU5	GO:0005507;GO:0005507;GO:0005576;GO:0005618;GO:0005618;GO:0005618;GO:0005774;GO:0005774;GO:0005886;GO:0005886;GO:0005886;GO:0009505;GO:0009505;GO:0009506;GO:0009506;GO:0009932;GO:0009932;GO:0016020;GO:0016020;GO:0016020;GO:0016491;GO:0016491;GO:0016722;GO:0016722;GO:0031225;GO:0031225;GO:0031225;GO:0046658;GO:0046658;GO:0046658;GO:0046872;GO:0048046;GO:0048046;GO:0055114;GO:0055114;GO:0005507;GO:…	-	-	COG2132	Q	Monocopper oxidase-like protein SKU5[Source:UniProtKB/Swiss-Prot;Acc:Q9SU40]	826851	Q9SU40;A0A178V188
AT2G23130	795.907	48.4794	1543.34	31.8348	4.99253	0.0280995	1	2	9844134	9845385	+	1252	AGP17	GO:0005886;GO:0005886;GO:0005886;GO:0005886;GO:0016020;GO:0031225;GO:0031225;GO:0031225;	-	-	NOG269872	-	Lysine-rich arabinogalactan protein 17[Source:UniProtKB/Swiss-Prot;Acc:O22194]	816845	O22194
AT2G07715	641.258	37.2051	1245.31	33.4715	5.06486	0.028309	1	2	3410597	3413161	+	2170	-	GO:0003723;GO:0003735;GO:0003735;GO:0003735;GO:0005622;GO:0005622;GO:0005762;GO:0005762;GO:0005840;GO:0005840;GO:0006412;GO:0006412;GO:0032543;GO:0032543;	-	-	-	-	Nucleic acid-binding, OB-fold-like protein[Source:UniProtKB/TrEMBL;Acc:F4IMC7]	815389	F4IMC7
AT4G15680	68.297	0	136.594	Inf	Inf	0.0296457	1	4	8931617	8932317	+	701	GRXS4	GO:0005515;GO:0005623;GO:0005623;GO:0005634;GO:0005634;GO:0005737;GO:0005737;GO:0009055;GO:0009055;GO:0015035;GO:0015035;GO:0022900;GO:0045454;GO:0045454;GO:0046872;GO:0046872;GO:0051536;GO:0051537;GO:0051537;GO:0055114;	-	-	NOG318154	-	Monothiol glutaredoxin-S4 [Source:UniProtKB/Swiss-Prot;Acc:O23419]	827245	O23419;A0A178UVX0
AT2G07633	158.967	3.946	313.989	79.5714	6.31418	0.0296875	1	2	3329660	3331324	+	1499	-	GO:0008137;GO:0008137;GO:0016655;GO:0016655;GO:0042773;GO:0042773;GO:0055114;GO:0055114;	-	-	-	-	NADH-plastoquinone oxidoreductase subunit[Source:UniProtKB/TrEMBL;Acc:A0A1P8B2B4]	28717818	A0A1P8B2B4
AT2G07659	87.2053	0.563714	173.847	308.395	8.26864	0.0299036	1	2	3481036	3482584	+	597	-	GO:0016020;GO:0016021;GO:0016021;	-	-	-	-	Transmembrane protein[Source:UniProtKB/TrEMBL;Acc:A0A1P8B2V3]	28717834	A0A1P8B2V3
AT1G09350	262.578	10.7106	514.445	48.0315	5.58591	0.030283	1	1	3019639	3021443	+	1546	GOLS3	GO:0005737;GO:0005737;GO:0005975;GO:0006012;GO:0006012;GO:0006012;GO:0006979;GO:0006979;GO:0009409;GO:0009409;GO:0009409;GO:0016740;GO:0016757;GO:0016757;GO:0016757;GO:0046872;GO:0046872;GO:0047216;GO:0047216;GO:0047216;GO:0006012;GO:0006012;GO:0016740;GO:0016757;GO:0016757;GO:0047216;GO:0047216;	K18819	EC:2.4.1.123	NOG303574	-	Hexosyltransferase (Fragment)[Source:UniProtKB/TrEMBL;Acc:W8PVD7]	837457	O80518;W8PVD7
AT2G02990	185.535	5.63714	365.433	64.826	6.0185	0.0303709	1	2	873506	874886	+	1120	RNS1	GO:0003723;GO:0003723;GO:0004518;GO:0004519;GO:0004521;GO:0004521;GO:0004540;GO:0004540;GO:0005576;GO:0005576;GO:0005576;GO:0005618;GO:0005618;GO:0005886;GO:0005886;GO:0006401;GO:0006401;GO:0009611;GO:0009611;GO:0009718;GO:0009718;GO:0016036;GO:0016036;GO:0016787;GO:0033897;GO:0033897;GO:0033897;GO:0090305;GO:0090501;GO:0090502;	K01166	EC:3.1.27.1	NOG285082	-	Ribonuclease 1 [Source:UniProtKB/Swiss-Prot;Acc:P42813]	814828	P42813
AT2G29350	979.379	65.9546	1892.8	28.6986	4.84291	0.0305811	1	2	12600914	12602556	+	1368	SAG13	GO:0002213;GO:0002213;GO:0004022;GO:0004022;GO:0007568;GO:0007568;GO:0016020;GO:0016021;GO:0016491;GO:0016491;GO:0016491;GO:0055114;GO:0055114;GO:0016491;GO:0016491;	-	-	COG1028	IQ	SAG13 [Source:UniProtKB/TrEMBL;Acc:A0A178VTS8]"	817484	Q9ZW18;A0A178VTS8
AT5G12940	200.291	6.76457	393.817	58.2175	5.86338	0.031338	1	5	4087689	4089146	+	1458	-	GO:0005515;	-	-	-	-	Leucine-rich repeat (LRR) family protein[Source:UniProtKB/TrEMBL;Acc:Q9LXU5]	831134	Q9LXU5
AT2G07773	133.568	2.81857	264.318	93.7774	6.55117	0.0320588	1	2	3240494	3242263	-	1770	-	GO:0003674;GO:0005886;GO:0005886;GO:0015886;GO:0015886;GO:0016020;GO:0016021;GO:0016021;GO:0055114;	-	-	-	-	unknown protein; BEST Arabidopsis thaliana proteinmatch is: unknown protein (TAIR:ATMG00910.1); Has 35333Blast hits to 34131 proteins in 2444 species: Archae -798; Bacteria - 22429; Metazoa - 974; Fungi - 991; Plants- 531; Viruses - 0; Other Euk /.../s - 9610 (source: NCBIBLink). [Source:TAIR;Acc:AT2G07773]	819509	P92528;Q27GL4
AT1G17830	366.147	19.1663	713.127	37.2074	5.21752	0.0324643	1	1	6135751	6138500	-	1709	-	GO:0008150;	-	-	-	-	At1g17830 [Source:UniProtKB/TrEMBL;Acc:Q9LMU5]"	838361	Q9LMU5
ATMG00400	65.6361	0	131.272	Inf	Inf	0.0326144	1	Mt	110930	111403	-	474	ORF157	GO:0003674;GO:0005739;GO:0005739;GO:0008150;	-	-	-	-	Uncharacterized mitochondrial protein AtMg00400[Source:UniProtKB/Swiss-Prot;Acc:P93297]	-	-
ATMG01370	1058.68	75.5377	2041.81	27.0304	4.75651	0.0326225	1	Mt	360717	361052	-	336	ORF111D	GO:0003674;GO:0005739;GO:0008150;GO:0016020;GO:0016021;GO:0016021;GO:0031966;GO:0031966;	-	-	-	-	Uncharacterized mitochondrial protein AtMg01370[Source:UniProtKB/Swiss-Prot;Acc:P92565]	-	-
AT3G01500	34537.7	2880.58	66194.9	22.9797	4.52229	0.0327144	1	3	194426	198664	-	3266	BCA1	GO:0004089;GO:0004089;GO:0004089;GO:0004089;GO:0005737;GO:0005737;GO:0005886;GO:0005886;GO:0008270;GO:0008270;GO:0008270;GO:0008270;GO:0009409;GO:0009409;GO:0009507;GO:0009507;GO:0009507;GO:0009535;GO:0009535;GO:0009536;GO:0009570;GO:0009570;GO:0009570;GO:0009579;GO:0009579;GO:0009817;GO:0009817;GO:0009941;GO:0009941;GO:0010037;GO:0010037;GO:0010037;GO:0010119;GO:0010119;GO:0010119;GO:0010319;GO:…	K01673	EC:4.2.1.1	COG0288	P	Beta carbonic anhydrase 1, chloroplastic[Source:UniProtKB/Swiss-Prot;Acc:P27140]	821134	P27140;A0A178VK19
ATMG00660	792.517	54.1166	1530.92	28.2893	4.82218	0.0330786	1	Mt	190104	190553	-	450	ORF149	GO:0003674;GO:0005739;GO:0005739;GO:0008150;	-	-	NOG265495	-	Uncharacterized mitochondrial protein AtMg00660[Source:UniProtKB/Swiss-Prot;Acc:P93318]	-	-
AT5G03260	201.459	7.32829	395.59	53.9813	5.75439	0.0337191	1	5	777021	779424	-	1937	LAC11	GO:0005507;GO:0005507;GO:0005576;GO:0016491;GO:0016491;GO:0016491;GO:0016722;GO:0016722;GO:0046274;GO:0046274;GO:0046274;GO:0046872;GO:0048046;GO:0048046;GO:0048046;GO:0052716;GO:0052716;GO:0052716;GO:0055114;GO:0055114;GO:0055114;	K05909	EC:1.10.3.2	COG2132	Q	Laccase-11 [Source:UniProtKB/Swiss-Prot;Acc:Q8VZA1]	831887	Q8VZA1
AT2G07751	119.095	2.25486	235.935	104.634	6.70921	0.0343826	1	2	3270008	3270364	+	357	-	GO:0005739;GO:0005747;GO:0005747;GO:0008137;GO:0008137;GO:0008137;GO:0008137;GO:0016020;GO:0016021;GO:0016021;GO:0016491;GO:0030964;GO:0030964;GO:0031966;GO:0055114;GO:0055114;GO:0055114;GO:0055114;GO:0070469;	K03880	EC:7.1.1.2	COG0838	C	NADH-ubiquinone oxidoreductase chain 3[Source:UniProtKB/TrEMBL;Acc:Q3EC47]	815347	A0A2P2CLG7;Q3EC47
AT2G07798	286.443	14.0929	558.794	39.6508	5.30928	0.0353542	1	2	3357619	3361102	+	1480	-	GO:0003674;GO:0008150;	-	-	-	-	unknown protein; FUNCTIONS IN: molecular_functionunknown; INVOLVED IN: biological_process unknown; LOCATEDIN: cellular_component unknown; BEST Arabidopsis thalianaprotein match is: unknown protein (TAIR:ATMG01220.1); Has3 Blast hits to 3 protein /.../ species: Archae - 0;Bacteria - 0; Metazoa - 0; Fungi - 0; Plants - 3; Viruses- 0; Other Eukaryotes - 0 (source: NCBI BLink).[Source:TAIR;Acc:AT2G07…	7922541	F4IMB4
ATMG00570	106.395	1.69114	211.1	124.827	6.96378	0.035634	1	Mt	157491	158351	+	861	ORFX	GO:0005739;GO:0009977;GO:0016020;GO:0016021;GO:0016021;GO:0016021;GO:0031966;GO:0033281;GO:0043953;GO:0065002;	-	-	COG0805	U	Sec-independent periplasmic protein translocase[Source:TAIR;Acc:ATMG00570]	-	-
AT4G28750	2415.3	202.373	4628.23	22.8698	4.51537	0.0363046	1	4	14202758	14204061	-	798	PSAE1	GO:0009507;GO:0009507;GO:0009507;GO:0009522;GO:0009522;GO:0009522;GO:0009534;GO:0009534;GO:0009535;GO:0009535;GO:0009535;GO:0009536;GO:0009538;GO:0009538;GO:0009579;GO:0009579;GO:0009579;GO:0009735;GO:0009735;GO:0009941;GO:0009941;GO:0010287;GO:0010287;GO:0015979;GO:0015979;GO:0015979;GO:0016020;GO:0016020;GO:0016020;GO:0019904;GO:0019904;	K02693	-	NOG08807	-	Photosystem I reaction center subunit IV A,chloroplastic [Source:UniProtKB/Swiss-Prot;Acc:Q9S831]	828996	Q9S831;A0A178V4E9
AT4G34710	34715.2	3107.76	66322.6	21.341	4.41556	0.0365006	1	4	16560030	16563044	-	3015	ADC2	GO:0003824;GO:0003824;GO:0005515;GO:0005737;GO:0005829;GO:0005829;GO:0006527;GO:0006527;GO:0006596;GO:0006596;GO:0006970;GO:0006970;GO:0006979;GO:0006979;GO:0008295;GO:0008295;GO:0008295;GO:0008792;GO:0008792;GO:0008792;GO:0008792;GO:0008792;GO:0009409;GO:0009409;GO:0009446;GO:0009446;GO:0009446;GO:0009507;GO:0009507;GO:0009536;GO:0009611;GO:0009611;GO:0009651;GO:0009651;GO:0009737;GO:0009737;GO:…	K01583	EC:4.1.1.19	COG1166	E	Arginine decarboxylase 2 [Source:UniProtKB/Swiss-Prot;Acc:O23141]	829623	O23141
ATMG01350	177.834	6.20086	349.468	56.358	5.81655	0.0365403	1	Mt	346757	347194	+	438	ORF145C	GO:0003674;GO:0005739;GO:0008150;GO:0016020;GO:0016021;GO:0016021;GO:0031966;GO:0031966;	-	-	-	-	Uncharacterized mitochondrial protein AtMg01350[Source:UniProtKB/Swiss-Prot;Acc:P92564]	-	-
AT2G06850	540.467	36.0777	1044.86	28.9612	4.85605	0.0367086	1	2	2763449	2765743	+	1615	XTH4	GO:0004553;GO:0004553;GO:0005576;GO:0005576;GO:0005576;GO:0005618;GO:0005618;GO:0005618;GO:0005618;GO:0005737;GO:0005737;GO:0005975;GO:0005975;GO:0006073;GO:0006073;GO:0008152;GO:0009505;GO:0009505;GO:0009506;GO:0009506;GO:0009507;GO:0009507;GO:0009612;GO:0009612;GO:0009645;GO:0009645;GO:0009733;GO:0009733;GO:0009826;GO:0009826;GO:0010411;GO:0010411;GO:0016020;GO:0016020;GO:0016740;GO:0016762;GO:…	K08235	EC:2.4.1.207	COG2273	G	Xyloglucan endotransglucosylase/hydrolase protein 4[Source:UniProtKB/Swiss-Prot;Acc:Q39099]	815247	Q39099;A0A178VUP5
AT1G54010	218.552	9.58314	427.522	44.6118	5.47935	0.0383386	1	1	20158589	20160864	-	1543	GLL23	GO:0005773;GO:0005773;GO:0005774;GO:0005774;GO:0005783;GO:0005783;GO:0009506;GO:0009506;GO:0016020;GO:0016020;GO:0016788;GO:0016788;	-	-	NOG277995	-	Inactive GDSL esterase/lipase-like protein 23[Source:UniProtKB/Swiss-Prot;Acc:Q8W4H8]	841839	Q8W4H8
AT2G38540	1282.9	107.106	2458.69	22.9558	4.52078	0.0393916	1	2	16130290	16131240	+	832	LTP1	GO:0005516;GO:0005516;GO:0005576;GO:0005618;GO:0005886;GO:0005886;GO:0006869;GO:0006869;GO:0006869;GO:0008289;GO:0008289;GO:0008289;GO:0009505;GO:0009505;GO:0009534;GO:0009534;GO:0048046;GO:0048046;GO:0071555;GO:0071555;	-	-	NOG254538	-	Non-specific lipid-transfer protein[Source:UniProtKB/TrEMBL;Acc:A0A178VZQ3]	818436	Q42589;A0A178VZQ3
AT2G39010	8598.02	797.656	16398.4	20.5582	4.36164	0.0393956	1	2	16291280	16294101	+	2148	PIP2-6	GO:0005773;GO:0005773;GO:0005886;GO:0005886;GO:0005886;GO:0005886;GO:0005887;GO:0006833;GO:0009414;GO:0009414;GO:0009506;GO:0009506;GO:0009624;GO:0009624;GO:0015250;GO:0015250;GO:0015250;GO:0015267;GO:0015267;GO:0016020;GO:0016020;GO:0016020;GO:0016020;GO:0016021;GO:0016021;GO:0034220;GO:0055085;GO:0055085;GO:0015267;GO:0015267;GO:0016020;GO:0016020;GO:0016020;GO:0016021;GO:0016021;GO:0055085;GO:…	K09872	-	COG0580	G	Probable aquaporin PIP2-6 [Source:UniProtKB/Swiss-Prot;Acc:Q9ZV07]	818487	Q9ZV07;A0A178VZ30
AT1G44350	1392.59	118.944	2666.24	22.416	4.48646	0.0401471	1	1	16834210	16838562	-	2295	ILL6	GO:0008152;GO:0009694;GO:0009694;GO:0009753;GO:0009753;GO:0010112;GO:0010112;GO:0016787;GO:0016787;GO:0016787;GO:0046872;GO:0046872;GO:1990206;GO:1990206;	K21604	EC:3.5.1.127	COG1473	E	IAA-amino acid hydrolase[Source:UniProtKB/TrEMBL;Acc:Q0WNN8]	841026	Q8VYX0;Q0WNN8
AT2G29980	4131.97	380.507	7883.43	20.7182	4.37283	0.0401507	1	2	12781524	12785190	-	1746	FAD3	GO:0005783;GO:0005783;GO:0005783;GO:0005789;GO:0005789;GO:0006629;GO:0006629;GO:0006629;GO:0006631;GO:0006633;GO:0006636;GO:0006636;GO:0006636;GO:0016020;GO:0016021;GO:0016021;GO:0016491;GO:0016717;GO:0016717;GO:0042389;GO:0042389;GO:0055114;GO:0055114;GO:0055114;GO:0080167;GO:0080167;GO:0006629;GO:0006629;GO:0016020;GO:0016021;GO:0016021;GO:0016717;GO:0016717;GO:0055114;GO:0055114;	K10257	-	COG3239	I	FAD3 [Source:UniProtKB/TrEMBL;Acc:A0A178VX43]"	817548	P48623;A0A178VX43
AT2G35070	279.911	15.2203	544.602	35.7813	5.16114	0.0404822	1	2	14783254	14784847	+	1080	-	GO:0005739;GO:0005739;GO:0009555;GO:0009555;GO:0016020;GO:0016021;GO:0016021;GO:0048868;GO:0048868;GO:0005739;GO:0005739;GO:0009555;GO:0009555;GO:0016020;GO:0016021;GO:0016021;GO:0048868;GO:0048868;	-	-	NOG246286	-	At2g35070/T4C15.26[Source:UniProtKB/TrEMBL;Acc:O82184]	818072	O82184
AT2G01008	371.95	23.676	720.223	30.42	4.92695	0.0412078	1	2	1025	3173	+	1602	-	GO:0003674;GO:0008150;GO:0016020;GO:0016021;GO:0016021;	-	-	-	-	FUNCTIONS IN: molecular_function unknown; INVOLVEDIN: biological_process unknown; LOCATED IN:cellular_component unknown; BEST Arabidopsis thalianaprotein match is: maternal effect embryo arrest 38(TAIR:AT3G43160.1). [Source:TAIR;Acc:AT2G01008]	6241151	F4IM67
ATMG00280	158.926	5.63714	312.215	55.3853	5.79143	0.0418116	1	Mt	77819	78151	-	333	ORF110A	GO:0000287;GO:0000287;GO:0000312;GO:0005739;GO:0005739;GO:0009570;	-	-	COG1850	G	Putative uncharacterized mitochondrial proteinAtMg00280 [Source:UniProtKB/Swiss-Prot;Acc:P93292]	-	-
AT1G05680	301.721	18.0389	585.403	32.4523	5.02025	0.0431473	1	1	1703002	1704838	-	1755	UGT74E2	GO:0008152;GO:0008194;GO:0008194;GO:0010016;GO:0010016;GO:0016740;GO:0016757;GO:0016758;GO:0016758;GO:0035251;GO:0035251;GO:0042631;GO:0042631;GO:0043231;GO:0043231;GO:0052638;GO:0052638;GO:0070301;GO:0070301;GO:0071215;GO:0071215;GO:0071475;GO:0071475;GO:0080024;GO:0080024;GO:0080043;GO:0080043;GO:0080044;GO:0080044;GO:0080167;GO:0080167;	-	-	NOG300117	-	Glycosyltransferase (Fragment)[Source:UniProtKB/TrEMBL;Acc:A0A0K1SBE8]	837075	Q9SYK9;A0A0K1SBE8
AT2G07656	86.6002	1.12743	172.073	152.624	7.25384	0.043369	1	2	3458281	3461448	+	822	-	GO:0003676;	-	-	-	-	-	28717832	A0A1P8B2W3
ATCG00220	965.66	82.866	1848.45	22.3065	4.4794	0.0434139	1	Pt	28707	28811	-	105	PSBM	GO:0009507;GO:0009523;GO:0009523;GO:0009523;GO:0009535;GO:0009535;GO:0009536;GO:0009579;GO:0015979;GO:0015979;GO:0015979;GO:0016020;GO:0016021;GO:0016021;GO:0016021;GO:0019684;GO:0019684;	-	-	NOG315236	-	Photosystem II reaction center protein M[Source:UniProtKB/Swiss-Prot;Acc:P62109]	-	-
AT1G77760	6085.39	597.537	11573.2	19.3682	4.27562	0.0434417	1	1	29235721	29239484	-	3155	NIA1	GO:0005515;GO:0005829;GO:0005829;GO:0005829;GO:0006809;GO:0006809;GO:0006809;GO:0006809;GO:0008940;GO:0008940;GO:0008940;GO:0009416;GO:0009416;GO:0009635;GO:0009635;GO:0009703;GO:0009703;GO:0009703;GO:0016491;GO:0016491;GO:0016491;GO:0020037;GO:0020037;GO:0030151;GO:0030151;GO:0042128;GO:0042128;GO:0042128;GO:0042128;GO:0042128;GO:0043546;GO:0043546;GO:0046872;GO:0050464;GO:0050464;GO:0055114;GO:…	K10534	-	COG0543	C	Nitrate reductase[Source:UniProtKB/TrEMBL;Acc:A0A178WBR8]	844112	P11832;A0A178WBR8
AT3G26520	47416.9	4789.88	90043.8	18.7988	4.23257	0.0438641	1	3	9722443	9723904	-	1290	TIP1-2	GO:0005773;GO:0005773;GO:0005773;GO:0005774;GO:0005774;GO:0005774;GO:0005783;GO:0005783;GO:0005794;GO:0005794;GO:0005886;GO:0005886;GO:0005887;GO:0006833;GO:0009507;GO:0009507;GO:0009705;GO:0015250;GO:0015250;GO:0015250;GO:0015267;GO:0015267;GO:0016020;GO:0016020;GO:0016020;GO:0016020;GO:0016021;GO:0016021;GO:0030104;GO:0030104;GO:0034220;GO:0042742;GO:0042742;GO:0042807;GO:0043674;GO:0043674;GO:…	K09873	-	COG0580	G	Aquaporin TIP1-2 [Source:UniProtKB/Swiss-Prot;Acc:Q41963]	822259	Q41963;C0SVC9;A0A384LB08
ATMG00290	73.0137	0.563714	145.464	258.045	8.01148	0.0449777	1	Mt	82028	83116	-	1089	RPS4	GO:0003723;GO:0003723;GO:0003723;GO:0005739;GO:0005739;GO:0005840;GO:0005840;	-	-	NOG300338	-	mitochondrial ribosomal protein S4[Source:TAIR;Acc:ATMG00290]	-	-
ATMG00830	83.0523	1.12743	164.977	146.331	7.19309	0.0475351	1	Mt	231894	233042	-	1149	CCB382	GO:0005515;GO:0005515;GO:0005739;GO:0005739;GO:0005743;GO:0015232;GO:0015232;GO:0015886;GO:0015886;GO:0016020;GO:0016020;GO:0016020;GO:0016021;GO:0017004;GO:0017004;GO:0017004;GO:0020037;GO:0020037;	-	-	NOG259132	-	CcmFN1 [Source:UniProtKB/TrEMBL;Acc:G1C2S2]"	-	-
ATMG01030	83.0523	1.12743	164.977	146.331	7.19309	0.0475351	1	Mt	264113	264433	-	321	ORF106E	GO:0003674;GO:0005739;GO:0005739;GO:0008150;	-	-	NOG308453	-	Uncharacterized mitochondrial protein AtMg01030[Source:UniProtKB/Swiss-Prot;Acc:P92537]	-	-
AT3G27690	3062.48	311.734	5813.23	18.648	4.22095	0.0475796	1	3	10255906	10257489	+	1465	LHCB2.4	GO:0005515;GO:0009269;GO:0009409;GO:0009416;GO:0009507;GO:0009517;GO:0009522;GO:0009522;GO:0009523;GO:0009523;GO:0009535;GO:0009535;GO:0009535;GO:0009536;GO:0009579;GO:0009579;GO:0009637;GO:0009644;GO:0009645;GO:0009765;GO:0009765;GO:0009768;GO:0009769;GO:0009941;GO:0010114;GO:0010114;GO:0010218;GO:0010218;GO:0010287;GO:0015979;GO:0016020;GO:0016020;GO:0016020;GO:0016021;GO:0016021;GO:0016168;GO:…	K08913	-	-	-	Chlorophyll a-b binding protein, chloroplastic[Source:UniProtKB/TrEMBL;Acc:A0A1I9LMB4]	822391	Q9XF87;A0A178VHN7
AT1G62440	54.9924	0	109.985	Inf	Inf	0.0490913	1	1	23112933	23115293	+	2361	LRX2	GO:0005515;GO:0005576;GO:0005576;GO:0005618;GO:0005618;GO:0007275;GO:0007275;GO:0071555;GO:0071555;	-	-	COG4886	S	Leucine-rich repeat extensin-like protein 2[Source:UniProtKB/Swiss-Prot;Acc:O48809]	842542	O48809
AT1G45201	11451.4	1233.97	21668.8	17.5602	4.13424	0.0491325	1	1	17123785	17129223	+	2994	ATTLL1	GO:0005773;GO:0006629;GO:0006629;GO:0016020;GO:0016020;GO:0016021;GO:0016021;GO:0016787;GO:0016787;GO:0005773;GO:0005773;GO:0006629;GO:0006629;GO:0016020;GO:0016020;GO:0016020;GO:0016021;GO:0016021;GO:0016787;GO:0016787;GO:0006629;GO:0006629;GO:0016020;GO:0016021;GO:0016021;GO:0016787;GO:0016787;	-	-	NOG331199	-	triacylglycerol lipase-like 1[Source:TAIR;Acc:AT1G45201]	841089	A0A1P8AVY3
ATMG01260	116.998	3.38229	230.613	68.1827	6.09133	0.0495236	1	Mt	312545	313162	-	618	ORF205	GO:0003674;GO:0005739;GO:0005739;GO:0008150;GO:0016020;GO:0016021;GO:0016021;GO:0031966;GO:0031966;	-	-	-	-	Uncharacterized mitochondrial protein AtMg01260[Source:UniProtKB/Swiss-Prot;Acc:P92556]	-	-

## Sheet: down-regulated genes
id	baseMean	baseMean_Control	baseMean_SB001	foldChange(SB001/Control)(SB001/Control)	log2FoldChange	pval	padj	Chromosome	Start Site	End Site	Direction	Length	Name	GO	KEGG	EC	eggNOG Class	eggNOG	Description	NCBI_GI	UniProtID
AT2G26150	425.041	850.081	0	0	-Inf	0.000923425	0.1968	2	11135624	11137792	+	1876	HSFA2	GO:0000978;GO:0000978;GO:0001666;GO:0001666;GO:0003677;GO:0003700;GO:0003700;GO:0003700;GO:0003700;GO:0005515;GO:0005634;GO:0005634;GO:0005634;GO:0005634;GO:0005737;GO:0005737;GO:0006351;GO:0006355;GO:0006355;GO:0006355;GO:0009408;GO:0009408;GO:0009644;GO:0009644;GO:0010200;GO:0010200;GO:0010286;GO:0010286;GO:0016020;GO:0016021;GO:0034605;GO:0034605;GO:0034605;GO:0034620;GO:0034620;GO:0042542;GO:…	K09419	-	COG5169	K	Heat stress transcription factor A-2[Source:UniProtKB/Swiss-Prot;Acc:O80982]	817155	O80982
AT4G34881	402.774	805.548	0	0	-Inf	0.00104994	0.217247	4	16617608	16618573	+	966	-	GO:0003674;GO:0008150;GO:0016020;GO:0016021;GO:0016021;	-	-	-	-	Transmembrane protein[Source:UniProtKB/TrEMBL;Acc:Q0WQ74]	6240750	Q0WQ74
AT2G01340	306.379	612.757	0	0	-Inf	0.00203539	0.374602	2	163954	165290	+	930	At17.1	GO:0005886;GO:0005886;GO:0005886;GO:0009624;GO:0009624;GO:0016020;GO:0016021;	-	-	NOG327687	-	At2g01340 [Source:UniProtKB/TrEMBL;Acc:Q52K81]"	814662	Q52K81
AT1G19020	2544.71	5048.63	40.8008	0.00808157	-6.95115	0.00246306	0.441116	1	6568002	6568705	+	704	-	GO:0005575;GO:0006979;GO:0006979;GO:0016740;GO:0016740;	-	-	-	-	CDP-diacylglycerol-glycerol-3-phosphate 3-phosphatidyltransferase[Source:UniProtKB/TrEMBL;Acc:Q8VYY6]	838483	Q8VYY6;A0A178W2I7
AT3G01160	272.838	545.675	0	0	-Inf	0.00270435	0.464809	3	54524	57541	-	2365	-	GO:0003723;GO:0005634;GO:0005634;GO:0005634;GO:0005829;GO:0005829;GO:0006364;GO:0006364;GO:0006364;GO:0008150;	-	-	-	-	Pre-rRNA-processing ESF1-like protein[Source:UniProtKB/TrEMBL;Acc:Q9MAC6]	820504	Q9MAC6
AT1G66390	1146.12	2276.28	15.9655	0.00701388	-7.15557	0.00274819	0.467551	1	24763941	24765541	+	1002	MYB90	GO:0000981;GO:0001135;GO:0003677;GO:0003677;GO:0003677;GO:0003700;GO:0003700;GO:0005515;GO:0005634;GO:0005634;GO:0005634;GO:0006351;GO:0006355;GO:0006355;GO:0006355;GO:0006357;GO:0030154;GO:0030154;GO:0043565;GO:0043565;GO:0044212;GO:0044212;GO:0080167;GO:0080167;	K09422	-	COG5147	K	Transcription factor MYB90 [Source:UniProtKB/Swiss-Prot;Acc:Q9ZTC3]	842957	Q9ZTC3
AT1G56660	2452.55	4851.89	53.2184	0.0109686	-6.51048	0.00396263	0.603225	1	21237839	21241014	+	2326	-	GO:0003674;GO:0008150;GO:0003674;GO:0008150;	-	-	-	-	F25P12.91 protein[Source:UniProtKB/TrEMBL;Acc:Q9FXB5]	842121	Q9FXB5;A0A384KN78
AT4G19430	230.277	460.555	0	0	-Inf	0.0041068	0.620738	4	10598371	10599182	-	812	-	GO:0008150;	-	-	-	-	At4g19430 [Source:UniProtKB/TrEMBL;Acc:Q67Y03]"	827684	Q67Y03
AT1G21326	918.141	1818.54	17.7395	0.00975478	-6.67967	0.00487121	0.695422	1	7468765	7469995	-	1231	-	GO:0005634;GO:0005634;GO:0008150;GO:0009870;GO:0009870;	-	-	-	-	F16F4.1 protein[Source:UniProtKB/TrEMBL;Acc:Q9LMP5]	838731	Q9LMP5;A0A178W9U6
AT1G54575	214.493	428.987	0	0	-Inf	0.0048931	0.695422	1	20386809	20387710	+	902	-	GO:0003674;GO:0008150;GO:0003674;GO:0008150;	-	-	NOG304877	-	unknown protein; Has 35333 Blast hits to 34131proteins in 2444 species: Archae - 798; Bacteria - 22429;Metazoa - 974; Fungi - 991; Plants - 531; Viruses - 0;Other Eukaryotes - 9610 (source: NCBI BLink).[Source:TAIR;Acc:AT1G54575]	2745830	A0A1P8AWH6
AT5G11920	207.729	415.457	0	0	-Inf	0.00529552	0.713409	5	3839316	3842409	+	2300	CWINV6	GO:0004553;GO:0004553;GO:0005975;GO:0005975;GO:0008152;GO:0016787;GO:0016798;GO:0004553;GO:0004553;GO:0005576;GO:0005618;GO:0005618;GO:0005975;GO:0005975;GO:0008152;GO:0016787;GO:0016798;GO:0048046;GO:0048046;GO:0051669;GO:0051669;GO:0004553;GO:0004553;GO:0005975;GO:0005975;GO:0016787;	K01193	EC:3.2.1.26	COG1621	G	Beta-fructofuranosidase, insoluble isoenzyme CWINV6[Source:UniProtKB/Swiss-Prot;Acc:Q8W4S6]	831065	Q8W4S6
AT4G20260	3613.72	7117.46	109.985	0.0154528	-6.01599	0.00628554	0.80214	4	10940414	10943561	+	1919	PCAP1	GO:0005507;GO:0005507;GO:0005507;GO:0005509;GO:0005509;GO:0005509;GO:0005515;GO:0005516;GO:0005516;GO:0005516;GO:0005546;GO:0005546;GO:0005547;GO:0005547;GO:0005547;GO:0005737;GO:0005773;GO:0005773;GO:0005856;GO:0005874;GO:0005881;GO:0005881;GO:0005886;GO:0005886;GO:0005886;GO:0006499;GO:0006499;GO:0008017;GO:0008017;GO:0008017;GO:0008289;GO:0009409;GO:0009409;GO:0009414;GO:0009414;GO:0009506;GO:…	-	-	NOG277615	-	plasma-membrane associated cation-binding protein 1[Source:TAIR;Acc:AT4G20260]	827773	Q96262
AT1G54410	4601.94	9056.63	147.238	0.0162574	-5.94276	0.00661047	0.833623	1	20309473	20310850	-	1113	HIRD11	GO:0005507;GO:0005507;GO:0005515;GO:0005515;GO:0005634;GO:0005634;GO:0005737;GO:0005737;GO:0005829;GO:0005829;GO:0008270;GO:0008270;GO:0009507;GO:0009507;GO:0010730;GO:0010730;GO:0016151;GO:0016151;GO:0046872;GO:0046872;GO:0046872;GO:0050897;GO:0050897;	-	-	-	-	HIRD11 [Source:UniProtKB/TrEMBL;Acc:A0A178WR56]"	841883	Q9SLJ2;A0A178WR56
AT3G62140	177.006	354.013	0	0	-Inf	0.00785036	0.945236	3	23007083	23008749	+	962	-	GO:0005634;GO:0005634;GO:0008150;	-	-	-	-	NEFA-interacting nuclear protein[Source:UniProtKB/TrEMBL;Acc:Q5XV94]	825387	Q5XV94;A0A384K8N1
AT1G56650	176.161	352.321	0	0	-Inf	0.00794304	0.94571	1	21233555	21235292	-	1109	MYB75	GO:0000981;GO:0001135;GO:0002239;GO:0002239;GO:0003677;GO:0003677;GO:0003677;GO:0003700;GO:0003700;GO:0005515;GO:0005515;GO:0005634;GO:0005634;GO:0005634;GO:0006351;GO:0006355;GO:0006355;GO:0006357;GO:0009651;GO:0009651;GO:0009718;GO:0009718;GO:0009723;GO:0009723;GO:0009733;GO:0009733;GO:0009745;GO:0009745;GO:0009753;GO:0009753;GO:0009867;GO:0009867;GO:0019430;GO:0019430;GO:0030154;GO:0030154;GO:…	K16166	-	COG5147	K	Transcription factor MYB75 [Source:UniProtKB/Swiss-Prot;Acc:Q9FE25]	842120	Q9FE25
AT1G80130	7050.38	13834.7	266.092	0.0192337	-5.70022	0.00832795	0.975194	1	30140912	30142697	-	1475	-	GO:0005515;GO:0006979;GO:0006979;GO:0016020;GO:0016020;	-	-	NOG245836	-	F18B13.21 protein[Source:UniProtKB/TrEMBL;Acc:Q9SSC6]	844353	Q9SSC6
AT1G29600	171.087	342.175	0	0	-Inf	0.00853223	0.988255	1	10343785	10346364	+	1639	-	GO:0046872;GO:0046872;GO:0046872;GO:0003677;GO:0008150;GO:0046872;GO:0046872;GO:0046872;			NOG138022	S	Zinc finger C-x8-C-x5-C-x3-H type family protein[Source:TAIR;Acc:AT1G29600]	839837	A0A2H1ZED0
AT3G03000	162.068	324.136	0	0	-Inf	0.0097385	1	3	677240	678180	+	941	CML18	GO:0000325;GO:0000325;GO:0005509;GO:0005509;GO:0005509;GO:0005515;GO:0005634;GO:0005634;GO:0005773;GO:0019722;GO:0019722;GO:0030234;GO:0030234;GO:0043269;GO:0043269;GO:0046872;GO:0050790;GO:0051300;GO:0051300;	K13448	-	COG5126	DTZ	Probable calcium-binding protein CML18[Source:UniProtKB/Swiss-Prot;Acc:Q9M8U1]	821161	Q9M8U1;A0A178V6U2
AT4G09890	372.217	737.338	7.09579	0.00962352	-6.69922	0.00993985	1	4	6218319	6218989	+	671	-	GO:0008150;	-	-	NOG319647	-	At4g09890 [Source:UniProtKB/TrEMBL;Acc:Q9T0E8]"	826579	Q9T0E8;A0A178V4C7
AT4G36500	6823.15	13346.5	299.797	0.0224626	-5.47633	0.0106812	1	4	17225793	17226833	-	1041	-	GO:0008150;	-	-	NOG260347	-	Uncharacterized protein At4g36500[Source:UniProtKB/TrEMBL;Acc:O23231]	829802	O23231
AT1G47970	631.815	1244.12	19.5134	0.0156846	-5.99451	0.011437	1	1	17686990	17688859	+	1246	-	GO:0005829;GO:0005829;GO:0008150;	-	-	NOG326116	-	At1g47970 [Source:UniProtKB/TrEMBL;Acc:Q9C7Y9]"	841215	Q9C7Y9
AT1G56250	469.582	926.746	12.4176	0.0133992	-6.22171	0.011604	1	1	21061522	21063047	-	1276	VBF	GO:0005515;GO:0005515;GO:0005515;GO:0005634;GO:0005634;GO:0005737;GO:0005737;GO:0030246;GO:0030246;	-	-	NOG275803	-	F-box protein VBF [Source:UniProtKB/Swiss-Prot;Acc:Q9C7K0]	842078	Q9C7K0
AT3G61890	588.086	1158.43	17.7395	0.0153133	-6.02907	0.011608	1	3	22914154	22915393	-	1054	ATHB-12	GO:0003677;GO:0003677;GO:0003677;GO:0003700;GO:0003700;GO:0003700;GO:0005515;GO:0005634;GO:0005634;GO:0005634;GO:0006351;GO:0006355;GO:0006355;GO:0006355;GO:0006970;GO:0006970;GO:0007275;GO:0007275;GO:0009414;GO:0009414;GO:0009615;GO:0009615;GO:0009737;GO:0009737;GO:0043565;GO:0043565;GO:0043565;GO:0045893;GO:0045893;	K09338	-	NOG252905	-	HB-12 [Source:UniProtKB/TrEMBL;Acc:A0A178VND2]"	825362	Q9M276;A0A178VND2
AT4G38340	149.666	299.332	0	0	-Inf	0.0118152	1	4	17954710	17958063	+	2705	NLP3	GO:0003677;GO:0003677;GO:0003700;GO:0003700;GO:0005515;GO:0005634;GO:0005634;GO:0006351;GO:0006355;GO:0006355;GO:0006355;GO:0003677;GO:0003677;GO:0005515;GO:0005634;GO:0005634;GO:0006351;GO:0006351;GO:0006355;GO:0006355;	-	-	NOG286594	-	Protein NLP3 [Source:UniProtKB/Swiss-Prot;Acc:Q9SVF1]	829991	Q9SVF1
AT2G04495	147.411	294.823	0	0	-Inf	0.0122568	1	2	1564056	1565137	+	1082	-	GO:0003674;GO:0008150;GO:0016020;GO:0016021;GO:0016021;	-	-	NOG238896	-	At2g04495 [Source:UniProtKB/TrEMBL;Acc:Q6NLT2]"	814990	Q6NLT2
AT5G23750	996.712	1954.4	39.0269	0.0199687	-5.64611	0.0126821	1	5	8009657	8011709	-	1212	-	GO:0008150;GO:0009651;GO:0009651;GO:0010555;GO:0010555;	-	-	-	-	Remorin family protein [Source:TAIR;Acc:AT5G23750]"	832440	Q9FFA5;A0A178UBM7
AT2G16600	472.16	930.129	14.1916	0.0152577	-6.03432	0.0135085	1	2	7200423	7201755	+	1333	CYP19-1	GO:0000413;GO:0000413;GO:0001932;GO:0001932;GO:0003755;GO:0003755;GO:0003755;GO:0003755;GO:0003755;GO:0005737;GO:0005774;GO:0005774;GO:0005794;GO:0005794;GO:0005794;GO:0005829;GO:0005829;GO:0005829;GO:0005886;GO:0005886;GO:0005886;GO:0006457;GO:0006457;GO:0006457;GO:0007165;GO:0007165;GO:0009506;GO:0009506;GO:0009506;GO:0009507;GO:0009507;GO:0009507;GO:0009704;GO:0009704;GO:0009735;GO:0009735;GO:…	K01802	EC:5.2.1.8	COG0652	O	Peptidyl-prolyl cis-trans isomerase[Source:UniProtKB/TrEMBL;Acc:A0A178VVJ7]	816161	Q38900;A0A178VVJ7
AT3G16360	351.965	695.06	8.86974	0.0127611	-6.2921	0.0142158	1	3	5554197	5555789	+	938	AHP4	GO:0000160;GO:0000160;GO:0000160;GO:0004871;GO:0005622;GO:0005634;GO:0005634;GO:0005737;GO:0005737;GO:0006468;GO:0009736;GO:0009736;GO:0009927;GO:0009927;GO:0016310;GO:0000160;GO:0000160;GO:0000160;GO:0000160;GO:0004871;GO:0005634;GO:0005634;GO:0005634;GO:0005737;GO:0005737;GO:0005737;GO:0005829;GO:0005829;GO:0006468;GO:0009736;GO:0009736;GO:0009736;GO:0009927;GO:0009927;GO:0016310;GO:0043424;GO:…	K14490	-	NOG294003	-	AHP4 [Source:UniProtKB/TrEMBL;Acc:A0A384KT90]"	820883	Q9LU15
AT1G68790	959.872	1877.17	42.5748	0.0226803	-5.46242	0.0154105	1	1	25834686	25839541	-	3888	CRWN3	GO:0005634;GO:0005634;GO:0005652;GO:0005652;GO:0005654;GO:0005654;GO:0005654;GO:0005730;GO:0005730;GO:0005737;GO:0005737;GO:0006997;GO:0006997;GO:0006997;GO:0009506;GO:0009506;GO:0016020;GO:0031965;GO:0031965;	-	-	NOG12793	-	Protein CROWDED NUCLEI 3 [Source:UniProtKB/Swiss-Prot;Acc:Q9CA42]	843210	Q9CA42
AT3G45160	132.473	264.946	0	0	-Inf	0.0158393	1	3	16533428	16534265	-	755	-	GO:0008150;	-	-	NOG267593	-	At3g45160 [Source:UniProtKB/TrEMBL;Acc:Q9M1U3]"	823652	Q9M1U3;A0A384KHU9
AT3G51920	3607.29	7017.68	196.908	0.0280589	-5.1554	0.0159455	1	3	19267951	19269658	-	1027	CML9	GO:0005509;GO:0005509;GO:0005513;GO:0005513;GO:0005515;GO:0005515;GO:0005634;GO:0005634;GO:0005634;GO:0005829;GO:0005829;GO:0009414;GO:0009414;GO:0009651;GO:0009651;GO:0009737;GO:0009737;GO:0019722;GO:0019722;GO:0019722;GO:0030234;GO:0030234;GO:0046872;GO:0050790;GO:0051300;GO:0051300;	K13448	-	COG5126	DTZ	Calmodulin-like protein 9 [Source:UniProtKB/Swiss-Prot;Acc:Q9S744]	824355	Q9S744
AT1G64360	5681.97	11037.5	326.406	0.0295724	-5.0796	0.0166647	1	1	23887809	23888615	+	706	-	GO:0006979;GO:0006979;GO:0010150;GO:0010150;	-	-	-	-	At1g64360 [Source:UniProtKB/TrEMBL;Acc:Q9C7W0]"	842743	Q9C7W0;A0A178W5E7
AT4G21850	128.809	257.617	0	0	-Inf	0.016932	1	4	11591116	11592425	-	1085	MSRB9	GO:0005737;GO:0005829;GO:0005829;GO:0005829;GO:0006979;GO:0006979;GO:0016491;GO:0016671;GO:0016671;GO:0030091;GO:0030091;GO:0033743;GO:0033743;GO:0033743;GO:0046872;GO:0046872;GO:0055114;GO:0055114;GO:0055114;GO:0006979;GO:0016671;GO:0030091;GO:0033743;GO:0055114;	K07305	EC:1.8.4.12	COG0229	O	MSRB9 [Source:UniProtKB/TrEMBL;Acc:A0A178V287]"	828273	Q84JT6;A0A178V287
AT4G23880	214.012	424.477	3.5479	0.00835828	-6.90258	0.01745	1	4	12415585	12416691	-	1107	-	GO:0008150;	-	-	NOG306911	-	At4g23880 [Source:UniProtKB/TrEMBL;Acc:Q9T0A3]"	828487	Q9T0A3;A0A178UY08
AT5G49400	173.665	345.557	1.77395	0.00513359	-7.60582	0.0175785	1	5	20030652	20032283	+	1295	-	GO:0003676;GO:0005575;GO:0008150;GO:0008270;	-	-	NOG271131	-	At5g49400 [Source:UniProtKB/TrEMBL;Acc:Q6NMK2]"	835000	Q6NMK2;A0A178URC4
AT1G11700	381.361	750.304	12.4176	0.0165501	-5.91701	0.0176634	1	1	3945584	3946757	+	1174	-	GO:0003674;GO:0008150;GO:0009507;GO:0009507;	-	-	NOG243759	-	At1g11700 [Source:UniProtKB/TrEMBL;Acc:Q9SAA7]"	837714	Q9SAA7;A0A178W9R3
AT5G13970	210.912	418.276	3.5479	0.00848219	-6.88135	0.0180206	1	5	4506191	4507864	-	1467	-	GO:0005515;GO:0008150;	-	-	NOG247728	-	AT5g13970/MAC12_6[Source:UniProtKB/TrEMBL;Acc:Q9FFX8]	831245	Q9FFX8
AT5G48570	124.017	248.034	0	0	-Inf	0.0185214	1	5	19690461	19693845	-	2211	FKBP65	GO:0000413;GO:0000413;GO:0000413;GO:0003755;GO:0003755;GO:0003755;GO:0005515;GO:0005515;GO:0005516;GO:0005516;GO:0005528;GO:0005528;GO:0005634;GO:0005634;GO:0005737;GO:0005737;GO:0005737;GO:0005773;GO:0005773;GO:0016853;GO:0061077;GO:0061077;GO:0070370;GO:0070370;	K01802	EC:5.2.1.8	-	-	Peptidyl-prolyl cis-trans isomerase FKBP65[Source:UniProtKB/Swiss-Prot;Acc:Q9FJL3]	834913	Q9FJL3
AT4G05400	169.156	336.537	1.77395	0.00527118	-7.56766	0.0186616	1	4	2741124	2742949	+	1148	-	GO:0005507;GO:0005507;GO:0005739;GO:0005739;GO:0005761;GO:0005761;GO:0005762;GO:0005762;GO:0008150;GO:0005507;GO:0005507;GO:0005739;GO:0005739;GO:0005761;GO:0005761;GO:0005762;GO:0005762;GO:0008150;GO:0005507;GO:0005507;GO:0005739;GO:0005739;GO:0005761;GO:0005761;GO:0005762;GO:0005762;GO:0008150;	-	-	NOG303888	-	At4g05400 [Source:UniProtKB/TrEMBL;Acc:Q9M0V5]"	825888	Q9M0V5;A0A384LFU6
AT4G14020	633.995	1239.61	28.3832	0.0228969	-5.4487	0.0187873	1	4	8095050	8095749	-	700	-	GO:0004871;GO:0005622;GO:0005622;GO:0009506;GO:0009506;GO:0019722;GO:0019722;	-	-	NOG320575	-	At4g14020 [Source:UniProtKB/TrEMBL;Acc:O23263]"	827038	O23263
AT1G11475	122.326	244.652	0	0	-Inf	0.0191306	1	1	3862399	3864074	+	606	NRPB10	GO:0000418;GO:0000418;GO:0000419;GO:0000419;GO:0001054;GO:0001055;GO:0001056;GO:0003677;GO:0003677;GO:0003899;GO:0003899;GO:0003899;GO:0003899;GO:0005634;GO:0005665;GO:0005665;GO:0005665;GO:0005666;GO:0005666;GO:0005736;GO:0005736;GO:0006351;GO:0006351;GO:0006360;GO:0006360;GO:0006366;GO:0006366;GO:0006383;GO:0006383;GO:0008270;GO:0008270;GO:0008270;GO:0046872;	K03007	-	COG1644	K	NRPE10 [Source:UniProtKB/TrEMBL;Acc:A0A178WP73]"	837690	Q8LFJ6;A0A178WP73
AT2G40880	683.685	1335.44	31.9311	0.0239105	-5.38621	0.0191702	1	2	17057388	17058122	+	645	CYS3	GO:0002020;GO:0004869;GO:0004869;GO:0004869;GO:0004869;GO:0004869;GO:0005576;GO:0005576;GO:0006952;GO:0006952;GO:0006972;GO:0006972;GO:0006979;GO:0006979;GO:0009409;GO:0009409;GO:0009414;GO:0009414;GO:0010466;GO:0010951;GO:0030414;GO:2000117;	-	-	NOG137845	S	Cysteine proteinase inhibitor[Source:UniProtKB/TrEMBL;Acc:A0A178VXG7]	818685	Q41906;A0A178VXG7
AT1G25370	303.485	598.101	8.86974	0.0148298	-6.07535	0.0193294	1	1	8897564	8899111	-	1451	-	GO:0008150;GO:0008150;	-	-	NOG259564	-	Putative uncharacterized protein[Source:UniProtKB/TrEMBL;Acc:Q8LFI6]	839122	Q8LFI6;A0A384L7R1
AT1G16210	734.784	1434.09	35.479	0.0247397	-5.33703	0.0194153	1	1	5546099	5547753	-	1264	-	GO:0008150;	-	-	NOG303684	-	Coiled-coil protein[Source:UniProtKB/TrEMBL;Acc:Q8VYC9]	838189	Q8VYC9
AT5G58590	560.63	1096.42	24.8353	0.0226512	-5.46427	0.0198092	1	5	23680063	23681935	-	1137	RANBP1C	GO:0000060;GO:0000060;GO:0000082;GO:0005096;GO:0005515;GO:0005622;GO:0005622;GO:0005623;GO:0005634;GO:0005634;GO:0005634;GO:0005643;GO:0005643;GO:0005643;GO:0005737;GO:0005737;GO:0005813;GO:0005813;GO:0006405;GO:0006511;GO:0007051;GO:0008536;GO:0008536;GO:0015031;GO:0043547;GO:0043547;GO:0046907;GO:0046907;GO:0051028;GO:0051028;	K15306	-	COG5171	U	At5g58590 [Source:UniProtKB/TrEMBL;Acc:Q1WWI2]"	835973	P92985;A0A384LJ84;Q1WWI2
AT1G08630	119.507	239.015	0	0	-Inf	0.0202077	1	1	2743761	2747967	-	2096	THA1	GO:0003824;GO:0003824;GO:0004793;GO:0004793;GO:0005829;GO:0005829;GO:0006520;GO:0006520;GO:0006545;GO:0006545;GO:0006567;GO:0006567;GO:0006567;GO:0008732;GO:0008732;GO:0016829;GO:0016829;GO:0016829;GO:0003824;GO:0006520;GO:0016829;GO:0003824;GO:0003824;GO:0004793;GO:0004793;GO:0005829;GO:0005829;GO:0006520;GO:0006520;GO:0006545;GO:0006545;GO:0006567;GO:0006567;GO:0006567;GO:0008732;GO:0008732;GO:…	K01620	EC:4.1.2.48	-	-	Probable low-specificity L-threonine aldolase 1[Source:UniProtKB/Swiss-Prot;Acc:Q8RXU4]	837385	Q8RXU4
AT5G46160	118.944	237.887	0	0	-Inf	0.020433	1	5	18710851	18712559	-	1245	HLP	GO:0003723;GO:0003735;GO:0003735;GO:0003735;GO:0005739;GO:0005739;GO:0005762;GO:0005762;GO:0005840;GO:0005840;GO:0005840;GO:0006412;GO:0006412;GO:0015934;GO:0015934;GO:0019843;GO:0030529;GO:0070180;GO:0070180;GO:0003735;GO:0005840;GO:0006412;GO:0015934;	K02874	-	COG0093	J	50S ribosomal protein HLP, mitochondrial[Source:UniProtKB/Swiss-Prot;Acc:Q93Z17]	834658	Q93Z17;A0A178UNW8
AT4G35190	114.716	229.432	0	0	-Inf	0.0222353	1	4	16746189	16748455	+	1666	LOG5	GO:0005634;GO:0005634;GO:0005634;GO:0005634;GO:0005737;GO:0005829;GO:0005829;GO:0005829;GO:0009691;GO:0009691;GO:0009691;GO:0016787;GO:0016787;GO:0016799;GO:0016799;GO:0009691;GO:0009691;GO:0016787;GO:0016787;	K22522	EC:3.2.2.-	COG1611	S	Cytokinin riboside 5'-monophosphatephosphoribohydrolase[Source:UniProtKB/TrEMBL;Acc:A0A178UWQ5]	829672	Q8LBB7;A0A178UWQ5
AT5G16570	1156.38	2243.58	69.184	0.0308364	-5.01922	0.0225025	1	5	5421589	5424749	-	1685	GLN1-4	GO:0003824;GO:0003824;GO:0004356;GO:0004356;GO:0006542;GO:0006542;GO:0006807;GO:0006807;GO:0000166;GO:0003824;GO:0003824;GO:0004356;GO:0004356;GO:0004356;GO:0004356;GO:0005515;GO:0005524;GO:0005524;GO:0005737;GO:0005829;GO:0005829;GO:0006542;GO:0006542;GO:0006807;GO:0006807;GO:0009399;GO:0016874;GO:0042128;GO:0042128;	K01915	EC:6.3.1.2	COG0174	E	Glutamine synthetase[Source:UniProtKB/TrEMBL;Acc:A0A178UB24]	831519	Q9FMD9;A0A178UB24
AT1G66840	621.958	1211.99	31.9311	0.0263461	-5.24627	0.0228584	1	1	24933777	24936512	-	2441	PMI2	GO:0005515;GO:0005515;GO:0005737;GO:0005829;GO:0005829;GO:0005829;GO:0009637;GO:0009637;GO:0009903;GO:0009903;GO:0009903;GO:0009904;GO:0009904;GO:0009904;GO:0005515;GO:0005515;GO:0005737;GO:0005829;GO:0005829;GO:0005829;GO:0009637;GO:0009637;GO:0009903;GO:0009903;GO:0009903;GO:0009904;GO:0009904;GO:0009904;	-	-	euNOG07054	S	WEB2 [Source:UniProtKB/TrEMBL;Acc:A0A178WIG7]"	843002	Q9C9N6;A0A178WIG7
AT1G27020	2955.16	5709.86	200.456	0.035107	-4.8321	0.0229786	1	1	9378404	9380790	+	1529	-	GO:0008150;	-	-	-	-	Plant/protein [Source:UniProtKB/TrEMBL;Acc:O04551]"	839591	O04551
AT1G11240	153.09	304.406	1.77395	0.00582758	-7.42289	0.0233719	1	1	3766754	3769799	-	2372	-	GO:0003674;GO:0003697;GO:0003697;GO:0005515;GO:0005730;GO:0005730;GO:0006364;GO:0006364;GO:0007000;GO:0007000;GO:0008150;GO:0008284;GO:0008284;GO:0019843;GO:0019843;GO:0030307;GO:0030307;GO:0043066;GO:0043066;	K14851	-	NOG330767	-	Ribosomal RNA-processing protein[Source:UniProtKB/TrEMBL;Acc:Q8W494]	837665	Q8W494
AT1G22160	1417.03	2743.6	90.4714	0.0329755	-4.92246	0.0235729	1	1	7823066	7823971	+	813	FLZ5	GO:0005634;GO:0005634;GO:0005737;GO:0005829;GO:0005829;GO:0008150;GO:0009744;GO:0009744;GO:0009749;GO:0009749;GO:0019900;GO:0019900;GO:0042594;GO:0042594;GO:0046872;GO:0046872;GO:1905582;GO:1905582;	-	-	NOG321842	-	FCS-Like Zinc finger 5 [Source:UniProtKB/Swiss-Prot;Acc:Q8VY80]	838821	Q8VY80;A0A178WCZ5
AT2G33550	151.117	300.46	1.77395	0.00590411	-7.40406	0.0240604	1	2	14209982	14211693	-	1349	ASR3	GO:0003677;GO:0003677;GO:0003700;GO:0003700;GO:0005515;GO:0005634;GO:0005634;GO:0006351;GO:0006355;GO:0006355;GO:0006355;GO:0006952;GO:0006952;GO:0042803;GO:0042803;GO:0045892;GO:0045892;GO:0050777;GO:0050777;GO:0071219;GO:0071219;	-	-	-	-	Trihelix transcription factor ASR3[Source:UniProtKB/Swiss-Prot;Acc:Q8VZ20]	817920	Q8VZ20;A0A178VNP1
AT5G40340	950.379	1842.22	58.5403	0.0317771	-4.97587	0.0249122	1	5	16130881	16135393	-	4015	-	GO:0005730;GO:0005730;GO:0009506;GO:0009506;	-	-	-	-	Tudor/PWWP/MBT superfamily protein[Source:UniProtKB/TrEMBL;Acc:Q9FNE4]	834032	A0A1P8BF80
AT2G19740	212.081	418.84	5.32184	0.0127062	-6.29833	0.0249296	1	2	8513448	8514666	+	809	RPL31A	GO:0002181;GO:0002181;GO:0003735;GO:0003735;GO:0003735;GO:0003735;GO:0005622;GO:0005622;GO:0005840;GO:0005840;GO:0005840;GO:0005886;GO:0005886;GO:0006412;GO:0006412;GO:0009507;GO:0009507;GO:0022625;GO:0022625;GO:0022625;GO:0022626;GO:0022626;GO:0030529;GO:0042788;GO:0042788;	K02910	-	COG2097	J	60S ribosomal protein L31-1[Source:UniProtKB/Swiss-Prot;Acc:Q9SLL7]	816493	Q9SLL7;A0A178VRI1
AT5G46440	107.669	215.339	0	0	-Inf	0.0257477	1	5	18834643	18835162	+	520	-	GO:0008150;	-	-	KOG4197	R	At5g46440 [Source:UniProtKB/TrEMBL;Acc:Q9FHG1]"	834687	Q9FHG1;A0A178UAQ8
AT4G10380	511.346	996.083	26.6092	0.0267139	-5.22627	0.0258185	1	4	6431161	6435396	-	2170	NIP5-1	GO:0005886;GO:0005886;GO:0005886;GO:0005887;GO:0006833;GO:0010036;GO:0010036;GO:0015105;GO:0015105;GO:0015250;GO:0015250;GO:0015267;GO:0015267;GO:0015700;GO:0015700;GO:0016020;GO:0016020;GO:0016020;GO:0016021;GO:0016021;GO:0016328;GO:0016328;GO:0035445;GO:0046685;GO:0046685;GO:0046713;GO:0046713;GO:0046715;GO:0046715;GO:0055085;GO:0055085;GO:0080029;GO:0080029;	K09874	-	COG0580	G	At4g10380 [Source:UniProtKB/TrEMBL;Acc:A3KPG0]"	826630	Q9SV84;A3KPG0
AT1G76720	789.754	1531.61	47.8966	0.031272	-4.99898	0.0259932	1	1	28794144	28800402	-	4342	-	GO:0003743;GO:0003743;GO:0003743;GO:0003924;GO:0003924;GO:0005525;GO:0005525;GO:0006413;GO:0003743;GO:0003743;GO:0003743;GO:0003924;GO:0003924;GO:0005525;GO:0005525;GO:0006413;	K03243	-	-	-	Eukaryotic translation initiation factor 2 (eIF-2)family protein [Source:UniProtKB/TrEMBL;Acc:Q9SRE1]	844006	Q9SRE1
AT3G23250	437.375	853.463	21.2874	0.0249423	-5.32526	0.0260399	1	3	8309209	8310910	+	1506	MYB15	GO:0000981;GO:0001135;GO:0003677;GO:0003677;GO:0003677;GO:0003700;GO:0003700;GO:0005515;GO:0005634;GO:0005634;GO:0005634;GO:0006351;GO:0006355;GO:0006355;GO:0006357;GO:0009409;GO:0009409;GO:0009414;GO:0009414;GO:0009651;GO:0009651;GO:0009651;GO:0009723;GO:0009723;GO:0009733;GO:0009733;GO:0009753;GO:0009753;GO:0010200;GO:0010200;GO:0030154;GO:0030154;GO:0043565;GO:0043565;GO:0044212;GO:0044212;GO:…	K09422	-	-	-	Transcription factor MYB15 [Source:UniProtKB/Swiss-Prot;Acc:Q9LTC4]	821904	Q9LTC4;A0A178V7L7
AT2G20560	806.707	1563.74	49.6706	0.0317639	-4.97647	0.0263494	1	2	8848130	8850111	-	1533	-	GO:0005829;GO:0005829;GO:0006457;GO:0006457;GO:0051082;GO:0051082;GO:0051082;GO:0051085;GO:0051085;GO:0051087;GO:0051087;	K09510	-	COG0484	O	At2g20560/T13C7.15[Source:UniProtKB/TrEMBL;Acc:Q9SIL3]	816578	Q9SIL3;A0A178VWR5
AT5G03380	3436.2	6615.19	257.223	0.0388836	-4.68469	0.0264369	1	5	832035	834549	-	1881	HIPP06	GO:0005737;GO:0005886;GO:0005886;GO:0016020;GO:0030001;GO:0030001;GO:0030001;GO:0046872;GO:0046872;GO:0046872;GO:0046914;GO:0046916;GO:0030001;GO:0030001;GO:0046872;GO:0046872;GO:0046872;	-	-	NOG253447	-	Heavy metal-associated isoprenylated plant protein6 [Source:UniProtKB/Swiss-Prot;Acc:Q9LZF1]	831854	Q9LZF1
AT4G29110	327.286	640.379	14.1916	0.0221612	-5.49582	0.0279853	1	4	14348637	14349720	+	1084	-	GO:0005773;GO:0005773;GO:0010200;GO:0010200;	-	-	NOG285802	-	At4g29110 [Source:UniProtKB/TrEMBL;Acc:Q9SZE0]"	829032	Q9SZE0;A0A178V0H4
AT2G16860	596.11	1156.74	35.479	0.0306715	-5.02696	0.0285377	1	2	7303812	7306675	-	1803	-	GO:0000974;GO:0000974;GO:0071013;GO:0071013;GO:0071014;GO:0071014;GO:0000974;GO:0000974;GO:0071013;GO:0071013;GO:0071014;GO:0071014;	K12868	-	-	-	Expressed protein[Source:UniProtKB/TrEMBL;Acc:Q9ZVX7]	816187	Q9ZVX7;A0A384L2X5
AT3G13580	567.038	1100.37	33.705	0.0306306	-5.02888	0.0291844	1	3	4433047	4435305	+	1693	RPL7D	GO:0000463;GO:0000463;GO:0002181;GO:0003723;GO:0003729;GO:0003729;GO:0003735;GO:0003735;GO:0003735;GO:0005840;GO:0009507;GO:0009507;GO:0016020;GO:0016020;GO:0022625;GO:0022625;GO:0022625;GO:0022626;GO:0022626;GO:0030529;GO:0042788;GO:0042788;GO:0000463;GO:0000463;GO:0002181;GO:0003723;GO:0003729;GO:0003729;GO:0003735;GO:0003735;GO:0003735;GO:0005840;GO:0009507;GO:0009507;GO:0016020;GO:0016020;GO:…	K02937	-	-	-	Ribosomal protein L30/L7 family protein[Source:UniProtKB/TrEMBL;Acc:A0A178VHA2]	820560	Q9LHP1;A0A178VHA2
AT3G28580	101.187	202.373	0	0	-Inf	0.0296705	1	3	10715597	10717393	+	1797	-	GO:0000166;GO:0000304;GO:0000304;GO:0005524;GO:0005524;GO:0005524;GO:0005783;GO:0005783;GO:0009737;GO:0009737;GO:0016020;GO:0016021;GO:0016021;GO:0016787;GO:0016887;GO:0016887;GO:0000166;GO:0005524;GO:0005524;GO:0005524;GO:0016020;GO:0016021;GO:0016021;GO:0016787;GO:0016787;	-	-	COG0465	O	AAA-ATPase At3g28580 [Source:UniProtKB/Swiss-Prot;Acc:Q9LJJ7]	822488	Q9LJJ7
AT3G03270	215.504	423.913	7.09579	0.0167388	-5.90066	0.0313428	1	3	761004	763369	-	1906	-	GO:0006950;GO:0016787;GO:0016787;GO:0005515;GO:0005737;GO:0005737;GO:0005886;GO:0005886;GO:0006950;GO:0016020;GO:0016020;GO:0016787;GO:0016787;GO:0043621;GO:0043621;	-	-	NOG326596	-	AT3G03270 protein[Source:UniProtKB/TrEMBL;Acc:Q8LFK2]	821303	Q8LFK2
AT3G17930	1235.88	2377.75	94.0193	0.0395413	-4.66049	0.0316523	1	3	6142125	6143310	-	819	-	GO:0009535;GO:0009535;GO:0010190;GO:0010190;GO:0016020;GO:0016021;GO:0016021;	-	-	-	-	AT3g17930/MEB5_15[Source:UniProtKB/TrEMBL;Acc:Q94BY7]	819775	Q94BY7;A0A384LGN8
AT3G52280	258.148	505.652	10.6437	0.0210494	-5.57007	0.0326069	1	3	19388970	19391424	-	1450	GTE6	GO:0005515;GO:0005634;GO:0005634;GO:0005634;GO:0006325;GO:0006325;GO:0006351;GO:0006355;GO:0006355;GO:0006355;GO:0007275;GO:0007275;GO:0016569;GO:0004402;GO:0004402;GO:0005515;GO:0005634;GO:0005634;GO:0005634;GO:0006338;GO:0006338;GO:0006355;GO:0006355;GO:0016573;	-	-	COG5076	BK	General transcription factor group E6[Source:UniProtKB/TrEMBL;Acc:F4J6V6]	824393	Q9FT54;A0A178V9T2
AT2G47640	96.9589	193.918	0	0	-Inf	0.0326702	1	2	19537090	19538820	+	933	-	GO:0000387;GO:0005634;GO:0005685;GO:0006397;GO:0006397;GO:0008380;GO:0008380;GO:0008380;GO:0019013;GO:0030529;GO:0030532;GO:0030532;GO:0000387;GO:0000387;GO:0000387;GO:0003674;GO:0005634;GO:0005682;GO:0005682;GO:0005685;GO:0005685;GO:0005685;GO:0005686;GO:0005686;GO:0005730;GO:0005730;GO:0005829;GO:0005829;GO:0006397;GO:0008380;GO:0008380;GO:0008380;GO:0019013;GO:0030529;GO:0030532;GO:0030532;GO:…	K11096	-	COG1958	K	Putative small nuclear ribonucleoprotein D2[Source:UniProtKB/TrEMBL;Acc:Q8RUH0]	819377	Q8RUH0;A0A384KAB2
AT1G23130	26403.6	50426.5	2380.64	0.0472101	-4.40476	0.0329466	1	1	8200321	8201246	+	845	-	GO:0006952;GO:0006952;GO:0009607;	-	-	NOG311657	-	At1g23130/T26J12_10[Source:UniProtKB/TrEMBL;Acc:O49304]	838921	O49304
AT5G03660	722.473	1393.5	51.4445	0.0369174	-4.75955	0.0337337	1	5	937817	940115	+	1624	-	GO:0003674;GO:0005886;GO:0005886;GO:0008150;GO:0009506;GO:0009506;	-	-	NOG281953	-	AT5g03660/F17C15_80[Source:UniProtKB/TrEMBL;Acc:Q940P0]	831768	F4KGP6
AT5G16470	442.009	857.409	26.6092	0.0310344	-5.00999	0.0339203	1	5	5379359	5380512	+	1154	MBS2	GO:0003700;GO:0003700;GO:0005634;GO:0005634;GO:0005737;GO:0005737;GO:0006355;GO:0006355;GO:0010150;GO:0010150;GO:0010494;GO:0010494;GO:0071452;GO:0071452;GO:0080183;GO:0080183;GO:1900055;GO:1900055;GO:0003700;GO:0003700;GO:0005634;GO:0005634;GO:0005737;GO:0005737;GO:0006355;GO:0006355;GO:0010150;GO:0010150;GO:0010494;GO:0010494;GO:0071452;GO:0071452;GO:0080183;GO:0080183;GO:1900055;GO:1900055;	-	-	NOG133661	S	Protein METHYLENE BLUE SENSITIVITY 2[Source:UniProtKB/Swiss-Prot;Acc:Q9FFD8]	831508	Q9FFD8;A0A178UAW0
AT1G76300	230.484	452.099	8.86974	0.019619	-5.6716	0.0339469	1	1	28625871	28627408	+	801	SMD3A	GO:0000243;GO:0000243;GO:0000245;GO:0000387;GO:0000387;GO:0000387;GO:0000387;GO:0000398;GO:0000398;GO:0003723;GO:0003723;GO:0003723;GO:0005634;GO:0005634;GO:0005634;GO:0005681;GO:0005681;GO:0005681;GO:0005682;GO:0005682;GO:0005685;GO:0005685;GO:0005685;GO:0005686;GO:0005686;GO:0005687;GO:0005687;GO:0005687;GO:0005689;GO:0005689;GO:0005730;GO:0005730;GO:0005737;GO:0005829;GO:0005829;GO:0006396;GO:…	K11088	-	COG1958	K	Small nuclear ribonucleoprotein SmD3a[Source:UniProtKB/Swiss-Prot;Acc:Q9S7E6]	843963	Q9S7E6;A0A178W507
AT3G22660	230.484	452.099	8.86974	0.019619	-5.6716	0.0339469	1	3	8016051	8017508	-	1180	EBP2	GO:0003723;GO:0003723;GO:0003924;GO:0003924;GO:0005515;GO:0005634;GO:0005730;GO:0005730;GO:0005730;GO:0006364;GO:0006364;GO:0030687;GO:0030687;GO:0034399;GO:0034399;GO:0042254;GO:0042273;GO:0042273;GO:0042273;	K14823	-	NOG263447	-	Probable rRNA-processing protein EBP2 homolog[Source:UniProtKB/Swiss-Prot;Acc:Q9LUJ5]	821837	Q9LUJ5;A0A178VGY0
AT1G76060	95.2677	190.535	0	0	-Inf	0.0339837	1	1	28543100	28543850	-	751	EMB1793	-	-	-	NOG77282	S	At1g76060 [Source:UniProtKB/TrEMBL;Acc:Q63Z96]"	843938	Q63Z96
AT1G76650	1378.63	2645.51	111.759	0.0422447	-4.56509	0.0340035	1	1	28766750	28768138	-	993	CML38	GO:0005509;GO:0005509;GO:0005509;GO:0005509;GO:0005886;GO:0005886;GO:0009611;GO:0009611;GO:0046872;GO:0005509;GO:0005509;GO:0005509;GO:0005509;GO:0005509;GO:0005886;GO:0005886;GO:0009611;GO:0009611;GO:0046872;	K13448	-	COG5126	DTZ	CML38 [Source:UniProtKB/TrEMBL;Acc:A0A178WMC5]"	843998	Q9SRE6;A0A178WMC5
AT3G52920	887.45	1707.49	67.41	0.039479	-4.66277	0.0345035	1	3	19624278	19626347	+	1232	-	GO:0005886;GO:0005886;	-	-	NOG285358	-	Transcriptional activator (DUF662)[Source:UniProtKB/TrEMBL;Acc:Q8L9S7]	824458	Q8L9S7;A0A384L4Z9
AT3G51910	417.446	810.057	24.8353	0.0306587	-5.02756	0.0345688	1	3	19265141	19266806	+	1159	HSFA7A	GO:0000978;GO:0000978;GO:0003677;GO:0003700;GO:0003700;GO:0003700;GO:0003700;GO:0005515;GO:0005634;GO:0005634;GO:0005634;GO:0005634;GO:0006351;GO:0006355;GO:0006355;GO:0006355;GO:0009408;GO:0009408;GO:0009644;GO:0009644;GO:0032268;GO:0032268;GO:0034605;GO:0034605;GO:0043565;GO:0043565;GO:0043565;GO:0061408;GO:0061408;	K09419	-	COG5169	K	Heat stress transcription factor A-7a[Source:UniProtKB/Swiss-Prot;Acc:Q9SV12]	824354	Q9SV12
AT1G47580	94.4221	188.844	0	0	-Inf	0.034667	1	1	17485576	17486463	+	888	DYW1	GO:0005515;GO:0005515;GO:0006397;GO:0006397;GO:0008270;GO:0008270;GO:0008270;GO:0009507;GO:0009507;GO:0009536;GO:0009536;GO:0009536;GO:0046872;GO:1900865;GO:1900865;GO:1900871;GO:1900871;	-	-	COG0321	H	Pentatricopeptide repeat-containing protein DWY1,chloroplastic [Source:UniProtKB/Swiss-Prot;Acc:P0C7R1]	841167	P0C7R1
AT5G38720	153.413	303.278	3.5479	0.0116985	-6.41753	0.0358938	1	5	15508196	15510713	-	1578	-	GO:0000028;GO:0000028;GO:0006364;GO:0006364;GO:0032545;GO:0032545;GO:0034456;GO:0034456;GO:0000028;GO:0006364;GO:0032545;GO:0034456;	K14545	-	NOG283081	-	unknown protein; Has 13419 Blast hits to 9093proteins in 698 species: Archae - 38; Bacteria - 1038;Metazoa - 4949; Fungi - 1086; Plants - 485; Viruses - 44;Other Eukaryotes - 5779 (source: NCBI BLink).[Source:TAIR;Acc:AT5G38720]	833863	A0A1P8BGF0
AT3G44450	92.731	185.462	0	0	-Inf	0.0360895	1	3	16073765	16074929	-	1165	BIC2	GO:0005515;GO:0005634;GO:0005634;GO:0009785;GO:0009785;GO:0009785;GO:0080167;GO:0080167;	-	-	NOG292494	-	Protein BIC2 [Source:UniProtKB/Swiss-Prot;Acc:Q9M280]	823570	Q9M280
AT3G18560	360.71	700.133	21.2874	0.0304048	-5.03956	0.0375665	1	3	6393747	6394842	+	1096	-	-	-	-	NOG243663	-	AT3g18560/K24M9_5[Source:UniProtKB/TrEMBL;Acc:Q9LII3]	821387	Q9LII3;A0A384KUG2
AT3G56710	1842.97	3520.96	164.977	0.0468558	-4.41563	0.0375894	1	3	21006638	21008068	-	1431	SIB1	GO:0005515;GO:0005515;GO:0005515;GO:0005634;GO:0005634;GO:0006952;GO:0009507;GO:0009507;GO:0009507;GO:0009536;GO:0009816;GO:0009816;GO:0051091;GO:0051091;GO:0051091;GO:0071482;GO:0071482;GO:0005515;GO:0005515;GO:0005515;GO:0005634;GO:0005634;GO:0006952;GO:0009507;GO:0009507;GO:0009507;GO:0009536;GO:0009816;GO:0009816;GO:0051091;GO:0051091;GO:0051091;GO:0071482;GO:0071482;	-	-	NOG272467	-	SIB1 [Source:UniProtKB/TrEMBL;Acc:A0A178VMX5]"	824838	Q9LDH1;A0A178VMX5
AT2G44200	587.257	1131.94	42.5748	0.0376123	-4.73265	0.0375982	1	2	18276152	18278627	+	2019	-	GO:0008150;	-	-	NOG296370	-	At2g44200/F6E13.34[Source:UniProtKB/TrEMBL;Acc:O64855]	819028	O64855
AT4G02230	753.079	1447.62	58.5403	0.040439	-4.62811	0.0376205	1	4	979158	980698	-	918	RPL19C	GO:0003723;GO:0003723;GO:0003723;GO:0003735;GO:0003735;GO:0003735;GO:0003735;GO:0005622;GO:0005622;GO:0005829;GO:0005829;GO:0005840;GO:0005840;GO:0005840;GO:0005886;GO:0005886;GO:0006412;GO:0006412;GO:0006412;GO:0022625;GO:0022625;GO:0022625;GO:0022625;GO:0022626;GO:0022626;GO:0030529;GO:0042788;GO:0042788;	K02885	-	COG2147	J	60S ribosomal protein L19-3[Source:UniProtKB/Swiss-Prot;Acc:P49693]	828099	P49693;A0A178UUL5
AT2G28720	149.467	295.386	3.5479	0.012011	-6.3795	0.0379234	1	2	12326808	12327808	+	1001	-	GO:0000786;GO:0000786;GO:0000786;GO:0003677;GO:0003677;GO:0003677;GO:0005634;GO:0005634;GO:0005694;GO:0046982;GO:0046982;	K11252	-	NOG289161	-	Histone H2B.3 [Source:UniProtKB/Swiss-Prot;Acc:Q9SI96]	817421	Q9SI96;A0A178VZH7
AT4G19840	4540.96	8649.07	432.843	0.0500451	-4.32063	0.037937	1	4	10773804	10775942	+	1514	PP2A1	GO:0009625;GO:0009625;GO:0030246;GO:0030246;GO:0043394;GO:0043394;	-	-	NOG278951	-	Protein PHLOEM PROTEIN 2-LIKE A1[Source:UniProtKB/Swiss-Prot;Acc:O81865]	827728	O81865
AT1G08580	171.775	338.229	5.32184	0.0157345	-5.98993	0.0387684	1	1	2714994	2716532	-	855	-	GO:0008150;	-	-	NOG304283	-	At1g08580 [Source:UniProtKB/TrEMBL;Acc:Q9FRS7]"	837380	Q9FRS7;A0A178WA11
AT1G15200	952.004	1824.18	79.8277	0.0437609	-4.51421	0.0390272	1	1	5228300	5231184	-	1757	-	GO:0005911;GO:0007155;GO:0008150;GO:0035145;GO:0035145;GO:0071013;GO:0071013;	K13114	-	NOG249368	-	Protein-protein interaction regulator familyprotein [Source:UniProtKB/TrEMBL;Acc:F4HZI8]	838086	F4HZI6
AT5G40450	12568.6	23881.2	1255.96	0.0525918	-4.24902	0.0393374	1	5	16184650	16195888	-	9194	-	GO:0003674;GO:0005829;GO:0005829;GO:0005886;GO:0005886;GO:0009507;GO:0009507;GO:0016301;GO:0016301;GO:0016310;GO:0080171;GO:0080171;GO:0003674;GO:0005829;GO:0005829;GO:0005886;GO:0005886;GO:0009507;GO:0009507;GO:0016301;GO:0016301;GO:0016310;GO:0080171;GO:0080171;	-	-	-	-	unknown protein; FUNCTIONS IN: molecular_functionunknown; INVOLVED IN: biological_process unknown; LOCATEDIN: chloroplast, plasma membrane; EXPRESSED IN: 24 plantstructures; EXPRESSED DURING: 13 growth stages; Has 30201Blast hits to 17322 protei /.../780 species: Archae - 12;Bacteria - 1396; Metazoa - 17338; Fungi - 3422; Plants -5037; Viruses - 0; Other Eukaryotes - 2996 (source: NCBIBLink). [So…	834043	F4KHD5
AT5G05410	289.84	563.714	15.9655	0.028322	-5.14193	0.0405814	1	5	1602205	1604112	+	1651	DREB2A	GO:0003677;GO:0003677;GO:0003677;GO:0003700;GO:0003700;GO:0003700;GO:0003700;GO:0005515;GO:0005515;GO:0005634;GO:0005634;GO:0005634;GO:0005634;GO:0006351;GO:0006355;GO:0006355;GO:0006355;GO:0009408;GO:0009408;GO:0009414;GO:0009414;GO:0010224;GO:0010224;GO:0010286;GO:0010286;GO:0042542;GO:0042542;GO:0043565;GO:0043565;GO:0043565;GO:0044212;GO:0044212;GO:0044212;GO:0045893;GO:0045893;GO:0003677;GO:…	K09286	-	NOG283761	-	Dehydration-responsive element-binding protein 2A[Source:UniProtKB/Swiss-Prot;Acc:O82132]	830424	O82132
AT5G52640	1846.84	3519.83	173.847	0.0493907	-4.33962	0.040585	1	5	21352557	21355147	+	2103	HSP90-1	GO:0000166;GO:0002376;GO:0005515;GO:0005515;GO:0005524;GO:0005524;GO:0005524;GO:0005737;GO:0005737;GO:0006457;GO:0006457;GO:0006950;GO:0006952;GO:0009816;GO:0009816;GO:0045087;GO:0051082;GO:0051082;GO:0061077;GO:0061077;	K04079	-	COG0326	O	Heat shock protein 90-1 [Source:UniProtKB/Swiss-Prot;Acc:P27323]	835341	P27323
AT3G28540	825.765	1582.35	69.184	0.0437224	-4.51548	0.040623	1	3	10694175	10696249	+	2075	-	GO:0000166;GO:0005524;GO:0005524;GO:0005524;GO:0016020;GO:0016021;GO:0016021;GO:0016787;GO:0016887;GO:0016887;GO:0005524;	-	-	COG0465	O	AAA-ATPase At3g28540 [Source:UniProtKB/Swiss-Prot;Acc:Q9LH82]	822484	Q9LH82
AT5G56710	613.03	1178.16	47.8966	0.0406536	-4.62047	0.0409171	1	5	22943707	22944993	-	752	RPL31C	GO:0002181;GO:0002181;GO:0003735;GO:0003735;GO:0003735;GO:0003735;GO:0005618;GO:0005618;GO:0005622;GO:0005622;GO:0005840;GO:0005840;GO:0005840;GO:0006412;GO:0006412;GO:0009506;GO:0009506;GO:0022625;GO:0022625;GO:0022625;GO:0022626;GO:0022626;GO:0030529;GO:0042788;GO:0042788;GO:0003735;GO:0003735;GO:0005840;GO:0005840;GO:0005840;GO:0006412;GO:0006412;	K02910	-	COG2097	J	60S ribosomal protein L31-3[Source:UniProtKB/Swiss-Prot;Acc:P51420]	835772	P51420;A0A178UUH9
AT1G21120	118.421	235.069	1.77395	0.00754651	-7.04998	0.0410297	1	1	7395179	7396823	-	1457	-	GO:0005829;GO:0005829;GO:0008168;GO:0008168;GO:0008168;GO:0008168;GO:0008171;GO:0008171;GO:0008171;GO:0008757;GO:0008757;GO:0016740;GO:0019438;GO:0019438;GO:0032259;GO:0042343;GO:0042343;GO:0046983;GO:0046983;GO:0008168;GO:0008168;GO:0008168;GO:0008168;GO:0008171;GO:0008171;GO:0008171;GO:0008757;GO:0016740;GO:0019438;GO:0032259;GO:0042343;GO:0046983;GO:0046983;	K22703	EC:2.1.1.-	-	-	O-methyltransferase family protein[Source:TAIR;Acc:AT1G21120]	838708	Q9LPU7
AT5G39950	395.785	764.96	26.6092	0.0347851	-4.84539	0.0416476	1	5	15990687	15991978	-	697	TRX2	GO:0004791;GO:0005623;GO:0005737;GO:0005739;GO:0005739;GO:0005829;GO:0005829;GO:0005829;GO:0005886;GO:0005886;GO:0006662;GO:0006662;GO:0015035;GO:0015035;GO:0015035;GO:0016671;GO:0016671;GO:0034599;GO:0045454;GO:0045454;GO:0045454;GO:0047134;GO:0055114;GO:0055114;GO:0098869;	K03671	-	COG0526	O	Thioredoxin H2 [Source:UniProtKB/Swiss-Prot;Acc:Q38879]	833992	Q38879
AT5G08600	86.812	173.624	0	0	-Inf	0.0417263	1	5	2786177	2790241	+	3147	-	GO:0006364;GO:0006364;GO:0019013;GO:0030529;GO:0032040;GO:0032040;GO:0006364;GO:0006364;GO:0019013;GO:0030529;GO:0032040;GO:0032040;GO:0003674;GO:0005730;GO:0005730;GO:0006364;GO:0006364;GO:0019013;GO:0030490;GO:0030529;GO:0032040;GO:0032040;GO:0032040;	K14567	-	COG5644	S	U3 ribonucleoprotein (Utp) family protein[Source:UniProtKB/TrEMBL;Acc:F4KB50]	830761	F4KB50
AT1G24996	165.292	325.263	5.32184	0.0163617	-5.93354	0.0419599	1	1	8799520	8800410	-	450	-	-	-	-	-	-	F5A9.10 [Source:UniProtKB/TrEMBL;Acc:Q9FXK6]"	839092	Q9FXK6
AT5G03780	84.839	169.678	0	0	-Inf	0.0438639	1	5	999102	1001056	-	1618	TRFL10	GO:0000783;GO:0003677;GO:0003677;GO:0003691;GO:0009751;GO:0009751;GO:0031627;	-	-	NOG257926	-	TRF-like 10 (Fragment)[Source:UniProtKB/TrEMBL;Acc:C0SVN2]	831726	A0A1P8BF38
AT3G05590	1661.69	3160.18	163.203	0.0516436	-4.27527	0.0439845	1	3	1621355	1623052	+	1275	RPL18B	GO:0003723;GO:0003735;GO:0003735;GO:0003735;GO:0005515;GO:0005622;GO:0005622;GO:0005737;GO:0005773;GO:0005773;GO:0005774;GO:0005774;GO:0005840;GO:0005840;GO:0005840;GO:0005886;GO:0005886;GO:0006412;GO:0006412;GO:0009507;GO:0009507;GO:0015934;GO:0015934;GO:0022625;GO:0022625;GO:0022625;GO:0030529;GO:0003735;GO:0003735;GO:0005622;GO:0005622;GO:0005840;GO:0005840;GO:0005840;GO:0006412;GO:0006412;GO:…	K02883	-	COG1727	J	RPL18 [Source:UniProtKB/TrEMBL;Acc:A0A178V8M9]"	819725	P42791;A0A178V8M9
AT5G28610	84.5571	169.114	0	0	-Inf	0.0441811	1	5	10610772	10611572	+	801	-	GO:0004386;GO:0004386;GO:0005575;GO:0008150;	-	-	NOG300071	-	LOW protein: ATP-dependent RNA helicase DRS1-likeprotein [Source:UniProtKB/TrEMBL;Acc:Q9LKU5]	832960	Q9LKU5
AT5G55660	1010.96	1927.9	94.0193	0.0487676	-4.35793	0.0446984	1	5	22538556	22543474	+	2887	-	GO:0003682;GO:0005634;GO:0005634;GO:0005739;GO:0005739;GO:0006338;GO:0042393;GO:0042393;GO:2000779;GO:2000779;	K17046	-	-	-	DEK domain-containing chromatin associated protein[Source:UniProtKB/TrEMBL;Acc:F4K4Y5]	835660	F4K4Y5
AT4G18580	137.629	271.71	3.5479	0.0130576	-6.25896	0.0450577	1	4	10234667	10236057	-	706	-	GO:0008150;GO:0008150;	-	-	-	-	At4g18580 [Source:UniProtKB/TrEMBL;Acc:Q8LBN4]"	827590	Q8LBN4
AT4G29160	1851.68	3515.32	188.039	0.0534911	-4.22456	0.0455592	1	4	14380660	14382736	+	1564	VPS32.2	GO:0000815;GO:0000815;GO:0005515;GO:0005515;GO:0005622;GO:0005768;GO:0007034;GO:0007034;GO:0015031;GO:0015031;GO:0070676;GO:0070676;GO:0000815;GO:0000815;GO:0005515;GO:0005515;GO:0005622;GO:0005768;GO:0007034;GO:0007034;GO:0015031;GO:0015031;GO:0070676;GO:0070676;GO:0007034;	K12194	-	NOG291419	-	Vacuolar protein sorting-associated protein 32homolog 2 [Source:UniProtKB/Swiss-Prot;Acc:Q9SZE4]	829037	Q9SZE4;A0A178V100
AT4G27380	236.486	460.555	12.4176	0.0269624	-5.21291	0.0456113	1	4	13701244	13703165	+	779	-	GO:0005575;GO:0008150;	-	-	NOG299085	-	AT4g27380/M4I22_190[Source:UniProtKB/TrEMBL;Acc:O81841]	828846	O81841;A0A178V2S0
AT4G26630	2765.33	5239.72	290.928	0.0555234	-4.17076	0.0459777	1	4	13430405	13435770	-	2983	-	GO:0003682;GO:0003682;GO:0005515;GO:0005515;GO:0005634;GO:0005634;GO:0005634;GO:0005829;GO:0005829;GO:0006338;GO:0006338;GO:0009651;GO:0009651;GO:0042393;GO:0042393;GO:0045892;GO:0045892;GO:2000779;GO:2000779;GO:0003682;GO:0003682;GO:0005515;GO:0005515;GO:0005634;GO:0005634;GO:0005634;GO:0005829;GO:0005829;GO:0006338;GO:0006338;GO:0009651;GO:0009651;GO:0016020;GO:0016021;GO:0042393;GO:0042393;GO:…	-	-	-	-	DEK domain-containing chromatin associated protein[Source:UniProtKB/TrEMBL;Acc:Q9SUA1]	828770	Q9SUA1
AT3G52400	9476.55	17904.7	1048.4	0.0585547	-4.09407	0.0465953	1	3	19425632	19427230	-	1427	SYP122	GO:0000149;GO:0000149;GO:0005484;GO:0005484;GO:0005484;GO:0005622;GO:0005622;GO:0005623;GO:0005886;GO:0005886;GO:0005886;GO:0006612;GO:0006612;GO:0006886;GO:0006886;GO:0006886;GO:0006887;GO:0006887;GO:0006906;GO:0006906;GO:0009506;GO:0009506;GO:0012505;GO:0012505;GO:0015031;GO:0016020;GO:0016020;GO:0016020;GO:0016021;GO:0016021;GO:0016021;GO:0016192;GO:0016192;GO:0031201;GO:0031201;GO:0048278;GO:…	K08486	-	COG5074	U	Syntaxin-122 [Source:UniProtKB/Swiss-Prot;Acc:Q9SVC2]	824405	Q9SVC2;A0A178VEE7
AT5G52740	251.184	488.177	14.1916	0.0290706	-5.1043	0.0468525	1	5	21382482	21383432	+	683	HIPP12	GO:0005737;GO:0030001;GO:0046872;GO:0046872;GO:0046914;GO:0046916;	-	-	NOG241888	-	Heavy metal-associated isoprenylated plant protein12 [Source:UniProtKB/Swiss-Prot;Acc:Q9LTE3]	835351	Q9LTE3
AT1G05190	1432.13	2718.79	145.464	0.053503	-4.22424	0.0474108	1	1	1502251	1503853	-	1051	RPL6	GO:0003723;GO:0003723;GO:0003735;GO:0003735;GO:0003735;GO:0003735;GO:0005622;GO:0005622;GO:0005840;GO:0005840;GO:0005840;GO:0006412;GO:0006412;GO:0009507;GO:0009507;GO:0009507;GO:0009536;GO:0009570;GO:0009570;GO:0009735;GO:0009735;GO:0009793;GO:0009793;GO:0009941;GO:0009941;GO:0016020;GO:0016020;GO:0019843;GO:0019843;GO:0019843;GO:0030529;	K02933	-	COG0097	J	50S ribosomal protein L6, chloroplastic[Source:UniProtKB/Swiss-Prot;Acc:O23049]	839273	O23049;A0A178W979
AT4G26710	537.169	1028.21	46.1227	0.044857	-4.47852	0.0491383	1	4	13468423	13470030	+	857	VHA-E2	GO:0000139;GO:0000139;GO:0005773;GO:0005773;GO:0005783;GO:0005789;GO:0005789;GO:0005794;GO:0006811;GO:0015078;GO:0015078;GO:0015991;GO:0015991;GO:0015992;GO:0016020;GO:0016020;GO:0016021;GO:0016021;GO:0033179;GO:0033179;GO:0046961;GO:0055085;GO:0055085;GO:0000139;GO:0000139;GO:0005773;GO:0005773;GO:0005783;GO:0005789;GO:0005789;GO:0005794;GO:0006811;GO:0015078;GO:0015078;GO:0015991;GO:0015991;GO:…	K02153	-	NOG286513	-	V-type proton ATPase subunit e2[Source:UniProtKB/Swiss-Prot;Acc:Q9SZ13]	828778	Q9SZ13;A0A178UVG9
AT3G25230	1165.15	2211.45	118.855	0.053745	-4.21772	0.0496075	1	3	9188096	9191630	+	2310	ROF1	GO:0000413;GO:0000413;GO:0000413;GO:0003755;GO:0003755;GO:0003755;GO:0005515;GO:0005515;GO:0005516;GO:0005516;GO:0005528;GO:0005528;GO:0005634;GO:0005634;GO:0005737;GO:0005737;GO:0005737;GO:0016853;GO:0061077;GO:0061077;GO:0070370;GO:0070370;GO:0000413;GO:0003755;GO:0003755;GO:0005515;GO:0005634;GO:0005634;GO:0005737;GO:0005737;GO:0005829;GO:0005829;GO:0006970;GO:0006970;GO:0009408;GO:0009408;GO:…	K09571	EC:5.2.1.8	COG0545	O	Peptidylprolyl isomerase[Source:UniProtKB/TrEMBL;Acc:B3H746]	822117	Q38931;A0A178VH19
