# Supplementary material for: Endophytic Bacillus altitudinis Strain Uses Different Novelty Molecular Pathways to Enhance Plant Growth
Source: Front Microbiol. 2021 Jun 25;12:692313. doi: 10.3389/fmicb.2021.692313 (PMC8268155; doi:10.3389/fmicb.2021.692313)
Supplement: Supplementary Table 6 — B. altitudinis bacterium. [file Table_6.XLSX]

## Sheet: Sheet1
PathwayID	Pathway	Level1	Level2	Up_number	Down_number	DEG_number	total_number	Pvalue	FDR	Up_gene	Down_gene	URL
ath00190	Oxidative phosphorylation	Metabolism	Energy metabolism	6	1	7	124	0.000624154	0.0268386	AT2G07751,AT2G07689,AT2G07741,AT2G07687,AT2G07698,AT2G07727	AT4G26710(VHA-E2)	http://www.kegg.jp/kegg-bin/show_pathway?map00190/K00412%09%23FFFFFF,red/K02153%09%23FFFFFF,green/K03879%09%23FFFFFF,red/K02126%09%23FFFFFF,red/K02132%09%23FFFFFF,red/K03880%09%23FFFFFF,red/K02262%09%23FFFFFF,red/
ath00910	Nitrogen metabolism	Metabolism	Energy metabolism	3	1	4	43	0.00157431	0.0338477	AT3G44300(NIT2),AT1G77760(NIA1),AT3G01500(BCA1)	AT5G16570(GLN1-4)	http://www.kegg.jp/kegg-bin/show_pathway?map00910/K01915%09%23FFFFFF,green/K01501%09%23FFFFFF,red/K10534%09%23FFFFFF,red/K01673%09%23FFFFFF,red/
ath00196	Photosynthesis - antenna proteins	Metabolism	Energy metabolism	2	0	2	22	0.0272362	0.315587	AT3G27690(LHCB2.4),AT2G34430(LHB1B1)	-	http://www.kegg.jp/kegg-bin/show_pathway?map00196/K08913%09%23FFFFFF,red/K08912%09%23FFFFFF,red/
ath00052	Galactose metabolism	Metabolism	Carbohydrate metabolism	2	1	3	57	0.0293569	0.315587	AT1G09350(GOLS3),AT5G20250(DIN10)	AT5G11920(CWINV6)	http://www.kegg.jp/kegg-bin/show_pathway?map00052/K01193%09%23FFFFFF,green/K18819%09%23FFFFFF,red/K06617%09%23FFFFFF,red/
ath00073	Cutin, suberine and wax biosynthesis	Metabolism	Lipid metabolism	2	0	2	31	0.0512191	0.440484	AT1G02205(CER1),AT5G37300(WSD1)	-	http://www.kegg.jp/kegg-bin/show_pathway?map00073/K15406%09%23FFFFFF,red/K15404%09%23FFFFFF,red/
ath03010	Ribosome	Genetic Information Processing	Translation	0	7	7	325	0.0883848	0.490268	-	AT5G56710(RPL31C),AT1G05190(RPL6),AT3G13580(RPL7D),AT3G05590(RPL18B),AT2G19740(RPL31A),AT5G46160(HLP),AT4G02230(RPL19C)	http://www.kegg.jp/kegg-bin/show_pathway?map03010/K02883%09%23FFFFFF,green/K02933%09%23FFFFFF,green/K02937%09%23FFFFFF,green/K02910%09%23FFFFFF,green/K02874%09%23FFFFFF,green/K02885%09%23FFFFFF,green/
ath00592	alpha-Linolenic acid metabolism	Metabolism	Lipid metabolism	2	0	2	43	0.0909192	0.490268	AT3G03480(CHAT),AT3G45140(LOX2)	-	http://www.kegg.jp/kegg-bin/show_pathway?map00592/K00454%09%23FFFFFF,red/K18858%09%23FFFFFF,red/
ath00591	Linoleic acid metabolism	Metabolism	Lipid metabolism	1	0	1	9	0.101214	0.490268	AT3G45140(LOX2)	-	http://www.kegg.jp/kegg-bin/show_pathway?map00591/K00454%09%23FFFFFF,red/
ath00250	Alanine, aspartate and glutamate metabolism	Metabolism	Amino acid metabolism	1	1	2	49	0.113251	0.490268	AT3G47340(ASN1)	AT5G16570(GLN1-4)	http://www.kegg.jp/kegg-bin/show_pathway?map00250/K01915%09%23FFFFFF,green/K01953%09%23FFFFFF,red/
ath04626	Plant-pathogen interaction	Organismal Systems	Environmental adaptation	0	4	4	163	0.12586	0.490268	-	AT3G03000(CML18),AT5G52640(HSP90-1),AT1G76650(CML38),AT3G51920(CML9)	http://www.kegg.jp/kegg-bin/show_pathway?map04626/K13448%09%23FFFFFF,green/K04079%09%23FFFFFF,green/
ath00330	Arginine and proline metabolism	Metabolism	Amino acid metabolism	2	0	2	54	0.132817	0.490268	AT2G39800(P5CSA),AT4G34710(ADC2)	-	http://www.kegg.jp/kegg-bin/show_pathway?map00330/K12657%09%23FFFFFF,red/K01583%09%23FFFFFF,red/
ath00380	Tryptophan metabolism	Metabolism	Amino acid metabolism	2	0	2	55	0.136819	0.490268	AT3G44300(NIT2),AT5G25980(TGG2)	-	http://www.kegg.jp/kegg-bin/show_pathway?map00380/K01501%09%23FFFFFF,red/K01237%09%23FFFFFF,red/
ath00780	Biotin metabolism	Metabolism	Metabolism of cofactors and vitamins	1	0	1	16	0.172863	0.560102	AT3G04000(ChlADR2)	-	http://www.kegg.jp/kegg-bin/show_pathway?map00780/K00059%09%23FFFFFF,red/
ath00460	Cyanoamino acid metabolism	Metabolism	Metabolism of other amino acids	2	0	2	66	0.182359	0.560102	AT3G44300(NIT2),AT3G09260(BGLU23)	-	http://www.kegg.jp/kegg-bin/show_pathway?map00460/K01188%09%23FFFFFF,red/K01501%09%23FFFFFF,red/
ath00520	Amino sugar and nucleotide sugar metabolism	Metabolism	Carbohydrate metabolism	3	0	3	131	0.200482	0.574714	AT5G09730(BXL3),AT2G43590,AT2G43620	-	http://www.kegg.jp/kegg-bin/show_pathway?map00520/K15920%09%23FFFFFF,red/K01183%09%23FFFFFF,red/
ath00565	Ether lipid metabolism	Metabolism	Lipid metabolism	1	0	1	27	0.274192	0.636008	AT3G03530(NPC4)	-	http://www.kegg.jp/kegg-bin/show_pathway?map00565/K01114%09%23FFFFFF,red/
ath00906	Carotenoid biosynthesis	Metabolism	Metabolism of terpenoids and polyketides	1	0	1	29	0.291247	0.636008	AT1G52400(BGLU18)	-	http://www.kegg.jp/kegg-bin/show_pathway?map00906/K15748%09%23FFFFFF,red/
ath03008	Ribosome biogenesis in eukaryotes	Genetic Information Processing	Translation	0	2	2	92	0.295379	0.636008	-	AT5G38720,AT5G08600	http://www.kegg.jp/kegg-bin/show_pathway?map03008/K14545%09%23FFFFFF,green/K14567%09%23FFFFFF,green/
ath00500	Starch and sucrose metabolism	Metabolism	Carbohydrate metabolism	2	1	3	163	0.301392	0.636008	AT3G09260(BGLU23),AT4G15210(BAM5)	AT5G11920(CWINV6)	http://www.kegg.jp/kegg-bin/show_pathway?map00500/K01188%09%23FFFFFF,red/K01193%09%23FFFFFF,green/K01177%09%23FFFFFF,red/
ath00220	Arginine biosynthesis	Metabolism	Amino acid metabolism	0	1	1	35	0.340068	0.636008	-	AT5G16570(GLN1-4)	http://www.kegg.jp/kegg-bin/show_pathway?map00220/K01915%09%23FFFFFF,green/
ath04712	Circadian rhythm - plant	Organismal Systems	Environmental adaptation	0	1	1	36	0.347875	0.636008	-	AT1G56650(MYB75)	http://www.kegg.jp/kegg-bin/show_pathway?map04712/K16166%09%23FFFFFF,green/
ath00061	Fatty acid biosynthesis	Metabolism	Lipid metabolism	1	0	1	40	0.378198	0.636008	AT3G04000(ChlADR2)	-	http://www.kegg.jp/kegg-bin/show_pathway?map00061/K00059%09%23FFFFFF,red/
ath03020	RNA polymerase	Genetic Information Processing	Transcription	0	1	1	40	0.378198	0.636008	-	AT1G11475(NRPB10)	http://www.kegg.jp/kegg-bin/show_pathway?map03020/K03007%09%23FFFFFF,green/
ath03040	Spliceosome	Genetic Information Processing	Transcription	0	3	3	192	0.395022	0.636008	-	AT2G47640,AT1G76300(SMD3A),AT2G16860	http://www.kegg.jp/kegg-bin/show_pathway?map03040/K11088%09%23FFFFFF,green/K11096%09%23FFFFFF,green/K12868%09%23FFFFFF,green/
ath00270	Cysteine and methionine metabolism	Metabolism	Amino acid metabolism	2	0	2	116	0.39819	0.636008	AT1G01480(ACS2),AT4G23600(CORI3)	-	http://www.kegg.jp/kegg-bin/show_pathway?map00270/K20772%09%23FFFFFF,red/K21623%09%23FFFFFF,red/
ath00195	Photosynthesis	Metabolism	Energy metabolism	1	0	1	44	0.407124	0.636008	AT4G28750(PSAE1)	-	http://www.kegg.jp/kegg-bin/show_pathway?map00195/K02693%09%23FFFFFF,red/
ath04130	SNARE interactions in vesicular transport	Genetic Information Processing	Folding, sorting and degradation	0	1	1	44	0.407124	0.636008	-	AT3G52400(SYP122)	http://www.kegg.jp/kegg-bin/show_pathway?map04130/K08486%09%23FFFFFF,green/
ath00062	Fatty acid elongation	Metabolism	Lipid metabolism	1	0	1	45	0.414144	0.636008	AT4G17470	-	http://www.kegg.jp/kegg-bin/show_pathway?map00062/K01074%09%23FFFFFF,red/
ath04016	MAPK signaling pathway - plant	Environmental Information Processing	Signal transduction	2	0	2	131	0.458992	0.680574	AT1G01480(ACS2),AT5G24770(VSP2)	-	http://www.kegg.jp/kegg-bin/show_pathway?map04016/K20772%09%23FFFFFF,red/K20728%09%23FFFFFF,red/
ath00240	Pyrimidine metabolism	Metabolism	Nucleotide metabolism	1	0	1	57	0.492238	0.705542	AT1G14250(APY5)	-	http://www.kegg.jp/kegg-bin/show_pathway?map00240/K01510%09%23FFFFFF,red/
ath00260	Glycine, serine and threonine metabolism	Metabolism	Amino acid metabolism	0	1	1	69	0.560012	0.74315	-	AT1G08630(THA1)	http://www.kegg.jp/kegg-bin/show_pathway?map00260/K01620%09%23FFFFFF,green/
ath00940	Phenylpropanoid biosynthesis	Metabolism	Biosynthesis of other secondary metabolites	2	0	2	167	0.589292	0.74315	AT4G37990(CAD8),AT3G09260(BGLU23)	-	http://www.kegg.jp/kegg-bin/show_pathway?map00940/K01188%09%23FFFFFF,red/K00083%09%23FFFFFF,red/
ath00630	Glyoxylate and dicarboxylate metabolism	Metabolism	Carbohydrate metabolism	0	1	1	76	0.595325	0.74315	-	AT5G16570(GLN1-4)	http://www.kegg.jp/kegg-bin/show_pathway?map00630/K01915%09%23FFFFFF,green/
ath03013	RNA transport	Genetic Information Processing	Translation	0	2	2	169	0.595821	0.74315	-	AT1G76720,AT1G15200	http://www.kegg.jp/kegg-bin/show_pathway?map03013/K03243%09%23FFFFFF,green/K13114%09%23FFFFFF,green/
ath00562	Inositol phosphate metabolism	Metabolism	Carbohydrate metabolism	1	0	1	78	0.604889	0.74315	AT3G03530(NPC4)	-	http://www.kegg.jp/kegg-bin/show_pathway?map00562/K01114%09%23FFFFFF,red/
ath04145	Phagosome	Cellular Processes	Transport and catabolism	0	1	1	82	0.62335	0.744557	-	AT4G26710(VHA-E2)	http://www.kegg.jp/kegg-bin/show_pathway?map04145/K02153%09%23FFFFFF,green/
ath00564	Glycerophospholipid metabolism	Metabolism	Lipid metabolism	1	0	1	95	0.677648	0.767827	AT3G03530(NPC4)	-	http://www.kegg.jp/kegg-bin/show_pathway?map00564/K01114%09%23FFFFFF,red/
ath00040	Pentose and glucuronate interconversions	Metabolism	Carbohydrate metabolism	1	0	1	96	0.681488	0.767827	AT2G45220(PME17)	-	http://www.kegg.jp/kegg-bin/show_pathway?map00040/K01051%09%23FFFFFF,red/
ath00230	Purine metabolism	Metabolism	Nucleotide metabolism	1	0	1	100	0.696402	0.767827	AT1G14250(APY5)	-	http://www.kegg.jp/kegg-bin/show_pathway?map00230/K01510%09%23FFFFFF,red/
ath03015	mRNA surveillance pathway	Genetic Information Processing	Translation	0	1	1	115	0.74642	0.802402	-	AT1G15200	http://www.kegg.jp/kegg-bin/show_pathway?map03015/K13114%09%23FFFFFF,green/
ath04144	Endocytosis	Cellular Processes	Transport and catabolism	0	1	1	144	0.82112	0.855543	-	AT4G29160(VPS32.2)	http://www.kegg.jp/kegg-bin/show_pathway?map04144/K12194%09%23FFFFFF,green/
ath04075	Plant hormone signal transduction	Environmental Information Processing	Signal transduction	1	1	2	272	0.835646	0.855543	AT4G37390(YDK1)	AT3G16360(AHP4)	http://www.kegg.jp/kegg-bin/show_pathway?map04075/K14490%09%23FFFFFF,green/K14487%09%23FFFFFF,red/
ath04141	Protein processing in endoplasmic reticulum	Genetic Information Processing	Folding, sorting and degradation	0	1	1	211	0.920493	0.920493	-	AT5G52640(HSP90-1)	http://www.kegg.jp/kegg-bin/show_pathway?map04141/K04079%09%23FFFFFF,green/
